# Supplementary material for: Common Variants in the Glycerol Kinase Gene Reduce Tuberculosis Drug Efficacy
Source: mBio. 2019 Jul 30;10(4):e00663-19. doi: 10.1128/mBio.00663-19 (PMC6667613; doi:10.1128/mBio.00663-19)
Supplement: TABLE S1 [file mBio.00663-19-st001.xlsx]

## Sheet: Table S1
Table S1. Whole genome phenotypic profling of Mtb mutants
"Mean TA's hit": average number of transpson insertion sites sequenced across all comparisons
"Mean_hits/TA": average number of unique seuqenced tamplates divided by the 'TA' insertions sites in the gene
"Pval": P value derived from resampling
"Qval": signficance adjusting for multiple tests
Gray shading: low-confidence genes (having an average of 3 or less transposon insertions across all comparisons)
						pre-treatment (14dpi) versus 1 week of combination treatment 21 (dpi)					untreated (21dpi) versus 1 week of combination treatment (21dpi)					pre-treatment (14dpi) versus untreated (21dpi)
ORF information						pre-treatment	treatment				untreated	treatment				pre-treatment	untreated
ID	annotation	start	end	strand	mean TA's hit	mean_hits/TA	mean_hits/TA	log2	Pval	Qval	mean_hits/TA	mean_hits/TA	log2	Pval	Qval	mean_hits/TA	mean_hits/TA	log2	Pval	Qval
RVBD_0001	chromosomal replication initiator protein DnaA	1	1524	+	0	0	0	NA	NA	NA	0	0	NA	NA	NA	0	0	NA	NA	NA
RVBD_0002	DNA polymerase III DnaN	2052	3260	+	1.33333	0	0.401619	2.07428	NA	NA	0.113292	0.181534	0.517863	NA	NA	0	0.265462	1.59689	NA	NA
RVBD_0003	DNA replication and repair protein RecF	3280	4437	+	20	1.06331	0.933112	-0.182428	0.4251	0.497292	0.920604	0.819161	-0.163695	0.4348	0.498289	0.966928	0.929265	-0.0552608	0.4739	0.501618
RVBD_0004	hypothetical protein	4434	4997	+	0	0	0	NA	NA	NA	0	0	NA	NA	NA	0	0	NA	NA	NA
RVBD_0005	DNA gyrase subunit B GyrB	5123	7267	+	2.66667	8.54548	11.3273	0.407241	NA	NA	2.97629	6.6816	1.15432	0.2133	0.498289	6.08502	3.51408	-0.780733	0.2597	0.501618
RVBD_0006	DNA gyrase subunit A GyrA	7302	9818	+	2.33333	11.7809	25.8673	1.13257	0.1975	0.497292	14.2441	33.8208	1.24339	NA	NA	18.7998	16.5233	-0.184433	NA	NA
RVBD_0007	membrane protein	9914	10828	+	6.33333	4.2718	3.33734	-0.349827	0.3758	0.497292	2.11023	2.94197	0.476766	0.3206	0.498289	3.89378	2.12737	-0.863587	0.186	0.501618
RVBD_0007Ac	hypothetical protein	11421	11528	-	0	0	0	NA	NA	NA	0	0	NA	NA	NA	0	0	NA	NA	NA
RVBD_0007Bc	hypothetical protein	11555	11692	-	3.66667	68.5861	55.4838	-0.305118	0.3339	0.497292	39.559	36.8942	-0.100177	0.4456	0.498289	54.176	45.2324	-0.25992	0.368	0.501618
RVBD_0008c	membrane protein	11874	12311	-	3	19.3985	23.4982	0.277157	0.3832	0.497292	25.0102	21.1248	-0.24223	0.3905	0.498289	20.3921	29.9502	0.553863	0.1557	0.501618
RVBD_0009	iron-regulated peptidyl-prolyl cis-trans isomerase A PpiA	12468	13016	+	6	14.8075	24.0832	0.701374	0.1165	0.497292	10.1924	21.3548	1.0654	0.0617	0.476421	15.6781	12.1329	-0.368715	0.2428	0.501618
RVBD_0010c	membrane protein	13133	13558	-	7	22.6059	21.5618	-0.0676129	0.4519	0.497292	18.3718	19.1665	0.0613743	0.4666	0.498289	23.7756	21.2852	-0.159253	0.4088	0.501618
RVBD_0011c	cell division protein, PG complex	13714	13995	-	0	0	0	NA	NA	NA	0	0	NA	NA	NA	0	0	NA	NA	NA
RVBD_0012	membrane protein	14089	14877	+	11.6667	12.3202	13.8882	0.173171	0.3752	0.497292	10.7023	13.3717	0.321185	0.3004	0.498289	12.9588	11.5398	-0.166903	0.3318	0.501618
RVBD_0013	anthranilate synthase component II TrpG	14914	15612	+	1.33333	0.360952	1.15717	1.53981	NA	NA	0	2.02977	3.74186	NA	NA	0.751061	0	-2.42318	NA	NA
RVBD_0014c	transmembrane serine/threonine-protein kinase B PknB	15590	17470	-	1.33333	0	0.249088	1.65243	NA	NA	0.113292	0.112961	0.115144	NA	NA	0	0.265462	1.59689	NA	NA
RVBD_0015c	transmembrane serine/threonine-protein kinase A PknA	17467	18762	-	3	9.77669	5.2825	-0.877041	0.3262	0.497292	4.35737	4.66779	0.101466	0.4766	0.498289	10.4385	5.27886	-0.975076	0.2808	0.501618
RVBD_0016c	penicillin-binding protein PbpA	18759	20234	-	3.66667	0.927446	0.216225	-1.85513	0.2783	0.497292	2.98537	0.190091	-3.65625	0.1726	0.498289	1.30012	4.80071	1.84931	0.1516	0.501618
RVBD_0017c	cell division protein RodA	20231	21640	-	14.3333	1.48775	0.379328	-1.93098	0.0073	0.217888	1.69182	0.421923	-1.95943	0.0549	0.466132	1.47408	1.52144	0.0467541	0.4683	0.501618
RVBD_0018c	phosphoserine/threonine phosphatase PstP	21637	23181	-	5.33333	1.43667	0.89957	-0.63281	0.3327	0.497292	0.392718	0.540007	0.447299	0.3923	0.498289	1.02214	0.464158	-1.08827	0.213	0.501618
RVBD_0019c	FHA domain-containing protein FhaB	23270	23737	-	4	1.05967	0.0747627	-3.24527	0.0883	0.487809	0.156361	0.167549	0.158608	NA	NA	1.11672	0.0716467	-3.44753	0.0468	0.501618
RVBD_0020c	FHA domain-containing protein FhaA	23861	25444	-	8.33333	15.7643	6.2861	-1.32279	0.1108	0.497292	8.37576	6.37491	-0.391752	0.3857	0.498289	18.8688	9.92359	-0.925411	0.1213	0.501618
RVBD_0021c	nitronate monooxygenase	25913	26881	-	20.6667	20.8511	20.6115	-0.0164778	0.494	0.50146	23.6186	19.1924	-0.299148	0.2425	0.498289	21.9691	26.7385	0.283428	0.1766	0.501618
RVBD_0022c	transcriptional regulator WhiB-like WhiB5	27023	27442	-	7.66667	41.5512	49.756	0.2601	0.3142	0.497292	58.1357	38.7865	-0.583456	0.2864	0.498289	38.1718	68.8063	0.849796	0.1573	0.501618
RVBD_0023	transcriptional regulator	27595	28365	+	1.33333	0.0290407	0.300641	1.99555	NA	NA	0	0.516669	2.10434	NA	NA	0.0610473	0	-0.290927	NA	NA
RVBD_0024	secreted protein	28362	29207	+	10.6667	13.2755	15.4873	0.222598	0.3076	0.497292	14.1773	13.7229	-0.046634	0.4631	0.498289	15.4408	18.3495	0.248976	0.2395	0.501618
RVBD_0025	hypothetical protein	29245	29607	+	7	11.9552	27.1475	1.18224	0.0516	0.444052	16.3307	24.1248	0.562537	0.2162	0.498289	12.6128	19.0583	0.594996	0.1565	0.501618
RVBD_0026	hypothetical protein	29722	31068	+	9.66667	18.6831	20.4049	0.12749	0.4047	0.497292	22.4198	20.1523	-0.153435	0.4067	0.498289	19.6923	23.4172	0.24992	0.2994	0.501618
RVBD_0027	hypothetical protein	31189	31506	+	2	12.7286	22.8536	0.842572	NA	NA	13.4256	19.8152	0.559955	NA	NA	13.4733	16.1724	0.263217	NA	NA
RVBD_0028	hypothetical protein	31514	31819	+	4	16.4901	12.6284	-0.38235	0.2978	0.497292	12.8168	11.3296	-0.176263	0.4278	0.498289	17.4149	15.18	-0.197151	0.3728	0.501618
RVBD_0029	hypothetical protein	32057	33154	+	15.6667	29.8228	33.2917	0.158855	0.3326	0.497292	27.3725	29.6709	0.116382	0.3781	0.498289	33.5597	34.4356	0.0372285	0.4562	0.501618
RVBD_0030	hypothetical protein	33224	33553	+	1.66667	13.1962	2.79914	-2.19421	NA	NA	22.4657	5.01853	-2.11667	NA	NA	13.7937	13.4581	-0.0340864	NA	NA
RVBD_0031	transposase	33582	33794	+	0	0	0	NA	NA	NA	0	0	NA	NA	NA	0	0	NA	NA	NA
RVBD_0032	8-amino-7-oxononanoate synthase BioF2	34295	36610	+	35	27.1164	30.3282	0.161546	0.3048	0.497292	28.3831	28.6577	0.0139416	0.4788	0.498289	29.4402	32.4774	0.141661	0.2968	0.501618
RVBD_0033	acyl carrier protein AcpA	36607	36870	+	3	21.66	11.9277	-0.855847	0.1822	0.497292	37.3486	10.3846	-1.83952	0.0401	0.431392	22.9308	45.227	0.978678	0.1217	0.501618
RVBD_0034	hypothetical protein	36867	37262	+	5	25.5908	27.7235	0.115957	0.4253	0.497292	16.775	24.5682	0.549957	0.2148	0.498289	27.0508	19.6243	-0.462101	0.1727	0.501618
RVBD_0035	fatty-acid-CoA ligase FadD34	37259	38947	+	22	40.5711	35.9425	-0.174628	0.262	0.497292	30.7754	31.9263	0.0530239	0.4293	0.498289	42.7114	36.426	-0.229573	0.1964	0.501618
RVBD_0036c	hypothetical protein	39056	39829	-	4	49.5113	24.9411	-0.987385	0.0529	0.444052	34.9725	22.1188	-0.659408	0.1725	0.498289	52.1261	41.5542	-0.326551	0.2741	0.501618
RVBD_0037c	integral membrane protein	39877	41202	-	17	36.4586	25.9379	-0.490876	0.1048	0.497292	44.026	23.0227	-0.934887	0.023	0.384074	38.407	52.1403	0.440986	0.1304	0.501618
RVBD_0038	transcriptional regulator	41304	41912	+	5.66667	16.6569	34.7581	1.06055	0.0368	0.381891	16.8947	37.3125	1.14179	0.0295	0.412151	17.5555	16.533	-0.0861035	0.4381	0.501618
RVBD_0039c	transmembrane protein	42004	42351	-	2	81.1147	68.848	-0.235724	NA	NA	106.044	60.5819	-0.806457	NA	NA	85.5858	125.44	0.551308	NA	NA
RVBD_0040c	secreted proline rich protein Mtc28	42433	43365	-	7.66667	3.68333	6.54341	0.827556	0.3148	0.497292	4.12892	5.87412	0.507472	0.3794	0.498289	4.41482	5.56945	0.33468	0.2839	0.501618
RVBD_0041	leucyl-tRNA synthetase LeuS	43562	46471	+	2	0.127296	0.0514298	-0.56669	0.3367	0.497292	0	0.135318	1.00856	NA	NA	0.199059	0	-1.6986	NA	NA
RVBD_0042c	transcriptional regulator MarR-family	46581	47207	-	4.66667	4.24563	2.24288	-0.904798	0.193	0.497292	3.49015	2.01059	-0.780961	0.2852	0.498289	5.61997	5.22232	-0.103544	0.4557	0.501618
RVBD_0043c	transcriptional regulator GntR-family	47366	48100	-	9	6.48082	6.76401	0.0627856	0.4424	0.497292	4.94737	6.68656	0.433999	0.1992	0.498289	8.5266	6.53378	-0.382479	0.1986	0.501618
RVBD_0044c	oxidoreductase	48233	49027	-	17.6667	26.3239	27.8157	0.0796717	0.4184	0.497292	23.4747	24.6158	0.0685576	0.4281	0.498289	29.4878	29.3561	-0.00638708	0.4959	0.50233
RVBD_0045c	hydrolase	49043	49939	-	6	43.2655	64.7385	0.581355	0.0622	0.453012	49.6809	57.9932	0.223215	0.3098	0.498289	45.6936	58.6866	0.36097	0.2101	0.501618
RVBD_0046c	myo-inositol-1-phosphate synthase Ino1	50021	51124	-	0.666667	0.15718	0	-0.585142	NA	NA	0	0	NA	NA	NA	0.170498	0	-0.910833	NA	NA
RVBD_0047c	hypothetical protein	51185	51727	-	3	46.3663	19.6416	-1.23576	0.211	0.497292	53.4718	17.6908	-1.59185	0.1945	0.498289	48.3868	64.9604	0.424759	0.3394	0.501618
RVBD_0048c	membrane protein	51828	52697	-	14.3333	57.3518	58.4304	0.0269757	0.4602	0.497292	60.4788	48.2088	-0.326999	0.2104	0.498289	60.4923	76.7089	0.342624	0.1295	0.501618
RVBD_0049	hypothetical protein	52831	53244	+	6.66667	8.40396	2.26143	-1.87681	0.0533	0.444052	5.60299	1.49505	-1.88743	0.1485	0.498289	8.90114	9.0842	0.0299195	0.483	0.501618
RVBD_0050	bifunctional penicillin-binding protein 1A/1B PonA1	53663	55696	+	21.3333	2.991	3.92464	0.392142	0.2432	0.497292	2.01135	3.64266	0.854914	0.1308	0.498289	3.2974	2.37906	-0.469105	0.2079	0.501618
RVBD_0051	transmembrane protein	55693	57375	+	21	21.1751	8.72487	-1.27805	0.0018	0.104467	24.9679	7.35716	-1.76151	0.0001	0.0161368	23.5049	32.4355	0.464545	0.1177	0.501618
RVBD_0052	hypothetical protein	57332	57970	+	7	26.5325	27.6465	0.0597125	0.4561	0.497292	19.2481	24.5094	0.348512	0.2603	0.498289	27.9496	23.0527	-0.277459	0.2825	0.501618
RVBD_0053	30S ribosomal protein S6 RpsF	58189	58479	+	0.666667	0	0	NA	NA	NA	0.182472	0	-0.803799	NA	NA	0	0.220207	1.43729	NA	NA
RVBD_0054	single-strand DNA-binding protein Ssb	58583	59077	+	0	0	0	NA	NA	NA	0	0	NA	NA	NA	0	0	NA	NA	NA
RVBD_0055	30S ribosomal protein S18 RpsR1	59119	59373	+	1	0.423763	2.20722	2.08692	NA	NA	7.31394	1.91125	-1.82506	NA	NA	0.443293	8.64934	3.91078	NA	NA
RVBD_0056	50S ribosomal protein L9 RplI	59406	59864	+	4.66667	1.23579	1.05215	-0.211237	0.4652	0.497292	0.772189	0.93333	0.273003	0.3966	0.498289	1.63896	1.11397	-0.535187	0.3754	0.501618
RVBD_0057	hypothetical protein	59893	60414	+	10.3333	10.9686	5.31433	-1.0422	0.049	0.434744	10.4081	5.82396	-0.83471	0.1664	0.498289	11.511	10.3339	-0.15515	0.4005	0.501618
RVBD_0058	replicative DNA helicase DnaB	60393	63017	+	0	0	0	NA	NA	NA	0	0	NA	NA	NA	0	0	NA	NA	NA
RVBD_0059	hypothetical protein	63197	63889	+	18.6667	29.0264	36.5816	0.333795	0.1909	0.497292	26.8232	34.6117	0.367741	0.1901	0.498289	30.6322	29.8819	-0.0357062	0.4592	0.501618
RVBD_0060	hypothetical protein	63906	64964	+	1.66667	5.35451	16.1144	1.57933	NA	NA	38.0019	28.3459	-0.419101	NA	NA	5.63426	22.4776	1.98336	NA	NA
RVBD_0061Ac	hypothetical protein	65009	65347	-	5.33333	26.2245	9.50197	-1.46087	0.0288	0.360472	15.6319	10.0392	-0.636188	0.2469	0.498289	33.205	18.6839	-0.828275	0.1106	0.501618
RVBD_0062	cellulase CelA1	65549	66691	+	19.3333	18.7588	15.7818	-0.248923	0.2404	0.497292	20.061	14.0585	-0.512499	0.0957	0.498289	18.7921	22.4536	0.256812	0.1885	0.501618
RVBD_0063	oxidoreductase	66920	68359	+	20	19.142	15.3664	-0.316562	0.1586	0.497292	19.8084	13.7441	-0.52686	0.0552	0.466132	20.2348	23.3169	0.204546	0.2098	0.501618
RVBD_0064	transmembrane protein	68617	71556	+	45.6667	15.2737	18.4642	0.273723	0.1674	0.497292	15.7329	17.9282	0.188459	0.2797	0.498289	16.083	17.0493	0.0842073	0.3823	0.501618
RVBD_0064A	antitoxin VapB1	71586	71825	+	3	52.8824	40.0504	-0.39987	0.2425	0.497292	40.1929	35.3259	-0.185489	0.3913	0.498289	55.6766	47.5541	-0.227052	0.3212	0.501618
RVBD_0065	toxin VapC1	71818	72219	+	5.33333	25.4877	15.8066	-0.687585	0.14	0.497292	20.1433	21.0562	0.064384	0.461	0.498289	26.877	16.0694	-0.740837	0.1379	0.501618
RVBD_0066c	isocitrate dehydrogenase Icd2	72271	74508	-	2.66667	0.120317	0.15429	0.407277	NA	NA	0.151056	0.0902121	-0.397269	0.1528	0.498289	0.0834513	0.176975	0.827078	0.3242	0.501618
RVBD_0067c	transcriptional regulator TetR-family	74626	75195	-	6.33333	13.7576	6.05386	-1.17965	0.1465	0.497292	15.4057	5.40837	-1.50482	0.0994	0.498289	20.3641	25.5757	0.328607	0.348	0.501618
RVBD_0068	oxidoreductase	75298	76209	+	10	16.1725	18.1228	0.16458	0.395	0.497292	12.0094	16.1707	0.429005	0.2896	0.498289	16.9908	14.0957	-0.269005	0.3004	0.501618
RVBD_0069c	l-serine dehydratase SdaA	76234	77619	-	7.66667	13.5094	14.8437	0.136406	0.4133	0.497292	8.68815	13.027	0.58369	0.2679	0.498289	16.4021	11.8889	-0.463165	0.2098	0.501618
RVBD_0070c	serine hydroxymethyltransferase GlyA2	77616	78893	-	13.3333	16.2596	9.33265	-0.799628	0.0667	0.466261	22.8365	9.68419	-1.23604	0.0169	0.364216	17.0893	22.7936	0.415434	0.1907	0.501618
RVBD_0071	RNA-directed DNA polymerase	79483	80190	+	5.66667	34.1836	39.683	0.215425	0.3095	0.497292	61.1531	42.116	-0.537475	0.1185	0.498289	35.888	59.2667	0.723438	0.0382	0.501618
RVBD_0072	glutamine-transport ABC transporter transmembrane protein	80621	81670	+	14	42.4455	32.9729	-0.364052	0.1968	0.497292	42.69	29.4596	-0.534861	0.134	0.498289	44.8082	50.5358	0.173556	0.3266	0.501618
RVBD_0073	glutamine-transport ABC transporter ATP-binding protein	81673	82665	+	15	28.9755	40.1635	0.471053	0.1067	0.497292	23.7151	35.7758	0.593042	0.0654	0.485512	30.6177	27.8202	-0.138107	0.3722	0.501618
RVBD_0074	hypothetical protein	82745	83980	+	17	18.2212	16.2054	-0.168767	0.3558	0.497292	11.4521	14.4738	0.337771	0.2525	0.498289	19.1752	13.5248	-0.503225	0.0919	0.501618
RVBD_0075	cystathionine beta-lyase	83993	85165	+	21.6667	26.4101	33.3507	0.336669	0.1221	0.497292	22.8763	29.7554	0.379261	0.1363	0.498289	29.1006	28.227	-0.0439068	0.4537	0.501618
RVBD_0076c	membrane protein	85180	85569	-	3	25.9873	19.8862	-0.383853	0.3081	0.497292	31.2196	17.4198	-0.83878	0.3122	0.498289	27.3965	35.4545	0.371729	0.3629	0.501618
RVBD_0077c	oxidoreductase	85633	86463	-	11	18.4685	27.7641	0.58808	0.055	0.445401	22.4573	24.6736	0.135875	0.3697	0.498289	19.4869	26.4118	0.438544	0.1097	0.501618
RVBD_0078	transcriptional regulator	86525	87130	+	5.66667	3.14403	1.56543	-0.986543	0.1713	0.497292	0.552134	1.69377	1.56625	0.0953	0.498289	3.31617	0.541969	-2.55145	0.004	0.397727
RVBD_0078A	hypothetical protein	87205	87798	-	10	8.34347	8.13415	-0.0355805	0.4877	0.500475	7.33831	7.23171	-0.0204001	0.4883	0.499542	8.82714	8.67355	-0.024887	0.4908	0.502104
RVBD_0078Bc	hypothetical protein	87795	88001	-	2	20.9975	32.3324	0.622318	NA	NA	27.912	28.7466	0.0432122	NA	NA	22.183	32.3935	0.545319	NA	NA
RVBD_0079	hypothetical protein	88201	89022	+	11.3333	30.7151	35.9754	0.22818	0.2858	0.497292	23.5669	32.0085	0.441587	0.1702	0.498289	29.6695	25.4341	-0.222006	0.2829	0.501618
RVBD_0080	hypothetical protein	89019	89477	+	4	39.9624	52.9245	0.405367	0.2621	0.497292	27.82	46.8387	0.750956	0.1185	0.498289	42.3097	32.4379	-0.38267	0.2479	0.501618
RVBD_0081	ArsR family transcriptional regulator	89572	89916	+	4	33.7598	26.6464	-0.340184	0.2659	0.497292	49.0774	23.6572	-1.05096	0.0439	0.447717	35.6686	57.6107	0.691282	0.0816	0.501618
RVBD_0082	oxidoreductase	89921	90400	+	5	22.0186	25.783	0.22806	0.3436	0.497292	10.9765	22.7987	1.05269	0.0759	0.498289	23.2706	12.8973	-0.849492	0.0763	0.501618
RVBD_0083	oxidoreductase	90397	92319	+	18.6667	24.8408	20.4182	-0.282551	0.2228	0.497292	20.5695	19.1175	-0.105418	0.4101	0.498289	26.1695	23.2923	-0.167906	0.311	0.501618
RVBD_0084	formate hydrogenlyase HycD	92325	93275	+	7.66667	11.8407	20.6885	0.804582	0.1197	0.497292	16.3778	16.0384	-0.0297909	0.4842	0.498353	10.8733	19.4434	0.837671	0.0933	0.501618
RVBD_0085	hydrogenase HycP	93286	93948	+	2	4.95225	8.55544	0.784864	NA	NA	12.7225	7.64728	-0.725044	NA	NA	5.15285	15.4947	1.5762	NA	NA
RVBD_0086	hydrogenase HycQ	93948	95414	+	10.6667	4.69543	1.20341	-1.94648	0.0034	0.142075	5.54623	1.06601	-2.35882	0.0031	0.193971	5.46906	7.26369	0.408952	0.237	0.501618
RVBD_0087	formate hydrogenase HycE	95411	96889	+	8	5.06887	3.72251	-0.441313	0.2966	0.497292	7.26576	3.75032	-0.948646	0.1587	0.498289	6.89797	9.5795	0.473098	0.2552	0.501618
RVBD_0088	polyketide cyclase/dehydrase	96924	97598	+	6	5.04917	16.7455	1.72629	0.0766	0.47736	3.71279	14.6296	1.9719	0.0685	0.49	9.23476	7.72419	-0.255497	0.3576	0.501618
RVBD_0089	methyltransferase	97755	98348	+	9	25.4946	29.9934	0.234628	0.3352	0.497292	19.4373	26.888	0.467957	0.2326	0.498289	26.8398	22.8146	-0.234095	0.3158	0.501618
RVBD_0090	membrane protein	98477	99247	+	9	31.6816	19.9059	-0.669565	0.0545	0.445401	27.2226	17.6149	-0.627168	0.0957	0.498289	33.4544	31.8286	-0.0717172	0.4187	0.501618
RVBD_0090A	hypothetical protein	99376	99570	+	2	6.66354	13.1434	0.975529	NA	NA	0.258196	11.83	5.12644	NA	NA	7.08917	0.308317	-4.19244	NA	NA
RVBD_0091	bifunctional MTA/SAH nucleosidase Mtn	99681	100448	+	9	30.4176	16.6475	-0.868431	0.0326	0.368382	25.9001	14.7498	-0.811119	0.1678	0.498289	32.2364	31.0358	-0.0546098	0.4725	0.501618
RVBD_0092	cation transporter P-type ATPase CtpA	100580	102865	+	25	9.10799	16.187	0.829436	0.0052	0.18311	7.83695	14.3848	0.87576	0.0052	0.241564	9.60796	9.30046	-0.0467523	0.4345	0.501618
RVBD_0093c	membrane protein	102812	103660	-	5.33333	3.68587	1.83021	-0.993249	0.1453	0.497292	6.01946	1.96309	-1.59537	0.084	0.498289	4.71322	7.17429	0.604092	0.233	0.501618
RVBD_0094c	hypothetical protein	103707	104660	-	14	17.9923	19.2149	0.0951018	0.3715	0.497292	16.8291	16.992	0.0140907	0.4805	0.498289	18.9656	19.8573	0.0663752	0.3832	0.501618
RVBD_0095c	hypothetical protein	104802	105212	-	3.66667	6.43579	15.393	1.25478	0.3217	0.497292	14.5141	13.8415	-0.0673853	0.4593	0.498289	9.06869	23.4157	1.36437	0.225	0.501618
RVBD_0096	PPE family protein PPE1	105321	106712	+	22	9.03083	5.84194	-0.627258	0.1589	0.497292	6.46598	6.04355	-0.0969445	0.4686	0.498289	9.5727	6.61171	-0.533257	0.1278	0.501618
RVBD_0097	oxidoreductase	106731	107600	+	19.3333	4.96569	3.47162	-0.514201	0.2037	0.497292	2.08661	3.2446	0.635423	0.1742	0.498289	4.77766	2.1503	-1.14851	0.0345	0.501618
RVBD_0098	fatty-acyl-CoA thioesterase type III FcoT	107597	108148	+	7.66667	4.7038	1.03996	-2.14444	0.0171	0.29773	4.72582	0.923506	-2.31866	0.05	0.462174	3.87448	4.13906	0.0958428	0.4546	0.501618
RVBD_0099	fatty-acid-CoA ligase FadD10	108153	109775	+	12	3.6686	2.74012	-0.416916	0.3159	0.497292	4.33059	2.38872	-0.852917	0.1866	0.498289	3.89102	4.94094	0.344281	0.3236	0.501618
RVBD_0100	hypothetical protein	109780	110016	+	2	13.2657	10.5564	-0.323721	NA	NA	4.11485	9.39109	1.17681	NA	NA	14.1009	4.67449	-1.5747	NA	NA
RVBD_0101	peptide synthetase Nrp	109998	117536	+	76.3333	8.16585	5.87744	-0.474112	0.0367	0.381891	6.8129	5.75044	-0.244388	0.2294	0.498289	8.72605	7.44786	-0.228392	0.1614	0.501618
RVBD_0102	membrane protein	117711	119696	+	1.33333	0.0640788	0	-0.0491842	NA	NA	0.107337	0	-0.454196	NA	NA	0.0345011	0.065483	0.490426	NA	NA
RVBD_0103c	cation-transporter P-type ATPase CtpB	119912	122170	-	26	37.9764	35.8549	-0.0828311	0.3911	0.497292	28.2402	32.0064	0.180626	0.2818	0.498289	40.062	33.3958	-0.262489	0.1291	0.501618
RVBD_0104	hypothetical protein	122314	123828	+	23.3333	25.7705	25.782	0.000786706	0.4967	0.502796	25.8341	21.8907	-0.238795	0.2342	0.498289	27.1198	31.5859	0.219934	0.2162	0.501618
RVBD_0105c	50S ribosomal protein L28 RpmB1	123977	124261	-	3	22.0621	29.8511	0.436322	0.2894	0.497292	20.5835	26.6461	0.372156	0.3286	0.498289	23.1301	23.695	0.0352239	0.4749	0.501618
RVBD_0106	hypothetical protein	124371	125567	+	10	15.3112	25.3485	0.727107	0.0827	0.484452	14.0976	22.7227	0.688248	0.1089	0.498289	16.1344	16.5461	0.0365248	0.4661	0.501618
RVBD_0107c	cation-transporter P-type ATPase CtpI	125640	130538	-	38.6667	20.5643	21.9224	0.092347	0.3709	0.497292	21.9918	19.9538	-0.140209	0.3156	0.498289	21.7193	25.1624	0.212295	0.1902	0.501618
RVBD_0108c	hypothetical protein	130892	131101	-	2	42.8897	56.659	0.401819	NA	NA	75.376	50.3189	-0.581735	NA	NA	44.8792	87.2135	0.957589	NA	NA
RVBD_0109	PE-PGRS family protein PE_PGRS1	131380	132870	+	17.6667	7.58308	4.65396	-0.702494	0.1212	0.497292	7.36185	5.21581	-0.495668	0.2139	0.498289	7.9706	6.78453	-0.231935	0.3284	0.501618
RVBD_0110	integral membrane protein	133018	133767	+	11.6667	59.2722	40.2379	-0.558492	0.0139	0.272266	50.2939	38.9855	-0.367207	0.1169	0.498289	62.4649	54.4448	-0.19816	0.2198	0.501618
RVBD_0111	transmembrane acyltransferase	133948	136005	+	31	13.9276	4.59393	-1.5986	1e-05	0.00164947	10.4812	4.2015	-1.3173	0.0008	0.0845793	14.2567	11.3771	-0.325305	0.1375	0.501618
RVBD_0112	GDP-mannose 4,6-dehydratase Gca	136287	137243	+	14	5.34693	11.6655	1.12454	0.0309	0.365828	9.07198	12.1002	0.415337	0.2403	0.498289	6.00385	10.0363	0.740524	0.0927	0.501618
RVBD_0113	sedoheptulose-7-phosphate isomerase GmhA	137317	137907	+	5	34.3067	20.2656	-0.757812	0.1766	0.497292	13.9256	18.0811	0.376478	0.3167	0.498289	36.0309	16.8234	-1.09705	0.0903	0.501618
RVBD_0114	d-alpha,beta-d-heptose-1,7-biphosphate phosphatase GmhB	137939	138511	+	8.66667	18.2406	30.3137	0.732619	0.1218	0.497292	19.7478	26.6612	0.432898	0.2525	0.498289	21.5876	25.6725	0.249997	0.298	0.501618
RVBD_0115	d-alpha-d-heptose-7-phosphate kinase HddA	138511	139671	+	17	16.6757	20.2899	0.283125	0.2334	0.497292	13.4437	18.0464	0.424665	0.1712	0.498289	17.5687	15.8337	-0.149808	0.3458	0.501618
RVBD_0115A	hypothetical protein	139954	140142	+	3	7.52288	2.31095	-1.67087	0.0498	0.434744	4.5829	2.03779	-1.1402	0.2638	0.498289	7.90371	5.46195	-0.527181	0.2937	0.501618
RVBD_0116c	l,d-transpeptidase LdtA	140265	141020	-	17	19.8106	24.1712	0.287105	0.2262	0.497292	21.9258	21.3692	-0.0369492	0.4673	0.498289	20.8627	25.9014	0.312067	0.1696	0.501618
RVBD_0117	oxidative stress response regulatory protein OxyS	141198	142142	+	11	17.0806	16.9499	-0.0106303	0.4941	0.50146	16.8832	15.1129	-0.159371	0.3692	0.498289	17.9875	20.1087	0.160872	0.3452	0.501618
RVBD_0118c	oxalyl-CoA decarboxylase OxcA	142126	143874	-	14.3333	17.9901	13.0082	-0.466959	0.1542	0.497292	17.7286	9.93236	-0.834842	0.0486	0.462174	16.4681	20.9595	0.347862	0.2041	0.501618
RVBD_0119	fatty-acid-CoA ligase FadD7	144047	145624	+	0.666667	0.0640788	0	-0.0491842	NA	NA	0	0	NA	NA	NA	0.0690021	0	-0.346141	NA	NA
RVBD_0120c	elongation factor G FusA2	145625	147769	-	12.3333	9.75501	15.0447	0.624877	0.1785	0.497292	8.11161	14.4067	0.827805	0.1332	0.498289	8.80001	7.34556	-0.259969	0.3281	0.501618
RVBD_0121c	hypothetical protein	147906	148340	-	6	15.8081	22.3591	0.500179	0.2646	0.497292	8.95621	20.0268	1.15891	0.1338	0.498289	16.6727	10.4315	-0.674759	0.1918	0.501618
RVBD_0122	hypothetical protein	148489	148857	+	5.66667	8.65545	4.31032	-0.998662	0.1455	0.497292	12.5282	3.8531	-1.69186	0.0869	0.498289	10.9902	17.4381	0.665026	0.2167	0.501618
RVBD_0123	hypothetical protein	148854	149222	+	2	0	0.113732	1.92158	0.0657	0.464794	0	0.100956	1.59321	0.0851	0.498289	0	0	NA	NA	NA
RVBD_0124	PE-PGRS family protein PE_PGRS2	149531	150994	+	8.66667	12.2332	11.9166	-0.0369135	0.4781	0.498356	8.049	9.44639	0.231028	0.3396	0.498289	11.4559	9.39105	-0.285888	0.2747	0.501618
RVBD_0125	serine protease PepA	151146	152213	+	9	15.2631	5.56553	-1.4512	0.0029	0.133656	16.5052	4.94793	-1.73318	0.0022	0.159965	16.033	19.1811	0.258601	0.2787	0.501618
RVBD_0126	trehalose synthase TreS	152322	154127	+	6	1.13113	0.265554	-1.92425	0.0781	0.47736	0.601949	0.233264	-1.2171	0.1899	0.498289	0.742473	0.445356	-0.705709	0.2327	0.501618
RVBD_0127	maltokinase Mak	154230	155597	+	1.66667	8.26944	0.0467267	-5.82899	NA	NA	0.0430696	0.0418874	0.166716	NA	NA	17.8074	0.0927711	-6.11247	NA	NA
RVBD_0128	transmembrane protein	155665	156444	+	18	36.633	37.0473	0.0163472	0.4728	0.497395	35.7062	33.0084	-0.113232	0.3763	0.498289	38.6849	42.3187	0.129546	0.3229	0.501618
RVBD_0129c	6-O-acylglucoside esterase/glucoside 6-O-acyltransferase FbpC	156576	157598	-	18.6667	14.966	11.0538	-0.436507	0.1556	0.497292	9.00907	10.2875	0.191514	0.3289	0.498289	15.844	10.0847	-0.651195	0.051	0.501618
RVBD_0130	3-hydroxyl-thioester dehydratase	157845	158300	+	4	10.5643	3.49059	-1.582	0.061	0.450882	16.1713	3.12566	-2.35202	0.0173	0.364216	11.0922	18.9055	0.767795	0.161	0.501618
RVBD_0131c	acyl-CoA dehydrogenase FadE1	158313	159656	-	15	13.9911	18.1216	0.373271	0.2233	0.497292	8.8213	17.2212	0.964421	0.0388	0.431392	16.8969	11.2846	-0.581746	0.0732	0.501618
RVBD_0132c	F420-dependent glucose-6-phosphate dehydrogenase Fgd2	159698	160780	-	12	35.7756	32.7761	-0.126079	0.3553	0.497292	31.497	29.1419	-0.11193	0.3843	0.498289	37.7575	36.8631	-0.0344967	0.4484	0.501618
RVBD_0133	N-acetyltransferase	160867	161472	+	7	49.0667	43.479	-0.174077	0.3207	0.497292	38.4251	38.6273	0.00774495	0.4875	0.499057	51.7505	45.2947	-0.192039	0.2628	0.501618
RVBD_0134	epoxide hydrolase EphF	161769	162671	+	12	33.4857	40.8692	0.287542	0.1892	0.497292	29.7278	35.9644	0.274753	0.2544	0.498289	35.3017	35.2531	-0.00190626	0.4984	0.502498
RVBD_0135c	transcriptional regulator	162642	163247	-	6	2.61789	2.69638	0.0466201	0.463	0.497292	1.9522	2.81708	0.525688	0.2393	0.498289	3.8665	2.7807	-0.469009	0.2709	0.501618
RVBD_0136	cytochrome P450 138 Cyp138	163364	164689	+	19.6667	56.1124	52.8202	-0.0871353	0.3813	0.497292	38.5187	44.5089	0.208546	0.2732	0.498289	56.2488	45.6129	-0.302301	0.1283	0.501618
RVBD_0137c	peptide methionine sulfoxide reductase MsrA	164710	165258	-	9	20.2211	22.4874	0.153547	0.3859	0.497292	9.91914	19.9136	1.00438	0.0441	0.447717	21.202	11.5362	-0.876795	0.0309	0.501618
RVBD_0138	hypothetical protein	165321	165824	+	6	52.8649	55.2769	0.064585	0.4398	0.497292	48.464	48.989	0.0156976	0.4847	0.498353	55.6598	57.5432	0.0480905	0.4435	0.501618
RVBD_0139	oxidoreductase	165825	166847	+	11	61.6197	53.296	-0.209177	0.2492	0.497292	51.3503	47.4122	-0.114986	0.3862	0.498289	65.0288	61.094	-0.0899778	0.3629	0.501618
RVBD_0140	hypothetical protein	166908	167288	+	11.3333	32.1482	19.9258	-0.689431	0.0486	0.434744	18.2857	19.2619	0.0752019	0.433	0.498289	36.9684	21.3586	-0.790956	0.0224	0.501618
RVBD_0141c	hypothetical protein	167269	167679	-	5	37.528	62.0424	0.725118	0.1122	0.497292	28.9555	55.1598	0.929168	0.0862	0.498289	39.6215	34.7891	-0.187306	0.3703	0.501618
RVBD_0142	hypothetical protein	167709	168635	+	5	11.1052	3.77029	-1.54698	0.0154	0.28669	12.7646	3.30437	-1.9361	0.0321	0.412151	11.7805	15.2497	0.372036	0.2739	0.501618
RVBD_0143c	CIC family chloride channel protein	168702	170180	-	24.3333	26.4447	21.0574	-0.32842	0.1393	0.497292	26.0268	19.4196	-0.422245	0.1229	0.498289	29.0613	30.5637	0.072753	0.3991	0.501618
RVBD_0144	transcriptional regulator TetR-family	170282	171124	+	13.3333	57.675	52.8708	-0.125342	0.3205	0.497292	41.6663	50.7557	0.284683	0.1884	0.498289	65.272	48.5979	-0.425432	0.0568	0.501618
RVBD_0145	s-adenosylmethionine-dependent methyltransferase	171213	172166	+	11.6667	21.501	27.032	0.330354	0.2381	0.497292	15.9406	26.2905	0.721458	0.0951	0.498289	22.6694	17.3945	-0.381715	0.1555	0.501618
RVBD_0146	s-adenosylmethionine-dependent methyltransferase	172209	173141	+	14	31.4381	32.9843	0.0694177	0.4218	0.497292	24.7636	29.1896	0.237247	0.2915	0.498289	33.1472	29.3773	-0.174048	0.318	0.501618
RVBD_0147	aldehyde dehydrogenase (NAD+)	173236	174756	+	23	46.6972	48.7311	0.0615707	0.4077	0.497292	36.9969	43.1905	0.223318	0.2246	0.498289	49.2299	43.4741	-0.179321	0.2151	0.501618
RVBD_0148	oxidoreductase	174831	175691	+	15.6667	29.5633	30.0633	0.0243616	0.4644	0.497292	21.2226	26.6798	0.330116	0.2181	0.498289	33.1668	26.6323	-0.316379	0.1979	0.501618
RVBD_0149	NADPH2:quinone reductase	175698	176666	+	16.6667	19.4187	26.1443	0.429073	0.1292	0.497292	12.4631	24.5992	0.980475	0.0133	0.341216	20.4386	13.8995	-0.555835	0.0284	0.501618
RVBD_0150c	hypothetical protein	176663	176950	-	1	2.80277	0.617158	-1.84989	NA	NA	3.24537	0.541272	-2.20256	NA	NA	2.91857	3.83247	0.385488	NA	NA
RVBD_0151c	PE family protein PE1	177541	179307	-	39.3333	37.3502	30.7984	-0.278162	0.1095	0.497292	31.5848	26.6523	-0.244889	0.159	0.498289	39.3223	38.1759	-0.0426581	0.4253	0.501618
RVBD_0152c	PE family protein PE2	179317	180894	-	35	47.8525	42.3247	-0.177024	0.1914	0.497292	39.9869	37.5487	-0.0907177	0.3159	0.498289	50.2918	47.3308	-0.0875131	0.2982	0.501618
RVBD_0153c	phosphotyrosine protein phosphatase PtpB	181153	181983	-	8	2.96557	3.91398	0.400923	0.3898	0.497292	3.8451	3.07998	-0.316234	0.4174	0.498289	2.44793	4.0717	0.731293	0.205	0.501618
RVBD_0154c	acyl-CoA dehydrogenase FadE2	181985	183196	-	10.6667	9.82257	8.09331	-0.278039	0.3086	0.497292	9.94792	7.94077	-0.323903	0.2841	0.498289	10.3985	10.7658	0.050315	0.4629	0.501618
RVBD_0155	NAD(P) transhydrogenase subunit alpha PntAa	183620	184720	+	6.33333	1.93843	0.822646	-1.2024	0.0555	0.448291	0.308772	0.854525	1.39951	0.0802	0.498289	2.38817	0.353286	-2.66212	0.0005	0.130208
RVBD_0156	NAD(P) transhydrogenase subunit alpha PntAb	184721	185053	+	1	4.92858	2.27465	-1.03517	NA	NA	3.21093	1.99878	-0.619296	NA	NA	5.22569	3.80944	-0.433175	NA	NA
RVBD_0157	NAD(P) transhydrogenase subunit beta PntB	185050	186477	+	12	1.52098	1.82674	0.265984	0.316	0.497292	0.366985	1.76203	2.22344	0.0007	0.0794889	1.90376	0.472684	-1.97419	0.0006	0.144231
RVBD_0157A	hypothetical protein	186493	186621	-	4	5.53598	1.77367	-1.61127	0.0785	0.47736	5.06237	1.55978	-1.66477	0.0462	0.462174	5.81019	6.07241	0.0647072	0.4668	0.501618
RVBD_0158	transcriptional regulator TetR-family	186783	187427	+	15.6667	38.4077	33.7198	-0.187588	0.2694	0.497292	61.8167	27.9814	-1.14313	0.0033	0.198388	38.0064	74.0532	0.962183	0.0042	0.397727
RVBD_0159c	PE family protein PE3	187431	188837	-	44.3333	47.0806	49.5505	0.0738	0.3327	0.497292	51.3678	41.9523	-0.292066	0.0666	0.488072	47.3434	60.9375	0.364158	0.0177	0.501618
RVBD_0160c	PE family protein PE4	188929	190437	-	36.6667	33.7988	34.3231	0.022267	0.4574	0.497292	33.1637	31.4088	-0.0783823	0.3829	0.498289	35.6212	38.035	0.0946078	0.3418	0.501618
RVBD_0161	oxidoreductase	190605	191954	+	13	6.16147	7.46069	0.276436	0.3266	0.497292	7.11661	7.16659	0.0106351	0.4835	0.498289	5.95216	7.26638	0.287714	0.2898	0.501618
RVBD_0162c	zinc-type alcohol dehydrogenase AdhE1	191982	193133	-	10	15.7873	9.24344	-0.770444	0.1468	0.497292	16.5313	8.12052	-1.02346	0.0872	0.498289	16.6498	19.6604	0.239771	0.3294	0.501618
RVBD_0163	acyl-CoA thioester hydrolase	193115	193570	+	10	22.3227	25.1905	0.17459	0.3607	0.497292	12.4611	22.5213	0.853213	0.0793	0.498289	23.6402	14.6164	-0.692883	0.0348	0.501618
RVBD_0164	hypothetical protein	193624	194109	+	1	127.148	90.5415	-0.488297	NA	NA	97.3462	80.9978	-0.264151	NA	NA	134.079	116.967	-0.196469	NA	NA
RVBD_0165c	transcriptional regulator Mce1R	194142	194936	-	7	24.2296	24.3262	0.0062173	0.4911	0.501195	26.285	21.5389	-0.286686	0.3319	0.498289	25.4117	30.9753	0.285573	0.2892	0.501618
RVBD_0166	fatty-acid-CoA ligase FadD5	194991	196655	+	24.3333	38.1277	36.1619	-0.0762648	0.3946	0.497292	43.4395	35.0511	-0.30943	0.151	0.498289	40.1184	47.2512	0.236083	0.1661	0.501618
RVBD_0167	ABC transporter permease YrbE1A	196859	197656	+	6.66667	12.9511	10.7828	-0.262796	0.3594	0.497292	11.3612	11.0307	-0.0417712	0.4858	0.498353	13.6599	11.2175	-0.283284	0.3505	0.501618
RVBD_0168	ABC transporter permease YrbE1B	197658	198527	+	12.6667	23.4239	31.7786	0.440098	0.1155	0.497292	32.9434	30.8277	-0.0955906	0.3999	0.498289	24.7886	35.4692	0.516771	0.0362	0.501618
RVBD_0169	MCE-family protein Mce1A	198532	199896	+	34.3333	18.0055	17.2544	-0.0613188	0.4156	0.497292	19.0216	15.8259	-0.26519	0.1876	0.498289	19.5404	22.4991	0.20341	0.2046	0.501618
RVBD_0170	MCE-family protein Mce1B	199893	200933	+	16.3333	6.80633	10.4202	0.614276	0.2831	0.497292	11.6004	10.5636	-0.134633	0.444	0.498289	7.19177	11.7796	0.711386	0.0885	0.501618
RVBD_0171	MCE-family protein Mce1C	200930	202477	+	22.6667	11.983	12.2582	0.0330326	0.4571	0.497292	13.2513	11.4525	-0.210152	0.324	0.498289	12.6188	14.9982	0.249206	0.2511	0.501618
RVBD_0172	MCE-family protein Mce1D	202474	204066	+	30.3333	15.3865	18.784	0.287905	0.1812	0.497292	17.905	17.2755	-0.0515255	0.4443	0.498289	16.7878	21.4381	0.352733	0.1023	0.501618
RVBD_0173	MCE-family lipoprotein LprK	204063	205235	+	12.6667	12.5496	14.5224	0.210924	0.3302	0.497292	19.7005	11.8648	-0.730613	0.1252	0.498289	12.189	23.1259	0.923426	0.0443	0.501618
RVBD_0174	MCE-family protein Mce1F	205229	206776	+	26.6667	18.2413	22.2583	0.287196	0.1746	0.497292	18.5432	18.8896	0.0267849	0.4681	0.498289	18.5392	21.8792	0.238977	0.1758	0.501618
RVBD_0175	MCE-associated membrane protein	206812	207453	+	7	10.2139	13.6203	0.415372	0.3343	0.497292	6.13979	11.9381	0.957182	0.2103	0.498289	10.7769	7.20279	-0.579288	0.1316	0.501618
RVBD_0176	MCE-associated membrane protein	207450	208418	+	12.3333	12.6633	14.061	0.151373	0.3938	0.497292	14.0992	14.8483	0.0749013	0.4491	0.498289	13.3308	14.0863	0.0796526	0.4135	0.501618
RVBD_0177	MCE-associated membrane protein	208415	208969	+	9.33333	11.5484	19.1317	0.727996	0.1227	0.497292	8.64959	21.5125	1.31267	0.0529	0.465997	12.1885	8.20935	-0.568939	0.1426	0.501618
RVBD_0178	MCE-associated membrane protein	208936	209670	+	7.33333	23.7774	20.8157	-0.191179	0.4229	0.497292	15.7583	16.3618	0.0545184	0.4691	0.498289	25.0887	20.9425	-0.260136	0.288	0.501618
RVBD_0179c	lipoprotein LprO	209701	210810	-	20.3333	16.6353	13.3306	-0.319039	0.2135	0.497292	13.126	11.7901	-0.154536	0.3763	0.498289	16.6831	14.7038	-0.182007	0.2982	0.501618
RVBD_0180c	YhgE/Pip domain-containing protein	210890	212248	-	5.33333	0.0772689	0	-1.60044	0.0214	0.320862	0.101983	0	-1.24067	0.1496	0.498289	0.0708838	0.0518117	-0.271697	0.3019	0.501618
RVBD_0181c	hypothetical protein	212275	213009	-	14	14.5556	8.54525	-0.766977	0.0498	0.434744	17.2528	8.22285	-1.0675	0.0792	0.498289	14.2898	17.7326	0.311358	0.3338	0.501618
RVBD_0182c	alternative RNA polymerase sigma factor SigG	213026	214138	-	17.6667	37.9177	25.724	-0.559437	0.0723	0.475661	31.8591	24.0277	-0.406742	0.2087	0.498289	39.9469	35.2147	-0.181812	0.3177	0.501618
RVBD_0183	lysophospholipase	214086	214925	+	15	33.9211	27.959	-0.278588	0.2323	0.497292	40.9698	24.7884	-0.72451	0.1096	0.498289	35.7935	48.9605	0.451866	0.1895	0.501618
RVBD_0184	hypothetical protein	214967	215716	+	7.33333	15.7454	9.34164	-0.750647	0.1095	0.497292	15.5314	8.25134	-0.909712	0.1327	0.498289	14.5764	16.2311	0.155211	0.3989	0.501618
RVBD_0185	hypothetical protein	215713	216222	+	5.33333	15.949	15.9203	-0.00172954	0.5	0.503797	19.2748	16.9993	-0.180339	0.4052	0.498289	20.1976	22.3032	0.143185	0.3981	0.501618
RVBD_0186	beta-glucosidase BglS	216267	218342	+	22.6667	12.4838	11.2459	-0.150236	0.3562	0.497292	14.8311	9.61028	-0.625374	0.2665	0.498289	12.5919	17.032	0.435656	0.2821	0.501618
RVBD_0187	O-methyltransferase	218703	219365	+	5.33333	9.47558	16.2747	0.779671	0.1668	0.497292	16.6362	21.8927	0.3958	0.3203	0.498289	9.9418	13.0579	0.392961	0.3089	0.501618
RVBD_0188	transmembrane protein	219484	219915	+	7	12.3402	12.5014	0.0196319	0.4823	0.498854	15.4174	11.084	-0.474599	0.2873	0.498289	12.9186	18.0542	0.482512	0.2229	0.501618
RVBD_0189c	dihydroxy-acid dehydratase IlvD	219994	221721	-	0.666667	0	0	NA	NA	NA	0.232215	0	-0.995959	NA	NA	0	0.274385	1.62638	NA	NA
RVBD_0190	hypothetical protein	221869	222159	+	2.66667	5.98443	0.0771448	-5.09533	NA	NA	2.69593	0.045106	-4.62157	0.0071	0.290248	4.24343	3.17903	-0.407748	0.3305	0.501618
RVBD_0191	integral membrane protein	222287	223528	+	16	30.184	31.451	0.0594716	0.4051	0.497292	26.2492	28.0561	0.0961066	0.3658	0.498289	31.7998	31.0468	-0.0344943	0.4476	0.501618
RVBD_0192	hypothetical protein	223562	224662	+	13	36.2769	36.3934	0.00479865	0.4927	0.501338	34.7907	32.3601	-0.104334	0.3737	0.498289	38.2399	41.1156	0.104646	0.3144	0.501618
RVBD_0193A	hypothetical protein	226698	226817	+	0	0	0	NA	NA	NA	0	0	NA	NA	NA	0	0	NA	NA	NA
RVBD_0193c	hypothetical protein	224722	226569	-	29	34.8856	33.2919	-0.0673661	0.3863	0.497292	30.3751	29.6333	-0.0356062	0.4384	0.498289	36.804	35.8624	-0.0373539	0.4248	0.501618
RVBD_0194	transmembrane multidrug efflux pump	226876	230460	+	48.6667	43.8895	42.4699	-0.047393	0.3981	0.497292	40.0211	39.3564	-0.0241365	0.448	0.498289	48.1848	47.1819	-0.0303275	0.4173	0.501618
RVBD_0195	two-component system transcriptional regulator, LuxR-family	230897	231532	+	6	62.1668	55.6057	-0.160599	0.3961	0.497292	59.245	49.3048	-0.264667	0.3441	0.498289	65.4046	70.5525	0.109348	0.3816	0.501618
RVBD_0196	transcriptional regulator	231645	232229	+	7	33.1594	31.3837	-0.0789745	0.4438	0.497292	30.5966	27.7887	-0.138512	0.3838	0.498289	34.8449	36.1823	0.0544412	0.4365	0.501618
RVBD_0197	oxidoreductase	232229	234475	+	27.3333	8.91881	7.78862	-0.194967	0.3545	0.497292	8.07472	6.66515	-0.276293	0.2914	0.498289	9.35193	9.82154	0.0707763	0.4244	0.501618
RVBD_0198c	zinc metalloprotease Zmp1	234516	236507	-	23.3333	8.59532	8.69172	0.0164749	0.4696	0.497292	6.10113	8.0433	0.398557	0.201	0.498289	9.44433	7.13217	-0.40459	0.1527	0.501618
RVBD_0199	membrane protein	236550	237209	+	7	7.15264	2.82171	-1.32976	0.0457	0.423414	0.591293	2.14652	1.82218	0.0051	0.241564	5.60166	0.606154	-3.16394	0.0016	0.277778
RVBD_0200	transmembrane protein	237206	237895	+	4.33333	4.68574	2.61394	-0.82891	0.2167	0.497292	2.22665	3.90202	0.79823	0.2655	0.498289	4.92217	1.6327	-1.57122	0.0954	0.501618
RVBD_0201c	hypothetical protein	237892	238395	-	6.66667	3.70234	11.9604	1.68727	0.0403	0.40223	4.79188	12.6073	1.39107	0.076	0.498289	3.93356	4.75145	0.272278	0.3217	0.501618
RVBD_0202c	transmembrane transporter MmpL11	238392	241292	-	26	6.57092	3.49706	-0.908061	0.0064	0.204915	5.94437	3.24811	-0.870067	0.0413	0.438755	7.4447	7.26574	-0.0348881	0.4686	0.501618
RVBD_0203	exported protein	241514	241924	+	3	19.4339	22.1134	0.187157	0.3925	0.497292	12.9689	19.2259	0.566815	0.273	0.498289	20.4843	15.0869	-0.439262	0.2461	0.501618
RVBD_0204c	transmembrane protein	241976	243214	-	12	1.69982	0.770605	-1.12051	0.1087	0.497292	2.24838	0.681194	-1.69676	0.2711	0.498289	1.77808	2.48288	0.48011	0.4095	0.501618
RVBD_0205	membrane protein	243384	244487	+	7.66667	28.4268	14.1921	-1.00053	0.0142	0.273023	30.6571	12.5651	-1.28491	0.0063	0.268275	34.2581	41.4937	0.276416	0.2458	0.501618
RVBD_0206c	transmembrane transporter MmpL3	244484	247318	-	4.66667	0.097741	0.696246	2.54319	0.1884	0.497292	0.842501	0.61106	-0.427867	0.4229	0.498289	0.126353	1.2675	3.01399	0.1835	0.501618
RVBD_0207c	hypothetical protein	247384	248112	-	7	21.6185	22.2583	0.0425605	0.4567	0.497292	30.6002	19.9012	-0.619738	0.2309	0.498289	22.695	35.6482	0.651124	0.1626	0.501618
RVBD_0208c	methyltransferase	248115	248906	-	1.66667	17.3348	3.55749	-2.21767	NA	NA	5.59025	1.5845	-1.75194	NA	NA	9.24707	6.3856	-0.526569	NA	NA
RVBD_0209	hypothetical protein	249038	250123	+	9.66667	11.4293	12.4139	0.119737	0.3998	0.497292	11.159	11.0142	-0.0183766	0.4899	0.499678	13.3843	14.8021	0.145348	0.3583	0.501618
RVBD_0210	hypothetical protein	250120	251598	+	10.6667	47.9287	30.3671	-0.657911	0.0532	0.444052	29.4901	29.7658	0.0135787	0.4824	0.498289	50.4912	31.5963	-0.675955	0.0327	0.501618
RVBD_0211	iron-regulated phosphoenolpyruvate carboxykinase PckA	251782	253602	+	3	0.300793	0.953713	1.57664	0.1839	0.497292	2.30548	0.849156	-1.38427	0.2927	0.498289	1.25177	10.6848	2.95994	NA	NA
RVBD_0212c	transcriptional regulator AsnC-family	253669	254640	-	6	21.7201	22.7066	0.0646207	0.4549	0.497292	27.2606	19.9952	-0.446234	0.2562	0.498289	22.9085	31.667	0.466863	0.1988	0.501618
RVBD_0213c	methyltransferase	254637	255950	-	28	25.9027	24.5934	-0.0746975	0.396	0.497292	25.2291	21.8978	-0.204174	0.2473	0.498289	27.3286	29.5451	0.112527	0.3212	0.501618
RVBD_0214	fatty-acid-CoA ligase FadD4	256064	257677	+	26.6667	19.1394	18.2633	-0.067417	0.4224	0.497292	23.3052	18.1127	-0.363428	0.1891	0.498289	20.922	25.5776	0.289846	0.1866	0.501618
RVBD_0215c	acyl-CoA dehydrogenase FadE3	257783	258856	-	15.6667	21.5595	23.2827	0.111112	0.3936	0.497292	25.3658	22.0394	-0.202559	0.333	0.498289	22.7642	28.2186	0.309848	0.1912	0.501618
RVBD_0216	double hotdog hydratase	258913	259926	+	9.33333	4.22749	0.75998	-2.44316	0.0117	0.265345	1.94016	0.753079	-1.33705	0.2101	0.498289	4.95248	2.28721	-1.10754	0.1194	0.501618
RVBD_0217c	esterase LipW	259923	260831	-	16.6667	11.3196	18.1366	0.679943	0.053	0.444052	17.8887	15.1206	-0.242204	0.4088	0.498289	11.2187	21.563	0.942233	0.0911	0.501618
RVBD_0218	transmembrane protein	260924	262252	+	15.6667	26.5537	22.6365	-0.229952	0.2621	0.497292	16.1403	21.406	0.407249	0.1667	0.498289	27.9524	18.0023	-0.634415	0.0302	0.501618
RVBD_0219	transmembrane protein	262254	262802	+	8.33333	20.6454	18.4787	-0.159335	0.3901	0.497292	14.6683	16.4608	0.16646	0.392	0.498289	27.9309	22.1719	-0.332636	0.2027	0.501618
RVBD_0220	esterase LipC	262812	264023	+	17	11.3303	9.10519	-0.314627	0.2306	0.497292	7.6302	8.03606	0.0750257	0.4339	0.498289	11.9334	8.97483	-0.410495	0.1457	0.501618
RVBD_0221	diacylglycerol acyltransferase	264067	265476	+	21.6667	26.8593	27.5847	0.0385737	0.4447	0.497292	18.9691	24.6172	0.375971	0.2437	0.498289	29.6498	23.5003	-0.335184	0.0998	0.501618
RVBD_0222	enoyl-CoA hydratase EchA1	265507	266295	+	4.66667	16.1162	21.2095	0.396402	0.3051	0.497292	13.0276	15.0667	0.209928	0.3936	0.498289	13.6896	15.4223	0.172041	0.3601	0.501618
RVBD_0223c	aldehyde dehydrogenase (NAD+)	266301	267764	-	17	21.364	15.3683	-0.474618	0.1002	0.497292	17.1235	11.3598	-0.591403	0.0974	0.498289	18.7859	20.3712	0.116931	0.364	0.501618
RVBD_0224c	methyltransferase	267863	268627	-	0.666667	0.141254	0	-0.506456	NA	NA	0	0	NA	NA	NA	0.147764	0	-0.802175	NA	NA
RVBD_0225	glycosyltransferase	268663	269817	+	0.666667	0.0785901	0	-0.146963	NA	NA	0	0	NA	NA	NA	0.085249	0	-0.45274	NA	NA
RVBD_0226c	transmembrane protein	269834	271564	-	1	63.0819	59.9694	-0.0714595	NA	NA	62.532	53.6446	-0.219632	NA	NA	66.95	74.7272	0.158688	NA	NA
RVBD_0227c	membrane protein	271574	272839	-	1.33333	0.0949947	0.0771448	0.0900717	NA	NA	0	0.135318	1.00856	NA	NA	0.194009	0	-1.01521	NA	NA
RVBD_0228	membrane acyltransferase	273055	274278	+	1	92.4025	75.1268	-0.296997	NA	NA	37.0494	67.3906	0.860897	NA	NA	98.0092	44.4541	-1.1373	NA	NA
RVBD_0229Ac	antitoxin	274710	274904	-	0	0	0	NA	NA	NA	0	0	NA	NA	NA	0	0	NA	NA	NA
RVBD_0229c	toxin	274306	274719	-	7	40.7828	38.2084	-0.093712	0.4291	0.497292	30.9527	33.5683	0.117157	0.4038	0.498289	42.7676	36.6683	-0.221737	0.3112	0.501618
RVBD_0230c	phosphotriesterase Php	274983	275963	-	15	45.6997	31.8922	-0.518679	0.0408	0.405344	48.5929	28.3988	-0.77457	0.0354	0.423514	48.1247	56.4786	0.230924	0.2442	0.501618
RVBD_0231	acyl-CoA dehydrogenase FadE4	276058	277764	+	35	35.3859	36.8457	0.0583788	0.3955	0.497292	35.6816	32.7225	-0.12484	0.3187	0.498289	37.2956	41.8744	0.167068	0.215	0.501618
RVBD_0232	transcriptional regulator TetR/AcrR-family	277899	278588	+	9	36.7847	42.5295	0.209489	0.291	0.497292	45.6748	38.0889	-0.261774	0.2675	0.498289	38.8911	54.3607	0.48303	0.0883	0.501618
RVBD_0233	ribonucleoside-diphosphate reductase NrdB	278585	279529	+	10.3333	49.964	49.5668	-0.0113603	0.4997	0.503797	53.2895	53.9093	0.0167748	0.4762	0.498289	52.6862	51.3575	-0.0367796	0.4699	0.501618
RVBD_0234c	succinate-semialdehyde dehydrogenase [NADP] dependent GabD1	279605	281140	-	16.3333	9.00797	11.4831	0.350373	0.2427	0.497292	6.68246	10.2765	0.620406	0.1293	0.498289	8.91234	7.3683	-0.273914	0.268	0.501618
RVBD_0235c	transmembrane protein	281166	282614	-	18.6667	10.3681	8.90324	-0.219049	0.3996	0.497292	8.52804	7.54862	-0.175474	0.4224	0.498289	10.3301	10.1645	-0.0231227	0.4773	0.501618
RVBD_0236A	decaprenol phosphoarabinose-dependent alpha-1,3-branching arabinosyltransferase	286898	287071	-	0	0	0	NA	NA	NA	0	0	NA	NA	NA	0	0	NA	NA	NA
RVBD_0236c	arabinofuranosyltransferase AftD	282649	286851	-	1.33333	0.0580813	0	-0.373062	NA	NA	0	0	NA	NA	NA	0.0610473	0	-0.668764	NA	NA
RVBD_0237	lipoprotein LpqI	287186	288352	+	8.66667	8.62757	8.21684	-0.0691266	0.4666	0.497292	11.4445	8.20332	-0.478602	0.2355	0.498289	9.09889	11.9517	0.393177	0.2349	0.501618
RVBD_0238	transcriptional regulator TetR-family	288428	289042	+	2	0.913782	0.10286	-2.50363	0.2471	0.497292	0	0.135318	1.49765	NA	NA	2.87057	0	-4.17637	NA	NA
RVBD_0239	antitoxin VapB24	289104	289337	+	2	41.6648	21.711	-0.936246	NA	NA	32.8083	19.2878	-0.762575	NA	NA	43.8994	37.2975	-0.234251	NA	NA
RVBD_0240	toxin VapC24	289345	289782	+	8	9.57085	13.2857	0.473182	0.2485	0.497292	5.27329	11.88	1.1691	0.09	0.498289	9.94793	6.34346	-0.646985	0.1573	0.501618
RVBD_0241c	3-hydroxyacyl-thioester dehydratase HtdX	289812	290654	-	7.33333	10.306	10.8369	0.0732937	0.4532	0.497292	9.79245	10.8555	0.148971	0.4274	0.498289	12.4021	11.6025	-0.0955547	0.4492	0.501618
RVBD_0242c	3-oxoacyl-[acyl-carrier protein] reductase FabG4	290665	292029	-	8.66667	1.34467	1.53714	0.196776	0.3966	0.497292	1.1117	1.5294	0.45681	0.3344	0.498289	1.41143	1.18632	-0.244451	0.4203	0.501618
RVBD_0243	acetyl-CoA acyltransferase FadA2	292171	293493	+	18	5.55179	7.46465	0.427203	0.2785	0.497292	4.2612	7.43378	0.801803	0.1591	0.498289	6.16306	4.73559	-0.379143	0.1775	0.501618
RVBD_0244c	acyl-CoA dehydrogenase FadE5	293798	295633	-	13.6667	0.149288	0.253973	0.751181	0.12	0.497292	0.157151	0.259244	0.692187	0.1569	0.498289	0.182304	0.183348	0.021308	0.5007	0.503439
RVBD_0245	oxidoreductase	296005	296493	+	3.33333	0.870433	5.30568	2.56325	0.3821	0.497292	0.868507	4.80725	2.41593	0.3216	0.498289	1.85987	2.07301	0.159013	NA	NA
RVBD_0246	integral membrane protein	296809	298119	+	23.3333	19.9291	23.1247	0.214647	0.2418	0.497292	20.0742	20.5201	0.0317834	0.4738	0.498289	20.0893	22.9005	0.188968	0.3513	0.501618
RVBD_0247c	succinate dehydrogenase [iron-sulfur subunit]	298116	298862	-	5.33333	0.60296	0.153582	-1.70591	0.1231	0.497292	0.241013	0.135442	-0.645005	0.2484	0.498289	0.533904	0.236469	-1.07764	0.1639	0.501618
RVBD_0248c	succinate dehydrogenase [iron-sulfur subunit] SdhA_1	298863	300803	-	17.3333	0.695924	0.870725	0.32512	0.301	0.497292	0.265602	0.813704	1.58537	0.0228	0.384074	0.923592	0.378786	-1.25896	0.0184	0.501618
RVBD_0249c	succinate dehydrogenase [membrane anchor subunit]	300834	301655	-	14.3333	0.53731	1.48252	1.45179	0.0909	0.487809	0.844521	1.52491	0.845266	0.2102	0.498289	0.55945	0.854116	0.604717	0.1346	0.501618
RVBD_0250c	hypothetical protein	301735	302028	-	2	6.93888	2.15852	-1.6341	NA	NA	3.68625	1.93654	-0.888284	NA	NA	7.26281	4.44587	-0.695391	NA	NA
RVBD_0251c	heat shock protein Hsp	302173	302652	-	4.66667	26.2198	20.6173	-0.345581	0.2484	0.497292	29.2516	23.0117	-0.345067	0.315	0.498289	27.7523	27.8113	0.00330829	0.4885	0.501969
RVBD_0252	nitrite reductase [NAD(P)H] large subunit NirB	302866	305427	+	29.3333	24.6311	22.1198	-0.15499	0.3242	0.497292	26.5565	21.8775	-0.279469	0.2168	0.498289	25.1243	27.3501	0.122481	0.3346	0.501618
RVBD_0253	nitrite reductase [NAD(P)H] small subunit NirD	305453	305809	+	5.66667	16.3841	25.7413	0.651561	0.2489	0.497292	12.014	27.8495	1.21101	0.1593	0.498289	17.2003	11.8861	-0.531792	0.2054	0.501618
RVBD_0254c	adenosylcobinamide kinase/adenosylcobinamide-phosphate guanylyltransferase CobU	305825	306349	-	5	22.2276	30.7026	0.466031	0.2309	0.497292	22.2881	27.3364	0.294499	0.2974	0.498289	23.5426	26.4632	0.168779	0.3916	0.501618
RVBD_0255c	cobyric acid synthase CobQ1	306374	307858	-	13	10.4962	13.8365	0.398709	0.2443	0.497292	11.5285	12.1912	0.0808485	0.4468	0.498289	11.071	13.7984	0.317627	0.3435	0.501618
RVBD_0256c	PPE family protein PPE2	307877	309547	-	29.3333	15.4985	16.6424	0.102876	0.372	0.497292	10.3998	14.7217	0.501267	0.0878	0.498289	15.8043	11.7506	-0.427338	0.0472	0.501618
RVBD_0257	hypothetical protein	309699	310073	+	3	14.4196	22.8936	0.666351	0.2241	0.497292	14.9205	20.5401	0.460463	0.3094	0.498289	15.1543	18.0922	0.255538	0.3996	0.501618
RVBD_0258c	hypothetical protein	310294	310749	-	3	27.8899	16.0009	-0.798057	0.1476	0.497292	7.27687	14.3452	0.974894	0.2065	0.498289	29.3743	8.59768	-1.76558	0.0079	0.455044
RVBD_0259c	hypothetical protein	310774	311517	-	5.33333	5.92012	3.86486	-0.608613	0.2467	0.497292	9.39088	3.4183	-1.44824	0.1304	0.498289	9.40024	16.0525	0.770294	0.2301	0.501618
RVBD_0260c	transcriptional regulator	311514	312659	-	11.6667	4.03935	3.24294	-0.31367	0.3427	0.497292	5.34551	3.12993	-0.767926	0.3617	0.498289	4.26624	5.54372	0.37748	0.3798	0.501618
RVBD_0261c	integral membrane nitrite extrusion protein NarK3	312759	314168	-	16.6667	16.9397	15.2557	-0.150684	0.3506	0.497292	10.888	15.2647	0.487261	0.1444	0.498289	20.0942	12.9032	-0.638526	0.0395	0.501618
RVBD_0262c	aminoglycoside 2'-N-acetyltransferase Aac	314309	314854	-	5.33333	6.79193	11.0303	0.698742	0.2115	0.497292	5.02856	9.81585	0.961305	0.1847	0.498289	5.93771	5.01026	-0.242817	0.3833	0.501618
RVBD_0263c	allophanate hydrolase	314864	315766	-	9.66667	34.5474	28.7139	-0.266423	0.2863	0.497292	35.5517	28.1312	-0.33736	0.3063	0.498289	36.5114	36.9487	0.017266	0.486	0.501731
RVBD_0264c	hypothetical protein	315783	316415	-	10	37.1589	35.2948	-0.0739871	0.4286	0.497292	18.4443	31.3212	0.763579	0.0499	0.462174	39.1767	21.838	-0.842584	0.0088	0.466102
RVBD_0265c	iron complex transporter substrate-binding protein	316511	317503	-	9	47.1511	33.4632	-0.494244	0.1364	0.497292	29.7611	29.6478	-0.00532054	0.5025	0.504805	49.5703	35.1545	-0.49547	0.1415	0.501618
RVBD_0266c	5-oxoprolinase OplA	317525	321154	-	36	40.9115	30.0393	-0.445529	0.016	0.28669	32.3235	26.6983	-0.275741	0.1263	0.498289	43.1154	38.1036	-0.178232	0.1831	0.501618
RVBD_0267	integral membrane nitrite extrusion protein NarU	321331	322722	+	14.6667	39.2627	40.4461	0.04297	0.4404	0.497292	32.6143	38.4528	0.237597	0.2027	0.498289	41.4781	35.9911	-0.204595	0.2123	0.501618
RVBD_0268c	prevent-host-death family protein	322764	323273	-	12	64.6682	51.2331	-0.335778	0.1279	0.497292	47.2784	45.2663	-0.062637	0.4365	0.498289	68.0822	55.4269	-0.296584	0.133	0.501618
RVBD_0269c	DNA polymerase LigD	323338	324531	-	10	34.5604	47.3072	0.452954	0.1268	0.497292	23.0353	42.0027	0.866278	0.0272	0.404831	36.4779	27.3993	-0.412569	0.1549	0.501618
RVBD_0270	fatty-acid-CoA ligase FadD2	324567	326249	+	22	14.4698	24.9303	0.784732	0.0046	0.169605	14.7618	22.0967	0.581814	0.0327	0.412151	15.2006	17.4966	0.202958	0.2162	0.501618
RVBD_0271c	acyl-CoA dehydrogenase FadE6	326266	328461	-	31.6667	22.052	15.0956	-0.54648	0.0251	0.346103	22.3016	13.8573	-0.686184	0.0137	0.341216	23.2057	25.4865	0.135271	0.2899	0.501618
RVBD_0272c	hypothetical protein	328575	329708	-	8	15.6353	21.9932	0.492241	0.224	0.497292	12.273	19.6051	0.675131	0.1912	0.498289	16.5399	14.589	-0.180569	0.3745	0.501618
RVBD_0273c	transcriptional regulator	329705	330325	-	10	14.9476	7.09957	-1.07143	0.0386	0.396299	13.7078	6.31665	-1.11495	0.0401	0.431392	15.8287	16.2703	0.0398672	0.4567	0.501618
RVBD_0274	glyoxalase/bleomycin resistance protein/dioxygenase	330422	331003	+	5.66667	15.0775	16.5774	0.137441	0.4306	0.497292	27.566	17.6663	-0.640367	0.1954	0.498289	15.7738	27.4924	0.800787	0.0942	0.501618
RVBD_0275c	transcriptional regulator TetR-family	330933	331658	-	6	24.8684	16.1343	-0.622591	0.1256	0.497292	25.8137	14.378	-0.842479	0.091	0.498289	26.2692	29.6621	0.175289	0.3477	0.501618
RVBD_0276	hypothetical protein	331748	332668	+	14.6667	27.3447	27.3026	-0.00200776	0.5068	0.508748	19.2903	22.5868	0.227622	0.2885	0.498289	26.8608	22.7267	-0.240918	0.2612	0.501618
RVBD_0277Ac	antitoxin	333160	333333	-	3	103.382	84.0552	-0.298097	0.3027	0.497292	53.6636	74.3664	0.470507	0.2231	0.498289	108.936	63.5611	-0.776638	0.0797	0.501618
RVBD_0277c	toxin VapC25	332708	333136	-	5	34.795	32.2467	-0.109124	0.4377	0.497292	10.6579	28.7259	1.42794	0.0308	0.412151	36.8979	12.3948	-1.57105	0.0053	0.447635
RVBD_0278c	PE-PGRS family protein PE_PGRS3	333437	336310	-	16.3333	8.05797	6.3818	-0.335227	0.252	0.497292	8.00742	5.35582	-0.578828	0.1438	0.498289	8.50681	10.0635	0.242419	0.2894	0.501618
RVBD_0279A	hypothetical protein	339107	339367	+	7.66667	21.3732	9.69538	-1.13793	0.0356	0.375658	14.9324	9.76671	-0.610589	0.1686	0.498289	22.6047	15.2255	-0.569301	0.143	0.501618
RVBD_0279c	PE-PGRS family protein PE_PGRS4	336560	339073	-	17.3333	7.75404	7.71805	-0.00611242	0.5052	0.507304	8.7995	7.73797	-0.184845	0.3732	0.498289	8.18661	9.27324	0.179849	0.3317	0.501618
RVBD_0280	PPE family protein PPE3	339364	340974	+	24	39.2174	36.8143	-0.091123	0.3946	0.497292	41.9194	32.6284	-0.361361	0.1351	0.498289	41.2878	49.9082	0.273555	0.1591	0.501618
RVBD_0281	s-adenosylmethionine-dependent methyltransferase	340998	341906	+	13	24.2961	22.7751	-0.0929445	0.4044	0.497292	18.4722	20.0268	0.116682	0.3841	0.498289	25.6467	22.0243	-0.219458	0.2394	0.501618
RVBD_0282	ESX-3 secretion system protein EccA3	342130	344025	+	1	14.0845	8.21321	-0.757943	NA	NA	18.9444	7.36605	-1.33679	NA	NA	14.7202	22.3259	0.597718	NA	NA
RVBD_0283	ESX-3 secretion system protein EccB3	344022	345638	+	0	0	0	NA	NA	NA	0	0	NA	NA	NA	0	0	NA	NA	NA
RVBD_0284	ESX-3 secretion system protein EccC3	345635	349627	+	0.666667	0.0580813	0	-0.0067537	NA	NA	0	0	NA	NA	NA	0.0610473	0	-0.290927	NA	NA
RVBD_0285	PE family protein PE5	349624	349932	+	0	0	0	NA	NA	NA	0	0	NA	NA	NA	0	0	NA	NA	NA
RVBD_0286	PPE family protein PPE4	349935	351476	+	1	8.87532	0	-5.49476	NA	NA	0.182472	0	-0.803799	NA	NA	9.29875	0.220207	-4.6091	NA	NA
RVBD_0287	ESAT-6 like protein EsxG	351525	351818	+	0	0	0	NA	NA	NA	0	0	NA	NA	NA	0	0	NA	NA	NA
RVBD_0288	antigen 7 EsxH	351848	352138	+	0.666667	0.128158	0	-0.438371	NA	NA	0	0	NA	NA	NA	0.138004	0	-0.752893	NA	NA
RVBD_0289	ESX-3 secretion-associated protein EspG3	352149	353036	+	1.33333	0.0640788	0	-0.0491842	NA	NA	0.182472	0	-0.803799	NA	NA	0.0345011	0.110103	0.868756	NA	NA
RVBD_0290	ESX-3 secretion system protein EccD3	353083	354501	+	0	0	0	NA	NA	NA	0	0	NA	NA	NA	0	0	NA	NA	NA
RVBD_0291	membrane-anchored mycosin MycP3	354498	355883	+	0	0	0	NA	NA	NA	0	0	NA	NA	NA	0	0	NA	NA	NA
RVBD_0292	ESX-3 secretion system protein EccE3	355880	356875	+	1.66667	33.9136	18.2315	-0.890574	NA	NA	7.25696	31.391	2.08932	NA	NA	35.5911	4.34545	-3.00943	NA	NA
RVBD_0293c	hypothetical protein	356862	358064	-	20	19.3681	22.795	0.235134	0.2673	0.497292	14.8107	22.4403	0.599279	0.083	0.498289	21.3881	16.7569	-0.351817	0.1542	0.501618
RVBD_0294	trans-aconitate methyltransferase Tam	358171	358956	+	9	19.8311	12.3029	-0.68731	0.112	0.497292	10.0662	10.8953	0.114468	0.4307	0.498289	20.9638	11.9252	-0.812737	0.068	0.501618
RVBD_0295c	trehalose sulfotransferase	358945	359748	-	6.66667	18.8656	26.8709	0.510261	0.1449	0.497292	14.0716	27.6428	0.973007	0.0355	0.423514	19.9083	14.0373	-0.503131	0.1766	0.501618
RVBD_0296c	sulfatase	359758	361155	-	29	19.6564	19.7934	0.0101562	0.4849	0.499649	13.9292	19.5879	0.491751	0.0522	0.465997	20.6868	14.8687	-0.476224	0.0455	0.501618
RVBD_0297	PE-PGRS family protein PE_PGRS5	361334	363109	+	7.66667	19.7469	25.235	0.353925	0.2737	0.497292	22.5922	25.695	0.185747	0.3683	0.498289	20.853	23.3119	0.160866	0.352	0.501618
RVBD_0298	antitoxin	363252	363479	+	4	36.323	13.0484	-1.47291	0.0036	0.146525	31.0116	11.5361	-1.42235	0.0036	0.2044	38.5847	36.4591	-0.0814366	0.4243	0.501618
RVBD_0299	toxin	363476	363778	+	1	20.0453	40.6757	1.01773	NA	NA	29.4835	36.1606	0.294333	NA	NA	21.2936	35.4759	0.733535	NA	NA
RVBD_0300	antitoxin VapB2	363826	364047	+	5	55.928	38.4648	-0.539268	0.0768	0.47736	45.1221	34.3681	-0.392151	0.1809	0.498289	59.0263	53.2345	-0.14879	0.3189	0.501618
RVBD_0301	toxin VapC2	364044	364469	+	7	39.7518	34.5406	-0.202275	0.3112	0.497292	43.3369	30.8271	-0.49085	0.1557	0.498289	41.8876	50.362	0.265791	0.2437	0.501618
RVBD_0302	transcriptional regulator TetR/AcrR-family	364605	365237	+	6.66667	47.2478	59.3235	0.328439	0.2603	0.497292	32.0933	45.4384	0.501476	0.2042	0.498289	42.7631	38.24	-0.161075	0.3315	0.501618
RVBD_0303	light-dependent protochlorophyllide reductase	365234	366142	+	10.6667	47.261	41.414	-0.190293	0.298	0.497292	42.8879	40.5799	-0.0796566	0.4162	0.498289	49.8511	46.1543	-0.111062	0.3581	0.501618
RVBD_0304c	PPE family protein PPE5	366150	372764	-	107	22.4951	19.8973	-0.176987	0.1671	0.497292	19.9299	17.978	-0.148664	0.2298	0.498289	24.5916	24.0758	-0.0305638	0.4218	0.501618
RVBD_0305c	PPE family protein PPE6	372820	375711	-	43.3333	23.5975	29.584	0.326207	0.0788	0.47736	21.7323	27.5568	0.342548	0.0831	0.498289	24.8546	24.56	-0.0171698	0.4636	0.501618
RVBD_0306	cob(II)yrinic acid a,c-diamide reductase	375914	376585	+	7.66667	25.4058	33.585	0.402718	0.1783	0.497292	25.3911	34.2802	0.432904	0.1964	0.498289	26.8543	25.8325	-0.055762	0.4547	0.501618
RVBD_0307c	hypothetical protein	376573	377055	-	8	16.6538	16.8269	0.0155151	0.4761	0.497698	16.6472	14.8232	-0.166794	0.3778	0.498289	17.466	19.4541	0.155589	0.3576	0.501618
RVBD_0308	integral membrane protein	377113	377829	+	10.6667	14.0502	19.4948	0.472512	0.1493	0.497292	13.5623	19.0849	0.492571	0.1677	0.498289	14.7944	14.6466	-0.0142522	0.4888	0.501969
RVBD_0309	exported protein	377931	378587	+	10.6667	5.99625	8.27505	0.464752	0.2438	0.497292	7.30308	8.99667	0.300791	0.3516	0.498289	5.76664	6.39679	0.14977	0.4025	0.501618
RVBD_0310c	hypothetical protein	378657	379148	-	6	5.87317	14.2818	1.27949	0.0516	0.444052	6.83187	12.5727	0.877908	0.1713	0.498289	6.23832	8.17249	0.389017	0.3785	0.501618
RVBD_0311	hypothetical protein	379172	380401	+	9.66667	18.2608	22.6754	0.312542	0.2829	0.497292	13.0398	18.0204	0.466463	0.2132	0.498289	17.4002	15.4492	-0.171195	0.3461	0.501618
RVBD_0312	proline and threonine rich protein	380556	382418	+	10	9.31015	3.26843	-1.50362	0.0122	0.265345	7.41461	2.62331	-1.49196	0.0261	0.402124	10.9069	10.4941	-0.0552225	0.4637	0.501618
RVBD_0313	hypothetical protein	382490	382876	+	5	33.838	30.3235	-0.157522	0.39	0.497292	27.9246	27.1502	-0.040173	0.4771	0.498289	35.5779	32.6017	-0.125715	0.3891	0.501618
RVBD_0314c	membrane protein	382879	383541	-	6	69.8268	89.8358	0.363554	0.1533	0.497292	59.1829	79.3952	0.4238	0.1565	0.498289	73.3308	69.9304	-0.0683943	0.4211	0.501618
RVBD_0315	beta-1,3-glucanase	383602	384486	+	9	18.0314	14.5005	-0.313467	0.2261	0.497292	15.2065	12.9387	-0.232276	0.3195	0.498289	18.996	18.1081	-0.0687892	0.4253	0.501618
RVBD_0316	muconolactone delta-isomerase	384535	385149	+	7	21.7354	22.0617	0.0220062	0.4738	0.497395	22.0886	19.438	-0.183858	0.4037	0.498289	22.8944	26.3757	0.204228	0.3604	0.501618
RVBD_0317c	glycerophosphoryl diester phosphodiesterase GlpQ2	385173	385943	-	12	28.1973	25.5787	-0.140284	0.3734	0.497292	13.1189	22.9352	0.805431	0.0521	0.465997	29.7913	15.7621	-0.917736	0.0216	0.501618
RVBD_0318c	ZIP family zinc transporter	386305	387099	-	8	24.6675	25.62	0.0550263	0.4554	0.497292	26.589	22.748	-0.224632	0.3541	0.498289	25.9042	31.4264	0.278754	0.2615	0.501618
RVBD_0319	pyrrolidone-carboxylate peptidase Pcp	387148	387816	+	6.33333	24.7071	22.4427	-0.138037	0.4076	0.497292	23.7412	28.1282	0.244652	0.3156	0.498289	26.0322	19.9445	-0.383718	0.2244	0.501618
RVBD_0320	exported protein NLP/P60 family member	387888	388550	+	14.6667	47	51.2527	0.125051	0.3524	0.497292	43.3811	48.7386	0.168027	0.298	0.498289	49.4875	47.9209	-0.0463536	0.4486	0.501618
RVBD_0321	deoxycytidine triphosphate deaminase Dcd	388582	389154	+	6	15.6267	6.02313	-1.36966	0.0223	0.326519	7.41188	5.39644	-0.454344	0.3237	0.498289	16.5176	8.77057	-0.910777	0.0583	0.501618
RVBD_0322	UDP-glucose 6-dehydrogenase UdgA	389260	390591	+	16.3333	15.5472	18.3003	0.235373	0.2884	0.497292	13.4416	16.2653	0.27509	0.2661	0.498289	15.4725	15.0008	-0.0445073	0.4547	0.501618
RVBD_0323c	hypothetical protein	390580	391251	-	8	13.004	12.9559	-0.00443785	0.5081	0.509726	17.1111	10.0962	-0.75931	0.0814	0.498289	10.6732	17.9291	0.747658	0.0711	0.501618
RVBD_0324	transcriptional regulator ArsR-family	391352	392032	+	6.66667	0.968351	0.631541	-0.582907	0.2781	0.497292	1.30372	0.664378	-0.932351	0.125	0.498289	1.02047	1.30588	0.353288	0.2946	0.501618
RVBD_0325	hypothetical protein	392039	392263	+	6	56.8649	74.8155	0.395837	0.1477	0.497292	49.2654	66.8615	0.440508	0.1337	0.498289	59.791	58.9307	-0.0208032	0.4717	0.501618
RVBD_0326	hypothetical protein	392273	392728	+	5.66667	17.818	11.4722	-0.632933	0.1901	0.497292	12.2017	12.318	0.0144296	0.4926	0.500621	18.7383	11.9392	-0.648765	0.1261	0.501618
RVBD_0327c	cytochrome P450 135A1 Cyp135A1	392696	394045	-	13	29.5376	29.197	-0.0165074	0.4936	0.50144	23.5496	25.9636	0.140854	0.3804	0.498289	31.1461	27.7496	-0.166428	0.3448	0.501618
RVBD_0328	transcriptional regulator TetR/AcrR-family	394111	394713	+	7.33333	6.73396	9.05631	0.427624	0.2889	0.497292	10.1463	7.98176	-0.344621	0.3378	0.498289	9.50412	16.1328	0.762243	0.1156	0.501618
RVBD_0329c	hypothetical protein	394694	395320	-	5.66667	32.7027	26.7108	-0.291235	0.2895	0.497292	44.4666	28.6751	-0.631994	0.1472	0.498289	34.3997	43.3106	0.332249	0.249	0.501618
RVBD_0330c	hypothetical protein	395347	396087	-	8	42.7646	49.9357	0.223772	0.3135	0.497292	38.0705	44.0941	0.211941	0.3278	0.498289	45.1904	44.9672	-0.00704423	0.4941	0.50233
RVBD_0331	oxidoreductase	396201	397367	+	14.6667	20.9375	21.8646	0.0627276	0.4301	0.497292	20.318	20.7404	0.0298372	0.47	0.498289	22.1196	22.3583	0.015581	0.4683	0.501618
RVBD_0332	hypothetical protein	397442	398227	+	12	39.0048	40.5292	0.0554624	0.4357	0.497292	37.5022	35.8531	-0.064741	0.4358	0.498289	41.0933	44.2978	0.108368	0.3419	0.501618
RVBD_0333	hypothetical protein	398254	398628	+	3	39.7277	46.5533	0.229077	0.383	0.497292	32.8752	40.7742	0.31058	0.37	0.498289	42.0352	39.1511	-0.102131	0.433	0.501618
RVBD_0334	glucose-1-phosphate thymidylyltransferase RmlA	398658	399524	+	0	0	0	NA	NA	NA	0	0	NA	NA	NA	0	0	NA	NA	NA
RVBD_0335c	PE family protein PE6	399535	400050	-	1	33.4183	42.2952	0.340505	NA	NA	9.04805	38.0174	2.05222	NA	NA	35.4548	11.0287	-1.66888	NA	NA
RVBD_0336	13E12 repeat family protein	400192	401703	+	17	43.6455	46.7958	0.100632	0.3672	0.497292	38.2441	41.418	0.11506	0.3645	0.498289	45.9902	45.0612	-0.0293907	0.461	0.501618
RVBD_0337c	aspartate aminotransferase AspC	401873	403162	-	0	0	0	NA	NA	NA	0	0	NA	NA	NA	0	0	NA	NA	NA
RVBD_0338c	oxidoreductase	403193	405841	-	2.66667	0.104787	0.0514298	-0.367952	0.4847	0.499649	0.0536686	0.067659	0.291335	NA	NA	0.113665	0.0436553	-0.701036	0.2811	0.501618
RVBD_0339c	transcriptional regulator	405950	408448	-	20	20.9277	17.8827	-0.226529	0.2575	0.497292	15.2544	15.0951	-0.0149808	0.4816	0.498289	23.2131	20.1458	-0.204297	0.2787	0.501618
RVBD_0340	hypothetical protein	408634	409173	+	2.66667	51.3957	9.04556	-2.49711	0.0215	0.320862	35.0469	11.923	-1.54691	NA	NA	54.2956	27.8793	-0.960037	0.1486	0.501618
RVBD_0341	isoniazid inducible protein IniB	409362	410801	+	9.66667	13.4633	10.0676	-0.417984	0.2132	0.497292	15.606	9.96797	-0.645226	0.1521	0.498289	14.1977	16.5885	0.224525	0.3138	0.501618
RVBD_0342	isoniazid inducible protein IniA	410838	412760	+	23	33.8988	30.4257	-0.155794	0.2802	0.497292	26.7466	27.0244	0.0149808	0.4854	0.498353	35.6585	31.8121	-0.164594	0.2772	0.501618
RVBD_0343	isoniazid inducible protein IniC	412757	414238	+	10	27.9257	15.1158	-0.884369	0.0363	0.381759	17.3703	13.419	-0.371579	0.2345	0.498289	29.5175	20.3849	-0.533589	0.0905	0.501618
RVBD_0344c	lipoprotein LpqJ	414381	414941	-	9.66667	25.6712	35.2747	0.458501	0.2238	0.497292	29.5934	34.3361	0.214483	0.3564	0.498289	27.0838	31.1134	0.200115	0.3428	0.501618
RVBD_0345	hypothetical protein	415050	415460	+	7	31.1869	19.2636	-0.693865	0.0685	0.468731	23.4699	17.0311	-0.461686	0.233	0.498289	32.7581	28.0168	-0.225233	0.3156	0.501618
RVBD_0346c	l-asparagine permease AnsP2	415502	416965	-	23.6667	47.5165	43.3852	-0.131127	0.317	0.497292	47.985	40.2271	-0.254321	0.2113	0.498289	50.0767	54.4954	0.122007	0.3342	0.501618
RVBD_0347	membrane protein	417304	418290	+	2	28.3109	47.3314	0.740849	NA	NA	11.594	42.0105	1.85047	NA	NA	29.6428	13.8416	-1.09348	NA	NA
RVBD_0348	transcriptional regulator	418293	418946	+	4.33333	1.77978	2.79285	0.64758	0.2748	0.497292	10.3854	4.1508	-1.3078	0.1026	0.498289	1.87859	7.42572	1.96756	0.0253	0.501618
RVBD_0349	hypothetical protein	418949	419608	+	8	29.011	25.392	-0.191691	0.378	0.497292	26.4714	22.4848	-0.235015	0.3355	0.498289	30.4673	30.8645	0.0188127	0.4832	0.501618
RVBD_0350	chaperone DnaK	419835	421712	+	1.33333	0.155791	0	-0.578446	NA	NA	0.217242	0	-0.940763	NA	NA	0.0823367	0.132961	0.492264	NA	NA
RVBD_0351	protein GrpE	421709	422416	+	1.33333	0.189989	0	-0.734857	NA	NA	0.226584	0	-0.975447	NA	NA	0.0970046	0.132731	0.359285	NA	NA
RVBD_0352	chaperone DnaJ1	422452	423639	+	2	16.9415	2.94378	-2.4827	NA	NA	34.5703	2.6389	-3.66133	NA	NA	17.7784	38.9928	1.13037	NA	NA
RVBD_0353	heat shock protein transcriptional repressor HspR	423639	424019	+	5	2.91725	3.57613	0.295774	0.339	0.497292	1.90747	3.19036	0.735044	0.2283	0.498289	3.0464	2.21223	-0.453497	0.2271	0.501618
RVBD_0354c	PPE family protein PPE7	424144	424695	-	9.66667	27.2449	26.0815	-0.0626081	0.4453	0.497292	30.3405	23.1708	-0.388482	0.203	0.498289	31.8873	40.1395	0.331986	0.1775	0.501618
RVBD_0355c	PPE family protein PPE8	424778	434680	-	141.667	35.7657	36.5314	0.0305734	0.3878	0.497292	32.3117	32.8457	0.0236559	0.4188	0.498289	38.1549	38.1375	-0.000652017	0.489	0.501969
RVBD_0356c	hypothetical protein	434831	435475	-	8	24.8683	29.0526	0.224567	0.2819	0.497292	23.5553	25.9753	0.141198	0.3503	0.498289	26.2849	27.7932	0.0805954	0.4159	0.501618
RVBD_0357c	adenylosuccinate synthetase PurA	435472	436770	-	0	0	0	NA	NA	NA	0	0	NA	NA	NA	0	0	NA	NA	NA
RVBD_0358	hypothetical protein	436861	437508	+	1	0.189989	13.3753	5.34998	NA	NA	0.464429	12.1018	4.28487	NA	NA	0.194009	0.548771	1.08665	NA	NA
RVBD_0359	integral membrane protein	437519	438298	+	11	80.7357	82.6988	0.0347447	0.4467	0.497292	70.507	73.6939	0.0638243	0.4179	0.498289	85.0245	83.4946	-0.0261532	0.4576	0.501618
RVBD_0360c	hypothetical protein	438303	438740	-	7.66667	14.3241	21.4762	0.58416	0.1286	0.497292	8.32177	16.6911	1.00267	0.0475	0.462174	13.1583	9.88638	-0.411377	0.2317	0.501618
RVBD_0361	membrane protein	438823	439650	+	5.33333	2.50933	5.08783	1.01554	0.3432	0.497292	1.27144	5.4876	2.08286	0.2187	0.498289	3.20473	1.46535	-1.10932	0.1488	0.501618
RVBD_0362	Mg2+ transport transmembrane protein MgtE	439872	441254	+	14	31.3063	43.709	0.481482	0.0727	0.475661	33.2794	38.7585	0.219898	0.2589	0.498289	32.9523	39.0308	0.244228	0.1955	0.501618
RVBD_0363c	fructose-bisphosphate aldolase Fba	441266	442300	-	0	0	0	NA	NA	NA	0	0	NA	NA	NA	0	0	NA	NA	NA
RVBD_0364	membrane-associated protein	442396	443079	+	2	1.89819	8.20813	2.07661	NA	NA	0.714179	7.26229	3.20658	NA	NA	1.98196	0.843703	-1.14731	NA	NA
RVBD_0365c	hypothetical protein	443068	444198	-	16.6667	30.9835	25.6994	-0.269479	0.2597	0.497292	24.6716	21.436	-0.202595	0.3193	0.498289	30.6519	29.3037	-0.0648075	0.4175	0.501618
RVBD_0366c	hypothetical protein	444223	444816	-	6	27.3359	19.3552	-0.496849	0.2008	0.497292	16.0757	17.2256	0.0999705	0.44	0.498289	28.7292	18.9192	-0.60175	0.1388	0.501618
RVBD_0367c	hypothetical protein	444845	445234	-	2	18.5992	15.056	-0.300879	NA	NA	3.69973	13.3453	1.82947	NA	NA	19.7024	4.03383	-2.26387	NA	NA
RVBD_0368c	hypothetical protein	445315	446526	-	13.6667	27.5087	29.107	0.0816619	0.4032	0.497292	24.8824	23.9899	-0.0525313	0.4543	0.498289	26.8762	29.4985	0.134344	0.3406	0.501618
RVBD_0369c	membrane oxidoreductase	446532	447047	-	4	6.11091	12.4663	1.02594	0.1919	0.497292	2.21428	11.0062	2.29305	0.0896	0.498289	6.45289	2.58357	-1.30546	0.0616	0.501618
RVBD_0370c	oxidoreductase	447148	448044	-	8.66667	5.78774	7.58104	0.389667	0.3595	0.497292	6.5212	7.68842	0.237633	0.4212	0.498289	6.06817	6.91102	0.187729	0.418	0.501618
RVBD_0371c	hypothetical protein	448041	448634	-	2.66667	3.46113	0.205719	-3.68723	0.1014	0.497292	5.55995	0.270636	-3.92846	NA	NA	3.69169	4.34937	0.236344	0.4365	0.501618
RVBD_0372c	xanthine dehydrogenase accessory factor	448631	449386	-	2.66667	11.0691	22.9528	1.05012	0.231	0.497292	11.2454	20.2947	0.849386	0.255	0.498289	17.4554	18.8995	0.115129	NA	NA
RVBD_0373c	carbon-monoxide dehydrogenase large subunit	449405	451804	-	20	10.3397	13.0084	0.331352	0.2128	0.497292	8.17006	11.0003	0.428966	0.1867	0.498289	11.3821	10.6524	-0.0953489	0.4127	0.501618
RVBD_0374c	carbon-monoxide dehydrogenase small subunit	451801	452280	-	3.66667	4.12722	0.332835	-3.4428	0.0109	0.258792	1.73359	0.299139	-2.34616	0.2104	0.498289	5.71224	2.74203	-1.04185	0.1519	0.501618
RVBD_0375c	carbon-monoxide dehydrogenase medium subunit	452295	453197	-	6.66667	21.1676	19.5356	-0.114914	0.4271	0.497292	17.9089	14.8674	-0.267674	0.3209	0.498289	19.093	21.0033	0.137663	0.3931	0.501618
RVBD_0376c	xanthine dehydrogenase accessory factor	453231	454373	-	14	25.3831	26.3333	0.0532246	0.4486	0.497292	22.7685	23.4968	0.045547	0.4522	0.498289	26.7473	26.9611	0.0115704	0.4845	0.501731
RVBD_0377	transcriptional regulator LysR-family	454422	455387	+	5	31.5409	22.4749	-0.487648	0.2234	0.497292	49.1911	20.1634	-1.28478	0.074	0.497553	33.0789	59.2023	0.839309	0.1278	0.501618
RVBD_0378	glycine rich protein	455638	455859	+	1	58.3437	59.7758	0.0362763	NA	NA	16.0439	52.7757	1.70839	NA	NA	61.925	19.1546	-1.68366	NA	NA
RVBD_0379	preprotein translocase subunit SecE2	455978	456193	+	2	34.7856	17.2539	-1.00619	NA	NA	28.0193	15.3069	-0.867128	NA	NA	36.503	32.7348	-0.156344	NA	NA
RVBD_0380c	methyltransferase	456269	456820	-	6.33333	3.35305	1.22827	-1.41485	0.0981	0.497292	1.9628	0.781128	-1.29485	0.2021	0.498289	2.52918	2.32854	-0.116166	0.4585	0.501618
RVBD_0381c	hypothetical protein	456916	457824	-	14	19.2781	11.9212	-0.69247	0.0396	0.399056	14.5166	10.6363	-0.447947	0.2049	0.498289	20.3039	17.3717	-0.224761	0.2742	0.501618
RVBD_0382c	orotate phosphoribosyltransferase PyrE	457842	458381	-	0	0	0	NA	NA	NA	0	0	NA	NA	NA	0	0	NA	NA	NA
RVBD_0383c	secreted protein	458462	459316	-	2.66667	31.5084	27.6077	-0.188715	NA	NA	9.06627	16.4868	0.85974	0.2068	0.498289	22.0977	10.632	-1.05107	0.1056	0.501618
RVBD_0384c	endopeptidase ATP binding protein chain B ClpB	459457	462003	-	2	0.0353135	0.0934534	0.857857	NA	NA	0.0536686	0.0837747	0.423743	NA	NA	0.036941	0.065483	0.457572	NA	NA
RVBD_0385	oxidoreductase	462136	463308	+	15	39.7875	30.7614	-0.370914	0.1524	0.497292	37.4614	27.0921	-0.467248	0.1197	0.498289	42.0371	44.0138	0.0663292	0.4037	0.501618
RVBD_0386	transcriptional regulator LuxR/UhpA-family	463412	466669	+	37.3333	31.0501	30.9486	-0.00465385	0.5048	0.507065	26.2263	28.3285	0.111268	0.3437	0.498289	33.6028	30.8462	-0.123444	0.2911	0.501618
RVBD_0387c	PPE family protein	466673	468004	-	24.3333	17.4317	16.6766	-0.0636596	0.4196	0.497292	15.6458	14.205	-0.139178	0.3439	0.498289	18.3882	19.1079	0.0554412	0.4152	0.501618
RVBD_0389	phosphoribosylglycinamide formyltransferase 2 PurT	468338	469597	+	7.66667	38.0651	27.7244	-0.456688	0.1485	0.497292	37.5961	24.5812	-0.612358	0.1042	0.498289	45.8414	50.3766	0.136142	0.3625	0.501618
RVBD_0390	hypothetical protein	469594	470016	+	5.66667	12.9316	18.6351	0.527046	0.2324	0.497292	10.2427	16.7242	0.706303	0.194	0.498289	16.3217	14.5321	-0.166764	0.3671	0.501618
RVBD_0391	O-succinylhomoserine sulfhydrylase MetZ	470013	471233	+	10	11.3677	13.0141	0.195544	0.3559	0.497292	9.234	11.5715	0.325437	0.2856	0.498289	11.9728	10.8726	-0.138568	0.3813	0.501618
RVBD_0392c	NADH dehydrogenase NdhA	471230	472642	-	12.6667	12.0816	11.5189	-0.0681939	0.4613	0.497292	10.5653	11.073	0.0679831	0.4487	0.498289	12.7077	11.59	-0.132474	0.3923	0.501618
RVBD_0393	13E12 repeat family protein	472784	474109	+	8.66667	37.8167	58.591	0.631596	0.071	0.475661	32.3263	58.6438	0.858957	0.0422	0.442634	39.8211	34.1123	-0.223033	0.2594	0.501618
RVBD_0394c	secreted protein	474125	474844	-	9.66667	45.5694	35.9817	-0.340452	0.1925	0.497292	45.9684	35.2764	-0.38161	0.1903	0.498289	47.9298	49.081	0.0343022	0.4658	0.501618
RVBD_0395	hypothetical protein	474943	475347	+	7	19.6262	16.3245	-0.264723	0.3196	0.497292	38.3672	14.4115	-1.41069	0.0194	0.370553	20.6322	45.3592	1.13583	0.0212	0.501618
RVBD_0396	hypothetical protein	475353	475745	+	3	52.8435	41.9936	-0.33057	0.3032	0.497292	36.4071	36.9914	0.0233671	0.4726	0.498289	55.7538	42.7906	-0.381135	0.2531	0.501618
RVBD_0397	13E12 repeat family protein	475819	476187	+	2	43.4938	27.7765	-0.644129	NA	NA	85.2758	24.8638	-1.77371	NA	NA	45.8045	99.3563	1.11609	NA	NA
RVBD_0397A	hypothetical protein	476397	476645	+	5	9.91788	5.14674	-0.939355	0.2127	0.497292	5.72907	4.61337	-0.308396	0.3641	0.498289	10.4544	6.79775	-0.617859	0.282	0.501618
RVBD_0398c	secreted protein	476682	477323	-	3.66667	4.61038	2.28338	-0.9936	0.1828	0.497292	4.65312	2.67406	-0.780764	0.2873	0.498289	4.87895	4.08879	-0.250792	0.4002	0.501618
RVBD_0399c	lipoprotein LpqK	477330	478559	-	14.3333	15.5935	8.0812	-0.946702	0.0215	0.320862	16.0921	6.67908	-1.26675	0.0047	0.228733	16.5062	20.4324	0.307802	0.2118	0.501618
RVBD_0400c	acyl-CoA dehydrogenase FadE7	478569	479756	-	6	3.57733	3.7926	0.0869219	0.4429	0.497292	2.19746	5.93218	1.41773	0.1063	0.498289	3.77615	1.5157	-1.30222	0.0822	0.501618
RVBD_0401	transmembrane protein	479792	480163	+	2.66667	8.03064	20.0885	1.31904	0.3623	0.497292	9.16992	26.0348	1.49794	NA	NA	8.56462	7.29939	-0.227674	0.4047	0.501618
RVBD_0402c	transmembrane transporter MmpL1	480358	483234	-	47	28.2055	24.2918	-0.215407	0.2034	0.497292	20.5629	21.186	0.0431088	0.4302	0.498289	28.4475	23.8255	-0.255737	0.1158	0.501618
RVBD_0403c	membrane protein MmpS1	483231	483659	-	5.66667	24.0131	14.5255	-0.723364	0.0845	0.4872	22.9286	15.5321	-0.560281	0.1807	0.498289	25.3975	22.6549	-0.164449	0.3666	0.501618
RVBD_0404	fatty-acid-AMP ligase FadD30	483980	485737	+	32	15.0192	14.2683	-0.0737929	0.4178	0.497292	12.1804	13.1174	0.106995	0.3921	0.498289	15.3388	13.5605	-0.177648	0.297	0.501618
RVBD_0405	polyketide synthase Pks6	485734	489942	+	50	24.5665	24.4659	-0.00585384	0.4966	0.502796	23.8422	24.5814	0.044085	0.427	0.498289	25.8887	24.9303	-0.0543907	0.4184	0.501618
RVBD_0406c	beta-lactamase like protein	489890	490708	-	11.3333	30.0147	25.821	-0.216697	0.2662	0.497292	18.5907	19.1025	0.0393645	0.4593	0.498289	26.2386	21.9252	-0.258839	0.2382	0.501618
RVBD_0407	F420-dependent glucose-6-phosphate dehydrogenase Fgd1	490786	491796	+	15.6667	3.39819	0.868678	-1.95105	1e-05	0.00164947	2.46291	0.771339	-1.65782	0.0039	0.213525	3.8225	3.10446	-0.298609	0.2267	0.501618
RVBD_0408	phosphate acetyltransferase Pta	491789	493861	+	24.3333	13.4879	6.74719	-0.998206	0.0078	0.224268	10.1259	6.86062	-0.560806	0.1074	0.498289	13.6349	10.0225	-0.443711	0.1021	0.501618
RVBD_0409	acetate kinase AckA	493854	495011	+	13.6667	6.14742	5.85479	-0.0692401	0.4456	0.497292	5.08544	5.56894	0.131379	0.4039	0.498289	6.47067	5.52412	-0.227337	0.3259	0.501618
RVBD_0410c	serine/threonine-protein kinase PknG	495065	497317	-	3	0.17859	0.331792	0.816773	0.2745	0.497292	1.85359	0.214695	-2.83999	0.2338	0.498289	0.276346	4.39191	3.68574	NA	NA
RVBD_0411c	glutamine-binding lipoprotein GlnH	497317	498303	-	1.33333	0	0	NA	NA	NA	0.798673	0	-3.14079	NA	NA	0	0.938041	3.83787	NA	NA
RVBD_0412c	membrane protein	498303	499622	-	2	0.0261967	2.79144	5.27499	0.0233	0.336297	0	3.60663	5.47507	NA	NA	0.085249	0	-0.45274	NA	NA
RVBD_0413	mutator protein MutT3	499716	500369	+	6.66667	53.8215	28.9483	-0.89383	0.1187	0.497292	62.1286	30.2103	-1.03927	0.121	0.498289	56.5217	61.4141	0.119802	0.4214	0.501618
RVBD_0414c	thiamine-phosphate pyrophosphorylase ThiE	500353	501021	-	1.66667	11.9952	1.81135	-2.65836	NA	NA	25.3514	3.20262	-2.9068	NA	NA	12.6582	14.0158	0.147412	NA	NA
RVBD_0415	glycine oxidase ThiO	501151	502173	+	0	0	0	NA	NA	NA	0	0	NA	NA	NA	0	0	NA	NA	NA
RVBD_0416	thiamine biosynthesis protein ThiS	502170	502376	+	0	0	0	NA	NA	NA	0	0	NA	NA	NA	0	0	NA	NA	NA
RVBD_0417	thiamine biosynthesis protein ThiG	502369	503127	+	0	0	0	NA	NA	NA	0	0	NA	NA	NA	0	0	NA	NA	NA
RVBD_0418	lipoprotein aminopeptidase LpqL	503499	505001	+	20	13.9888	19.3274	0.466381	0.1481	0.497292	13.2635	17.1623	0.371712	0.2243	0.498289	14.7478	15.7423	0.094206	0.4017	0.501618
RVBD_0419	lipoprotein peptidase LpqM	505089	506585	+	16.3333	34.4276	36.5679	0.0871208	0.3757	0.497292	35.237	34.4669	-0.0317817	0.4584	0.498289	38.5093	41.4808	0.107265	0.3302	0.501618
RVBD_0420c	transmembrane protein	506564	506974	-	8	20.3294	16.0046	-0.344094	0.2717	0.497292	10.9718	14.2623	0.378192	0.2708	0.498289	21.4701	12.7934	-0.745777	0.0835	0.501618
RVBD_0421c	hypothetical protein	507135	507764	-	5.66667	18.1208	7.92737	-1.18857	0.0616	0.453012	18.3098	7.03621	-1.37511	0.0594	0.473334	22.812	26.1795	0.198671	0.3827	0.501618
RVBD_0422c	phosphomethylpyrimidine kinase ThiD	507761	508558	-	0	0	0	NA	NA	NA	0	0	NA	NA	NA	0	0	NA	NA	NA
RVBD_0423c	thiamine biosynthesis protein ThiC	508585	510228	-	3	0.684775	2.19967	1.64266	0.2417	0.497292	9.20716	3.97291	-1.18969	NA	NA	0.976179	7.33528	2.85181	0.131	0.501618
RVBD_0424c	hypothetical protein	510380	510655	-	7	29.4366	36.8606	0.324589	0.2472	0.497292	35.7858	32.7066	-0.129507	0.3928	0.498289	31.0653	42.0035	0.435077	0.1189	0.501618
RVBD_0425c	HAD ATPase, P-type, family IC CtpH	510705	515324	-	29.3333	22.8525	18.6101	-0.296044	0.1664	0.497292	23.4547	16.4497	-0.511566	0.0682	0.49	23.3604	26.8626	0.201533	0.2287	0.501618
RVBD_0426c	transmembrane protein	515376	515819	-	2	46.4889	13.428	-1.78316	NA	NA	40.3599	11.9482	-1.74709	NA	NA	49.2479	47.6332	-0.0476638	NA	NA
RVBD_0427c	exodeoxyribonuclease III protein XthA	516020	516895	-	9	11.7106	20.8487	0.831729	0.1209	0.497292	19.7232	18.772	-0.0709599	0.4717	0.498289	12.2753	23.6844	0.947444	0.0802	0.501618
RVBD_0428c	N-acetyltransferase	516898	517806	-	11.6667	13.0587	15.667	0.262959	0.3228	0.497292	13.6426	12.8849	-0.0820422	0.4614	0.498289	12.623	16.1359	0.3541	0.189	0.501618
RVBD_0429c	polypeptide deformylase Def	517806	518399	-	0	0	0	NA	NA	NA	0	0	NA	NA	NA	0	0	NA	NA	NA
RVBD_0430	hypothetical protein	518736	519044	+	0	0	0	NA	NA	NA	0	0	NA	NA	NA	0	0	NA	NA	NA
RVBD_0431	hypothetical protein	519076	519570	+	4.33333	4.73554	1.20866	-1.93183	0.0691	0.471807	13.3071	1.75735	-2.87301	0.0525	0.465997	5.00321	9.64778	0.944103	0.1869	0.501618
RVBD_0432	periplasmic superoxide dismutase [Cu-Zn] SodC	519603	520325	+	11.6667	11.182	10.582	-0.0787629	0.4382	0.497292	16.5984	8.66661	-0.935937	0.1899	0.498289	10.8437	19.9612	0.879766	0.1662	0.501618
RVBD_0433	carboxylate-amine ligase	520327	521457	+	20.3333	42.445	30.3034	-0.48587	0.0391	0.396299	31.9356	24.3795	-0.389293	0.138	0.498289	40.4711	37.8997	-0.0946457	0.3837	0.501618
RVBD_0434	hypothetical protein	521517	522170	+	11	31.648	38.8505	0.29591	0.2625	0.497292	26.3601	31.1344	0.240168	0.3245	0.498289	27.8387	28.8611	0.0521101	0.4568	0.501618
RVBD_0435c	transitional endoplasmic reticulum ATPase	522350	524536	-	20.6667	38.7786	40.3032	0.0557231	0.4252	0.497292	30.5952	37.6081	0.297728	0.1606	0.498289	40.9107	34.5446	-0.243927	0.1611	0.501618
RVBD_0436c	CDP-diacylglycerol-serine O-phosphatidyltransferase PssA	524533	525393	-	7.33333	2.44172	2.12714	-0.192641	0.439	0.497292	1.48369	2.45642	0.720056	0.2914	0.498289	2.57605	1.33435	-0.936633	0.2387	0.501618
RVBD_0437c	phosphatidylserine decarboxylase Psd	525390	526085	-	1.66667	0.477204	0.663885	0.477516	NA	NA	0.0430696	0.58316	2.43419	NA	NA	1.00047	0.0927711	-2.13977	NA	NA
RVBD_0438c	molybdopterin biosynthesis protein MoeA2	526146	527363	-	10	19.2321	16.7758	-0.196489	0.2921	0.497292	12.4934	14.8604	0.250326	0.2772	0.498289	20.2806	14.7613	-0.457673	0.0852	0.501618
RVBD_0439c	oxidoreductase	527382	528317	-	14	32.2917	29.7576	-0.117683	0.3897	0.497292	24.8925	28.2194	0.181017	0.3646	0.498289	39.2992	31.0866	-0.338018	0.2122	0.501618
RVBD_0440	chaperonin 2 GroEL2	528611	530233	+	0.666667	0	0	NA	NA	NA	0.226584	0	-0.975447	NA	NA	0	0.265462	1.59689	NA	NA
RVBD_0441c	hypothetical protein	530299	530727	-	7	19.5368	21.8429	0.161348	0.3892	0.497292	15.896	19.1625	0.269608	0.346	0.498289	20.608	18.9352	-0.121753	0.3823	0.501618
RVBD_0442c	PPE family protein PPE10	530754	532217	-	19.3333	34.9614	31.4224	-0.153795	0.3144	0.497292	30.9484	28.0062	-0.143986	0.3774	0.498289	34.8644	35.011	0.00610445	0.4867	0.501731
RVBD_0443	hypothetical protein	532399	532914	+	11.6667	45.8254	37.7903	-0.277871	0.1754	0.497292	55.3676	36.5748	-0.59787	0.0554	0.466132	48.1184	59.6207	0.309205	0.1517	0.501618
RVBD_0444c	anti-sigma factor RskA	533094	533792	-	7	11.1658	14.5314	0.380281	0.3034	0.497292	14.8305	12.6589	-0.227476	0.3691	0.498289	11.8221	17.2724	0.546476	0.1542	0.501618
RVBD_0445c	RNA polymerase sigma factor SigK	533836	534399	-	8.66667	53.5549	48.7208	-0.136252	0.3987	0.497292	45.8575	43.6754	-0.0701842	0.454	0.498289	63.6595	61.3729	-0.0526889	0.469	0.501618
RVBD_0446c	transmembrane protein	534448	535218	-	15	25.473	26.1517	0.0381301	0.4571	0.497292	20.3212	23.2677	0.195381	0.3231	0.498289	26.8962	23.9033	-0.170033	0.2996	0.501618
RVBD_0447c	cyclopropane-fatty-acyl-phospholipid synthase UfaA1	535227	536510	-	25	40.9613	37.7177	-0.118916	0.3166	0.497292	39.1771	33.5511	-0.223552	0.2036	0.498289	43.144	46.4215	0.10565	0.3163	0.501618
RVBD_0448c	hypothetical protein	536507	537172	-	16	46.9926	37.1472	-0.338969	0.1482	0.497292	34.091	33.0214	-0.0458852	0.4592	0.498289	49.5031	40.4787	-0.290246	0.1781	0.501618
RVBD_0449c	hypothetical protein	537232	538551	-	19	43.0261	30.692	-0.487109	0.0291	0.360472	35.0172	27.1812	-0.365258	0.0949	0.498289	45.352	41.0673	-0.143107	0.2557	0.501618
RVBD_0450c	transmembrane transporter MmpL4	538591	541494	-	49	6.28986	6.0549	-0.0546216	0.4229	0.497292	4.41059	5.28277	0.260325	0.1906	0.498289	6.74889	5.41971	-0.316145	0.1012	0.501618
RVBD_0451c	membrane protein MmpS4	541491	541913	-	8.33333	2.15369	2.73423	0.345408	0.4007	0.497292	3.4715	3.16438	-0.13053	0.4698	0.498289	2.29309	3.08456	0.426458	0.3337	0.501618
RVBD_0452	transcriptional regulator	542145	542855	+	9.66667	34.8397	18.4521	-0.915977	0.0352	0.375658	31.0124	18.3033	-0.759858	0.0892	0.498289	36.9217	33.009	-0.16144	0.3232	0.501618
RVBD_0453	PPE family protein PPE11	543177	544733	+	18	39.2552	25.5731	-0.617922	0.0164	0.290382	30.5351	22.6661	-0.42966	0.1256	0.498289	41.3437	36.1356	-0.194153	0.2491	0.501618
RVBD_0454	hypothetical protein	544838	545188	+	5.66667	26.0661	24.6418	-0.0804323	0.4375	0.497292	16.5954	22.0234	0.408022	0.2338	0.498289	32.9302	23.1966	-0.504676	0.0867	0.501618
RVBD_0454Ac	hypothetical protein	545191	545421	-	5.66667	12.2149	20.5117	0.747342	0.1198	0.497292	12.6134	18.0615	0.517455	0.2206	0.498289	15.41	18.1622	0.237045	0.3112	0.501618
RVBD_0455c	hypothetical protein	545378	545824	-	0.666667	0	0	NA	NA	NA	0.109905	0	-0.467652	NA	NA	0	0.134955	1.07817	NA	NA
RVBD_0456A	toxin MazF1	547079	547360	-	4	32.643	49.5197	0.601108	0.1444	0.497292	30.3382	44.108	0.539559	0.1943	0.498289	34.4528	35.2049	0.0313675	0.4713	0.501618
RVBD_0456Bc	antitoxin	547347	547520	-	11.6667	22.2107	21.0355	-0.0780583	0.4305	0.497292	19.1427	18.4869	-0.050036	0.4464	0.498289	25.6346	24.5228	-0.0638033	0.4166	0.501618
RVBD_0456c	enoyl-CoA hydratase EchA2	545892	546806	-	10	21.5596	18.8572	-0.192636	0.3725	0.497292	16.3188	16.8475	0.0462391	0.4625	0.498289	22.6833	19.0177	-0.253934	0.271	0.501618
RVBD_0457c	prolyl oligopeptidase	547589	549610	-	28.3333	32.7842	35.7988	0.126976	0.3265	0.497292	24.291	29.6197	0.286131	0.2001	0.498289	32.1905	28.5354	-0.173811	0.2776	0.501618
RVBD_0458	aldehyde dehydrogenase (NAD+)	549678	551201	+	20	34.8448	25.7226	-0.437642	0.0574	0.449953	27.8029	22.7703	-0.287882	0.1736	0.498289	36.7809	33.2072	-0.14738	0.2934	0.501618
RVBD_0459	hypothetical protein	551201	551692	+	4	12.8671	26.9743	1.06657	0.0905	0.487809	8.49641	23.8866	1.48724	0.0488	0.462174	13.6479	9.96299	-0.451778	0.2651	0.501618
RVBD_0460	hydrophobic protein	551752	551991	+	2.66667	5.00383	2.38337	-1.04389	0.2559	0.497292	12.9426	3.15932	-1.99874	NA	NA	5.2819	10.4695	0.981758	0.2629	0.501618
RVBD_0461	transmembrane protein	551984	552553	+	15	50.591	53.0168	0.0676592	0.4028	0.497292	38.771	46.9997	0.277671	0.1828	0.498289	53.1841	45.7208	-0.218054	0.2251	0.501618
RVBD_0462	dihydrolipoamide dehydrogenase LpdC	552617	554011	+	2.66667	0.184072	0	-1.79717	0.1838	0.497292	0.226584	0	-0.975447	NA	NA	0.144925	0.0663655	-0.741651	0.2237	0.501618
RVBD_0463	membrane protein	554019	554312	+	3	45.6837	31.751	-0.523352	0.1897	0.497292	35.2095	28.208	-0.318727	0.2819	0.498289	47.7712	41.9639	-0.186519	0.3674	0.501618
RVBD_0464c	alkylhydroperoxidase AhpD family core domain-containing protein	554316	554888	-	12.6667	16.3533	20.6089	0.333793	0.2141	0.497292	12.0404	18.3515	0.607682	0.1086	0.498289	18.6879	15.3437	-0.284068	0.2261	0.501618
RVBD_0465c	transcriptional regulator	554885	556309	-	24.6667	5.04539	11.1696	1.14594	0.0001	0.0120538	1.3241	10.3004	2.95324	1e-05	0.002044	5.3494	1.50482	-1.82495	1e-05	0.003125
RVBD_0466	hypothetical protein	556461	557255	+	8	17.3536	10.6573	-0.701499	0.1155	0.497292	15.3419	9.40658	-0.703865	0.2291	0.498289	18.3625	18.5292	0.0132564	0.4883	0.501969
RVBD_0467	isocitrate lyase Icl	557530	558816	+	0.666667	0.0580813	0	-0.0067537	NA	NA	0	0	NA	NA	NA	0.0610473	0	-0.290927	NA	NA
RVBD_0468	3-hydroxybutyryl-CoA dehydrogenase FadB	558898	559758	+	12	8.27377	13.0967	0.662347	0.0921	0.488925	8.9327	11.6871	0.387564	0.2703	0.498289	8.68411	10.6006	0.28761	0.3206	0.501618
RVBD_0469	mycolic acid synthase UmaA	559891	560751	+	18.6667	11.372	18.358	0.690796	0.159	0.497292	8.16885	17.3606	1.0869	0.092	0.498289	11.8777	9.35732	-0.343646	0.2637	0.501618
RVBD_0470A	mycolic acid synthase PcaA	561857	562297	-	10	64.0228	67.9269	0.085499	0.3919	0.497292	60.2968	60.4356	0.00339597	0.4935	0.500621	67.3566	71.2161	0.0804158	0.3875	0.501618
RVBD_0470c	mycolic acid synthase PcaA	560851	561714	-	10.6667	0.545241	2.37405	2.09943	0.0305	0.365828	0.602091	2.31111	1.91357	0.0414	0.438755	0.570847	0.650841	0.189947	0.382	0.501618
RVBD_0471c	hypothetical protein	562228	562716	-	11	52.2549	60.0839	0.20149	0.2796	0.497292	46.3514	53.1737	0.198122	0.3227	0.498289	55.0581	54.6845	-0.00976237	0.4984	0.502498
RVBD_0472c	transcriptional regulator TetR-family	562726	563430	-	6	0.65619	0.1806	-1.66837	0.0928	0.489852	0.404207	0.195492	-0.893737	0.2554	0.498289	0.588187	0.346791	-0.71562	0.2502	0.501618
RVBD_0473	transmembrane protein	563567	564937	+	14.3333	30.0598	35.8038	0.25236	0.2722	0.497292	24.7146	31.7691	0.362221	0.2079	0.498289	36.5401	33.4678	-0.126591	0.3576	0.501618
RVBD_0474	transcriptional regulator	565024	565446	+	6	33.3342	22.6796	-0.554515	0.089	0.487809	20.836	20.1974	-0.0444553	0.4628	0.498289	35.1538	24.6576	-0.511	0.0951	0.501618
RVBD_0475	iron-regulated heparin binding hemagglutinin HbhA	565800	566399	+	6.66667	25.3154	23.7972	-0.088562	0.4386	0.497292	15.4984	18.326	0.241805	0.3396	0.498289	22.8722	18.3296	-0.318837	0.2377	0.501618
RVBD_0476	transmembrane protein	566511	566774	+	6	34.7831	24.6067	-0.498369	0.0889	0.487809	33.9098	21.7552	-0.639312	0.0624	0.478114	36.7532	39.8312	0.1161	0.3508	0.501618
RVBD_0477	secreted protein	566779	567225	+	5	55.1424	56.6904	0.0402114	0.4675	0.497292	61.5428	50.2705	-0.29151	0.2896	0.498289	58.4108	71.3223	0.288087	0.2632	0.501618
RVBD_0478	deoxyribose-phosphate aldolase DeoC	567225	567899	+	3	10.8719	9.63873	-0.170054	0.4329	0.497292	8.07258	8.561	0.0860459	0.4597	0.498289	11.513	9.58899	-0.261435	0.3715	0.501618
RVBD_0479c	membrane protein	567924	568970	-	0.666667	0	0	NA	NA	NA	0.464429	0	-1.65786	NA	NA	0	0.548771	2.32425	NA	NA
RVBD_0480c	hydrolase	568967	569809	-	13	32.2033	28.3624	-0.182939	0.3479	0.497292	32.6276	25.0159	-0.382929	0.232	0.498289	33.9126	38.2448	0.173458	0.3187	0.501618
RVBD_0481c	hypothetical protein	569991	570515	-	11.3333	41.696	41.7016	0.000372189	0.4904	0.501195	34.6044	33.8141	-0.0331994	0.4658	0.498289	44.0201	44.2939	0.00901305	0.4849	0.501731
RVBD_0482	UDP-N-acetylenolpyruvoylglucosamine reductase MurB	570542	571651	+	0	0	0	NA	NA	NA	0	0	NA	NA	NA	0	0	NA	NA	NA
RVBD_0483	lipoprotein LprQ	571713	573068	+	25.6667	49.7733	47.3222	-0.0727773	0.3831	0.497292	35.9091	42.0144	0.22654	0.163	0.498289	54.5092	44.3075	-0.298885	0.0647	0.501618
RVBD_0484c	oxidoreductase	573049	573804	-	8	28.2543	24.1802	-0.224065	0.2977	0.497292	23.2032	21.3932	-0.116783	0.409	0.498289	29.7272	27.4943	-0.112424	0.3913	0.501618
RVBD_0485	transcriptional regulator	573987	575303	+	16.6667	5.52733	5.16776	-0.0959566	0.4426	0.497292	1.59359	4.63915	1.53638	0.0264	0.402223	6.19183	1.99781	-1.62652	1e-05	0.003125
RVBD_0486	glycosyltransferase MshA	575351	576793	+	2.66667	0.653817	0.76337	0.242863	0.397	0.497292	1.48775	0.677345	-1.05263	0.2511	0.498289	1.05195	2.57787	1.24423	NA	NA
RVBD_0487	hypothetical protein	576790	577341	+	9	26.4297	25.6545	-0.0425633	0.464	0.497292	26.3466	22.7186	-0.213342	0.3036	0.498289	27.7438	31.1432	0.166783	0.3305	0.501618
RVBD_0488	l-lysine exporter	577667	578272	+	8.66667	40.3017	19.4307	-1.05129	0.0118	0.265345	20.5668	15.306	-0.425426	0.2152	0.498289	37.7739	24.1995	-0.641913	0.0661	0.501618
RVBD_0489	phosphoglycerate mutase Gpm1	578429	579178	+	0.666667	0	0	NA	NA	NA	0.107337	0	-0.454196	NA	NA	0	0.130966	1.05896	NA	NA
RVBD_0490	two-component system sensor histidine kinase SenX3	579352	580584	+	9.66667	16.0939	10.751	-0.580646	0.1271	0.497292	10.0969	9.49499	-0.0880154	0.4603	0.498289	18.8434	13.0485	-0.529341	0.1036	0.501618
RVBD_0491	two-component system sensory transduction protein RegX3	580812	581495	+	6.66667	37.2493	30.0607	-0.308657	0.2434	0.497292	17.6084	23.0654	0.389302	0.2336	0.498289	33.7202	20.5918	-0.710746	0.043	0.501618
RVBD_0492A	hypothetical protein	583378	583707	-	4.66667	24.7213	30.1991	0.288989	0.2541	0.497292	27.2471	33.3039	0.289549	0.2392	0.498289	25.9456	25.9478	0.000384535	0.4999	0.50312
RVBD_0492c	oxidoreductase	581492	583381	-	14.6667	24.2932	17.4454	-0.477173	0.1116	0.497292	19.4407	16.5926	-0.228182	0.3031	0.498289	25.6754	21.4911	-0.256438	0.2077	0.501618
RVBD_0493c	hypothetical protein	583704	584693	-	15.6667	29.7375	23.2808	-0.352804	0.1603	0.497292	28.8613	22.0717	-0.386623	0.1491	0.498289	31.401	32.1495	0.0340437	0.4582	0.501618
RVBD_0494	transcriptional regulator GntR-family	584698	585426	+	5	9.82084	4.77066	-1.0338	0.0798	0.479106	7.14662	4.25583	-0.741038	0.2114	0.498289	10.2781	8.23243	-0.318355	0.3134	0.501618
RVBD_0495c	hypothetical protein	585427	586317	-	3.66667	4.96565	11.3944	1.19291	0.2458	0.497292	4.96811	7.45919	0.583912	0.3244	0.498289	3.88852	5.92006	0.603319	0.3049	0.501618
RVBD_0496	exopolyphosphatase	586349	587383	+	8	12.5376	19.5557	0.641117	0.1605	0.497292	19.2046	17.5422	-0.130132	0.4274	0.498289	13.2544	22.9108	0.788929	0.0881	0.501618
RVBD_0497	transmembrane protein	587380	588312	+	5.66667	5.53403	3.02557	-0.86151	0.1238	0.497292	0.579546	3.19734	2.40113	0.0088	0.299787	5.78728	0.582096	-3.25222	0.0004	0.113636
RVBD_0498	hypothetical protein	588328	589170	+	9.33333	33.0517	34.3209	0.0546021	0.437	0.497292	15.777	27.305	0.79088	0.0314	0.412151	34.6495	20.7964	-0.735876	0.0382	0.501618
RVBD_0499	hypothetical protein	589186	590061	+	5	22.0438	16.671	-0.401443	0.2821	0.497292	19.5778	14.6735	-0.414529	0.2688	0.498289	23.1852	23.4677	0.0177425	0.4865	0.501731
RVBD_0500	pyrroline-5-carboxylate reductase ProC	590086	590973	+	0.666667	0	0.0934534	1.03856	NA	NA	0	0.0837747	0.767781	NA	NA	0	0	NA	NA	NA
RVBD_0500A	excisionase	591114	591350	+	2	5.36194	1.71655	-1.58064	NA	NA	9.00478	1.52461	-2.48389	NA	NA	5.62576	10.8338	0.93827	NA	NA
RVBD_0500B	hypothetical protein	591478	591579	+	1	5.26888	12.2292	1.19958	NA	NA	3.14203	10.6611	1.71484	NA	NA	5.56461	3.76789	-0.536649	NA	NA
RVBD_0501	UDP-glucose 4-epimerase GalE2	591657	592787	+	19.6667	8.95782	10.1535	0.181046	0.3351	0.497292	8.24188	8.61008	0.0632701	0.4377	0.498289	8.96179	9.73624	0.119662	0.3854	0.501618
RVBD_0502	hypothetical protein	592794	593870	+	13	10.3866	29.0275	1.48194	0.0024	0.117525	15.8289	25.8856	0.709276	0.069	0.49	10.8758	18.6425	0.777002	0.0283	0.501618
RVBD_0503c	cyclopropane mycolic acid synthase 2 CmaA2	593874	594782	-	20	95.7587	68.9014	-0.474767	0.0193	0.310186	95.5397	61.2057	-0.642325	0.0077	0.295102	101.169	112.445	0.152464	0.2292	0.501618
RVBD_0504c	hypothetical protein	594805	595305	-	2.33333	0.565958	0.0311511	-2.64908	0.1772	0.497292	0	0.0837747	0.767781	NA	NA	0.588378	0	-3.51702	1e-05	0.003125
RVBD_0505c	phosphoserine phosphatase SerB1	595467	596588	-	6.66667	3.20056	0.28684	-3.33209	0.0053	0.184558	0.991782	0.217963	-2.04246	0.2646	0.498289	2.87448	1.17148	-1.27615	0.1138	0.501618
RVBD_0506	membrane protein MmpS2	596762	597205	+	7	46.639	29.3437	-0.667712	0.066	0.465865	29.2299	26.0285	-0.166944	0.3791	0.498289	49.1725	34.2984	-0.519306	0.1172	0.501618
RVBD_0507	transmembrane transporter MmpL2	597202	600108	+	48.3333	23.0638	24.7108	0.099572	0.3465	0.497292	23.0896	23.2899	0.0125034	0.4789	0.498289	23.8169	25.2535	0.0845183	0.356	0.501618
RVBD_0508	hypothetical protein	600101	600394	+	6	18.0024	17.9457	-0.00378397	0.499	0.503661	30.6505	16.0226	-0.934108	0.0719	0.491781	19.069	36.4831	0.935301	0.0447	0.501618
RVBD_0509	glutamyl-tRNA reductase HemA	600444	601850	+	1.33333	0.117885	0	-0.920779	NA	NA	0	0	NA	NA	NA	0.127873	0	-1.25799	NA	NA
RVBD_0510	porphobilinogen deaminase HemC	601860	602789	+	0	0	0	NA	NA	NA	0	0	NA	NA	NA	0	0	NA	NA	NA
RVBD_0511	uroporphyrin-III C-methyltransferase HemD	602822	604519	+	2.33333	0.17289	0	-1.28876	NA	NA	0.204528	0	-1.52537	NA	NA	0.119561	0.16189	0.37925	0.3068	0.501618
RVBD_0512	delta-aminolevulinic acid dehydratase HemB	604605	605594	+	1.66667	17.2083	10.4958	-0.705586	NA	NA	20.1948	18.4925	-0.123383	NA	NA	18.2442	11.9734	-0.603231	NA	NA
RVBD_0513	transmembrane protein	605607	606155	+	5	14.9218	3.99376	-1.88999	0.0076	0.220541	10.6256	3.51738	-1.58317	0.0436	0.447717	15.7456	12.307	-0.354179	0.272	0.501618
RVBD_0514	transmembrane protein	606152	606451	+	1	48.6569	26.7452	-0.856843	NA	NA	37.8238	23.9044	-0.656339	NA	NA	51.2913	44.5339	-0.202434	NA	NA
RVBD_0515	13E12 repeat family protein	606554	608065	+	17.6667	46.1867	45.5526	-0.0198402	0.4796	0.498356	41.1281	42.7466	0.0557386	0.4347	0.498289	48.6731	45.7033	-0.0907687	0.3921	0.501618
RVBD_0516c	anti-anti-sigma factor	608062	608538	-	9	39.7815	22.4006	-0.827708	0.0273	0.356314	30.8949	19.9485	-0.630346	0.0953	0.498289	41.9634	36.8811	-0.186072	0.3085	0.501618
RVBD_0517	membrane acyltransferase	608749	610059	+	21	50.6471	52.5675	0.0537567	0.4126	0.497292	40.0315	46.9238	0.229189	0.1936	0.498289	53.3764	47.3822	-0.171799	0.2037	0.501618
RVBD_0518	exported protein	610191	610886	+	10	52.203	58.5532	0.165711	0.3532	0.497292	38.8575	51.8024	0.414764	0.192	0.498289	55.0628	46.574	-0.24141	0.2992	0.501618
RVBD_0519c	mycolyltransferase II	611175	612077	-	8.33333	22.3887	20.5062	-0.126167	0.4154	0.497292	23.5239	20.6015	-0.190908	0.3685	0.498289	26.5309	27.8503	0.0701264	0.4401	0.501618
RVBD_0520	methyltransferase	612258	612608	+	5	40.2056	37.4714	-0.101092	0.4383	0.497292	25.8506	33.1355	0.358064	0.2595	0.498289	42.1289	30.1493	-0.482069	0.1993	0.501618
RVBD_0521	methyltransferase	612601	612906	+	4	21.6023	17.1399	-0.332014	0.2956	0.497292	22.2409	15.1725	-0.549713	0.2334	0.498289	22.8857	26.1196	0.190736	0.3678	0.501618
RVBD_0522	GABA permease GabP	613041	614345	+	20.6667	21.8504	31.1378	0.511001	0.0452	0.423414	22.4324	27.7116	0.304891	0.1985	0.498289	24.1827	27.6727	0.194493	0.2512	0.501618
RVBD_0523c	deazaflavin-dependent nitroreductase	614329	614724	-	8.66667	34.2309	32.1132	-0.091803	0.4368	0.497292	47.258	31.9734	-0.563194	0.1961	0.498289	36.021	49.8697	0.469227	0.2017	0.501618
RVBD_0524	glutamate-1-semialdehyde 2,1-aminomutase HemL	614838	616226	+	1.33333	0.189989	0	-0.734857	NA	NA	0.226584	0	-0.975447	NA	NA	0.0970046	0.132731	0.359285	NA	NA
RVBD_0525	phosphoglycerate mutase	616226	616834	+	1	8.39491	25.1675	1.57105	NA	NA	2.18929	21.707	3.217	NA	NA	8.97842	2.62864	-1.70623	NA	NA
RVBD_0526	thioredoxin	616849	617499	+	0.666667	0.0706271	0	-0.0941295	NA	NA	0	0	NA	NA	NA	0.0738821	0	-0.378995	NA	NA
RVBD_0527	cytochrome C-type biogenesis protein CcdA	617496	618275	+	0	0	0	NA	NA	NA	0	0	NA	NA	NA	0	0	NA	NA	NA
RVBD_0528	cytochrome C biogenesis protein	618308	619897	+	0.666667	0.0640788	0	-0.0491842	NA	NA	0	0	NA	NA	NA	0.0690021	0	-0.346141	NA	NA
RVBD_0529	cytochrome C-type biogenesis protein CcsA	619894	620868	+	0	0	0	NA	NA	NA	0	0	NA	NA	NA	0	0	NA	NA	NA
RVBD_0530	hypothetical protein	620910	622127	+	15.6667	34.023	31.2171	-0.123973	0.3667	0.497292	27.0182	27.7464	0.038465	0.4666	0.498289	38.2949	33.9097	-0.17534	0.2722	0.501618
RVBD_0531	membrane protein	622332	622649	+	0.666667	1.50294	0	-3.04071	NA	NA	0	0	NA	NA	NA	1.60894	0	-3.3938	NA	NA
RVBD_0532	PE-PGRS family protein PE_PGRS6	622796	624580	+	13.6667	16.547	19.6102	0.245199	0.2208	0.497292	14.0697	18.8132	0.419014	0.1482	0.498289	17.4625	15.4872	-0.172916	0.3118	0.501618
RVBD_0533c	3-oxoacyl-[acyl-carrier-protein] synthase 3 FabH	624476	625483	-	14	38.9372	48.8004	0.325788	0.2059	0.497292	42.3061	43.0786	0.0261773	0.4763	0.498289	40.9326	49.8267	0.283654	0.2151	0.501618
RVBD_0534c	1,4-dihydroxy-2-naphthoate octaprenyltransferase MenA	625565	626443	-	0	0	0	NA	NA	NA	0	0	NA	NA	NA	0	0	NA	NA	NA
RVBD_0535	5'-methylthioadenosine phosphorylase Pnp	626460	627254	+	7	34.738	13.1767	-1.39654	0.0195	0.311801	27.1262	15.6152	-0.79513	0.145	0.498289	41.8214	27.9457	-0.581093	0.1627	0.501618
RVBD_0536	UDP-glucose 4-epimerase GalE3	627251	628291	+	10.6667	24.6052	31.2037	0.342836	0.2752	0.497292	23.3222	27.4668	0.236004	0.3403	0.498289	28.4557	30.2084	0.0863054	0.438	0.501618
RVBD_0537c	membrane protein	628301	629734	-	16	30.8028	24.7838	-0.313351	0.165	0.497292	24.312	21.8535	-0.153599	0.3374	0.498289	32.4306	28.6587	-0.178256	0.2752	0.501618
RVBD_0538	membrane protein	630043	631689	+	13.3333	22.0841	26.3451	0.254661	0.257	0.497292	15.4926	20.091	0.374883	0.1828	0.498289	20.0251	18.4948	-0.114497	0.3818	0.501618
RVBD_0539	glycosyltransferase	631722	632378	+	3.66667	6.47831	16.5984	1.35376	0.0606	0.450466	8.05812	19.5832	1.27609	0.0608	0.473907	6.88537	7.1865	0.0626317	0.4609	0.501618
RVBD_0540	hypothetical protein	632375	633037	+	6.66667	21.7062	6.27459	-1.78445	0.0007	0.0592919	16.5999	4.75761	-1.7963	0.0174	0.364216	19.5842	19.5253	-0.00409128	0.5035	0.50463
RVBD_0541c	integral membrane protein	633058	634407	-	0.666667	0	0	NA	NA	NA	0.109905	0	-0.467652	NA	NA	0	0.134955	1.07817	NA	NA
RVBD_0542c	O-succinylbenzoic acid-CoA ligase MenE	634419	635507	-	0.666667	0.0640788	0	-0.0491842	NA	NA	0	0	NA	NA	NA	0.0690021	0	-0.346141	NA	NA
RVBD_0543c	hypothetical protein	635576	635878	-	0	0	0	NA	NA	NA	0	0	NA	NA	NA	0	0	NA	NA	NA
RVBD_0544c	transmembrane protein	635938	636216	-	3	6.55122	1.98579	-1.68486	0.0306	0.365828	2.91662	1.77721	-0.688782	0.309	0.498289	6.92396	3.48892	-0.975913	0.1315	0.501618
RVBD_0545c	inorganic phosphate transporter integral membrane protein PitA	636213	637466	-	6.66667	2.14418	1.32077	-0.683959	0.3265	0.497292	1.4695	1.89547	0.364998	0.4207	0.498289	2.58762	1.14283	-1.16061	0.2359	0.501618
RVBD_0546c	lactoylglutathione lyase	637586	637972	-	6	28.7934	18.8894	-0.60681	0.2252	0.497292	22.4119	16.6712	-0.425815	0.2263	0.498289	30.3524	26.4883	-0.196074	0.395	0.501618
RVBD_0547c	oxidoreductase	638035	638919	-	8.66667	36.4863	37.4355	0.0372802	0.4667	0.497292	40.1549	37.5536	-0.0964121	0.4275	0.498289	38.4023	42.3748	0.142051	0.3611	0.501618
RVBD_0548c	1,4-Dihydroxy-2-naphthoyl-CoA synthase	639015	639959	-	1	11.9359	14.6943	0.302286	NA	NA	11.1092	13.0852	0.236583	NA	NA	12.6856	13.2208	0.0615332	NA	NA
RVBD_0549c	toxin VapC3	640231	640644	-	4	21.2842	14.4416	-0.556984	0.2532	0.497292	9.99594	12.6633	0.340927	0.355	0.498289	22.5718	11.9721	-0.912112	0.1115	0.501618
RVBD_0550c	antitoxin VapB3	640641	640907	-	2	52.6963	23.4523	-1.16379	NA	NA	82.624	20.8512	-1.98098	NA	NA	55.4626	95.158	0.778216	NA	NA
RVBD_0551c	fatty-acid-CoA ligase FadD8	641099	642814	-	27	29.8946	25.4793	-0.230397	0.1681	0.497292	20.6401	22.6561	0.134491	0.3164	0.498289	31.5269	24.2394	-0.379102	0.0333	0.501618
RVBD_0552	hypothetical protein	642892	644496	+	14.3333	23.3074	29.2544	0.327931	0.2362	0.497292	24.8183	28.0776	0.178057	0.3497	0.498289	26.2902	29.2058	0.151761	0.3536	0.501618
RVBD_0553	muconate cycloisomerase MenC	644493	645473	+	1	45.7516	63.996	0.484164	NA	NA	29.5013	57.2226	0.952712	NA	NA	48.1141	34.6783	-0.469787	NA	NA
RVBD_0554	peroxidase BpoC	645470	646258	+	14	12.9627	27.2219	1.07002	0.0017	0.104467	14.6279	24.2019	0.726073	0.0207	0.376526	13.5265	17.2944	0.354419	0.2062	0.501618
RVBD_0555	bifunctional menaquinone biosynthesis protein MenD	646301	647965	+	0	0	0	NA	NA	NA	0	0	NA	NA	NA	0	0	NA	NA	NA
RVBD_0556	transmembrane protein	647962	648477	+	0	0	0	NA	NA	NA	0	0	NA	NA	NA	0	0	NA	NA	NA
RVBD_0557	mannosyltransferase MgtA	648539	649675	+	7	9.60675	14.9132	0.634165	0.188	0.497292	7.64534	15.3027	0.999044	0.1035	0.498289	8.801	6.84828	-0.360468	0.3199	0.501618
RVBD_0558	ubiquinone/menaquinone biosynthesis methyltransferase MenH	649692	650396	+	0	0	0	NA	NA	NA	0	0	NA	NA	NA	0	0	NA	NA	NA
RVBD_0559c	secreted protein	650410	650748	-	5.66667	18.2209	19.7197	0.114599	0.4196	0.497292	31.8195	21.0998	-0.591461	0.2282	0.498289	19.1393	30.726	0.68243	0.1367	0.501618
RVBD_0560c	benzoquinone methyltransferase	650782	651507	-	10.6667	28.1672	27.7115	-0.0232527	0.4834	0.499333	17.581	24.1982	0.460728	0.1886	0.498289	32.7005	23.2464	-0.491903	0.0785	0.501618
RVBD_0561c	oxidoreductase	651532	652758	-	13.6667	1.93147	3.99718	1.04683	0.1201	0.497292	1.97049	3.87891	0.973452	0.1479	0.498289	2.02439	2.15606	0.0916027	0.4402	0.501618
RVBD_0562	polyprenyl-diphosphate synthase GrcC1	652774	653781	+	0	0	0	NA	NA	NA	0	0	NA	NA	NA	0	0	NA	NA	NA
RVBD_0563	protease transmembrane protein heat shock protein HtpX	653882	654742	+	6.33333	14.6824	2.88476	-2.32628	0.0713	0.475661	6.60378	1.45746	-2.15702	0.4673	0.498289	7.71647	7.07463	-0.124378	0.4632	0.501618
RVBD_0564c	glycerol-3-phosphate dehydrogenase GpdA1	654927	655952	-	8	35.6432	38.0755	0.0954613	0.4038	0.497292	35.8259	33.7273	-0.0868576	0.4237	0.498289	37.6854	42.0873	0.15941	0.3039	0.501618
RVBD_0565c	monooxygenase	656013	657473	-	29.3333	25.6946	26.774	0.0594559	0.4192	0.497292	23.2046	24.6365	0.086431	0.3954	0.498289	28.0288	27.1563	-0.0455716	0.4248	0.501618
RVBD_0566c	hypothetical protein	657551	658042	-	3.66667	20.5969	16.8351	-0.289177	0.3334	0.497292	24.3156	20.1366	-0.270587	0.3645	0.498289	21.8835	22.006	0.00842722	0.4943	0.50233
RVBD_0567	methyltransferase	658324	659343	+	17	50.2426	47.5259	-0.080084	0.3968	0.497292	30.3166	42.1247	0.474497	0.0579	0.470879	52.7026	35.9424	-0.552023	0.0171	0.501618
RVBD_0568	cytochrome P450 135B1 Cyp135B1	659453	660871	+	8	42.6129	55.1951	0.3733	0.1458	0.497292	40.6231	48.9391	0.268682	0.2471	0.498289	44.9717	47.6798	0.0844201	0.3922	0.501618
RVBD_0569	hypothetical protein	661006	661272	+	3	78.5086	127.23	0.696392	0.0922	0.488925	73.3133	113.694	0.632768	0.1341	0.498289	82.6493	87.7928	0.0871815	0.4204	0.501618
RVBD_0570	ribonucleoside-diphosphate reductase NrdZ	661298	663376	+	28.3333	25.3403	19.1245	-0.405775	0.0903	0.487809	15.349	17.6747	0.203565	0.2904	0.498289	27.7178	18.1455	-0.610994	0.0175	0.501618
RVBD_0571Ac	hypothetical protein	664926	665048	-	2	29.1099	20.4263	-0.507577	NA	NA	31.0383	18.1089	-0.773273	NA	NA	30.914	36.7659	0.250043	NA	NA
RVBD_0571c	hypothetical protein	663490	664821	-	10.6667	16.9479	10.4007	-0.702872	0.0917	0.488925	14.1299	8.43984	-0.741905	0.0908	0.498289	16.2548	16.6924	0.038484	0.4554	0.501618
RVBD_0572c	hypothetical protein	665045	665386	-	7.66667	28.918	35.7793	0.307279	0.2855	0.497292	30.432	31.4859	0.0492773	0.4615	0.498289	34.6672	41.1676	0.247921	0.2828	0.501618
RVBD_0573c	nicotinate phosphoribosyltransferase PncB2	665854	667245	-	13	15.5306	15.2146	-0.0292165	0.4853	0.499649	28.069	14.6753	-0.934666	0.0484	0.462174	15.1779	28.591	0.913221	0.0345	0.501618
RVBD_0574c	poly-gamma-glutamate synthesis protein (capsule biosynthesis protein)	667255	668397	-	17.3333	28.7958	35.9295	0.319355	0.1703	0.497292	27.412	33.8966	0.30632	0.1933	0.498289	32.103	32.7494	0.0288129	0.4492	0.501618
RVBD_0575c	oxidoreductase	668582	669748	-	12	29.0163	32.3692	0.15791	0.3298	0.497292	25.3226	28.9526	0.193307	0.3081	0.498289	30.6282	29.6409	-0.0471556	0.4543	0.501618
RVBD_0576	transcriptional regulator ArsR-family	669851	671155	+	15.6667	10.465	17.3975	0.733099	0.0438	0.419783	8.21758	14.5058	0.819264	0.0502	0.462174	10.3244	9.82807	-0.0708005	0.4295	0.501618
RVBD_0577	antigen Cfp30B	671169	671954	+	11.6667	27.4683	30.3856	0.145782	0.3722	0.497292	47.4831	29.1073	-0.705593	0.0704	0.490006	28.9197	51.1739	0.823151	0.0133	0.501618
RVBD_0578c	PE-PGRS family protein PE_PGRS7	671999	675919	-	17	6.83813	5.45403	-0.32494	0.2806	0.497292	8.86524	5.1223	-0.789548	0.0892	0.498289	6.81727	9.2912	0.44643	0.1897	0.501618
RVBD_0579	hypothetical protein	676241	676999	+	13	25.8255	17.1502	-0.58989	0.0993	0.497292	18.9388	16.5154	-0.197136	0.3398	0.498289	25.1551	19.3593	-0.377524	0.1893	0.501618
RVBD_0580c	hypothetical protein	677128	677619	-	7.33333	19.3179	13.9496	-0.468463	0.2168	0.497292	19.2885	16.5969	-0.216005	0.3772	0.498289	20.3599	17.0617	-0.254473	0.2944	0.501618
RVBD_0581	antitoxin VapB26	677713	677928	+	4	32.4355	39.7407	0.293268	0.3142	0.497292	20.4383	35.4902	0.795237	0.1379	0.498289	34.1835	24.3344	-0.489342	0.1806	0.501618
RVBD_0582	toxin VapC26	677925	678332	+	5.33333	4.77886	15.0582	1.65183	0.0633	0.455789	8.97493	20.3219	1.17592	0.1349	0.498289	5.08505	6.88494	0.43625	0.3216	0.501618
RVBD_0583c	lipoprotein LpqN	678392	679078	-	7	49.7411	68.7217	0.466335	0.1145	0.497292	38.87	60.8115	0.645481	0.0598	0.473334	52.5815	46.2597	-0.184616	0.3314	0.501618
RVBD_0584	exported protein	679232	681865	+	50.6667	19.7392	20.8046	0.0759054	0.3737	0.497292	18.247	19.2318	0.0758705	0.3941	0.498289	20.4254	20.1865	-0.0169399	0.4576	0.501618
RVBD_0585c	integral membrane protein	681888	684275	-	21.6667	22.5882	31.8145	0.494112	0.1065	0.497292	19.6842	28.2896	0.523142	0.1246	0.498289	24.9176	24.5001	-0.024305	0.4652	0.501618
RVBD_0586	transcriptional regulator Mce2R	684413	685135	+	7	10.3532	7.25152	-0.510885	0.2488	0.497292	7.14006	6.51093	-0.131559	0.4394	0.498289	10.9606	8.46421	-0.371507	0.285	0.501618
RVBD_0587	ABC transporter permease YrbE2A	685132	685929	+	9	14.8005	17.5312	0.24454	0.3379	0.497292	11.0293	15.7211	0.511013	0.2407	0.498289	22.3217	18.8283	-0.24504	0.3057	0.501618
RVBD_0588	ABC transporter permease YrbE2B	685931	686818	+	11.3333	12.9809	4.84015	-1.4193	0.0065	0.204915	12.3378	3.91134	-1.65283	0.0544	0.466132	13.7134	16.3004	0.249289	0.378	0.501618
RVBD_0589	MCE-family protein Mce2A	686824	688038	+	14.6667	15.0118	20.276	0.433705	0.1971	0.497292	13.9886	18.1318	0.374179	0.2546	0.498289	16.9067	17.8645	0.0795907	0.4213	0.501618
RVBD_0590	MCE-family protein Mce2B	688035	688862	+	7.66667	9.76734	11.8828	0.28323	0.3686	0.497292	13.4737	10.6883	-0.332977	0.3536	0.498289	11.7534	18.0986	0.622194	0.1102	0.501618
RVBD_0590A	ABC transporter substrate-binding protein	688811	689065	+	3.66667	9.91857	16.7165	0.752196	0.2528	0.497292	7.26665	14.7781	1.02072	0.2445	0.498289	13.9081	11.5725	-0.263246	0.4358	0.501618
RVBD_0591	MCE-family protein Mce2C	689062	690507	+	18.6667	17.1329	20.5146	0.259991	0.2714	0.497292	16.9288	19.2328	0.184134	0.3418	0.498289	18.0441	19.0766	0.0803423	0.4157	0.501618
RVBD_0592	MCE-family protein Mce2D	690504	692030	+	21	13.9665	17.864	0.355149	0.1691	0.497292	13.1279	15.8982	0.276222	0.2473	0.498289	14.6667	15.5369	0.0832209	0.4032	0.501618
RVBD_0593	MCE-family lipoprotein LprL	692027	693235	+	15	19.2983	22.5823	0.22686	0.2894	0.497292	15.9353	20.0081	0.328312	0.2329	0.498289	20.402	18.4542	-0.144562	0.3351	0.501618
RVBD_0594	MCE-family protein Mce2F	693240	694790	+	28	33.8142	34.9487	0.0476883	0.4285	0.497292	28.3921	30.9784	0.125807	0.3255	0.498289	35.6165	33.3835	-0.0933568	0.3553	0.501618
RVBD_0595c	toxin VapC4	694842	695234	-	8	30.3614	35.1321	0.210731	0.3186	0.497292	26.123	31.2668	0.259314	0.2856	0.498289	31.9301	31.2145	-0.0325437	0.474	0.501618
RVBD_0596c	antitoxin VapB4	695231	695488	-	0	0	0	NA	NA	NA	0	0	NA	NA	NA	0	0	NA	NA	NA
RVBD_0597A	hypothetical protein	697023	697196	+	1	62.7227	23.2417	-1.42319	NA	NA	39.861	20.8024	-0.930441	NA	NA	65.9595	47.5184	-0.471164	NA	NA
RVBD_0597c	ATPase	695671	696906	-	8	35.0027	38.3555	0.132175	0.385	0.497292	40.6451	34.0357	-0.255712	0.3033	0.498289	36.9078	48.0529	0.380627	0.1818	0.501618
RVBD_0598c	toxin VapC27	697157	697570	-	5	25.2214	14.2978	-0.81646	0.0448	0.423414	20.5666	12.6124	-0.70322	0.2024	0.498289	26.7517	24.6299	-0.118805	0.4272	0.501618
RVBD_0599c	antitoxin VapB27	697567	697803	-	5	12.8975	13.8165	0.10028	0.441	0.497292	18.6709	12.0405	-0.630688	0.2823	0.498289	13.5816	22.3002	0.714528	0.2229	0.501618
RVBD_0600c	two-component system sensor histidine kinase	697907	698413	-	2.66667	19.2948	0.788953	-4.49866	0.0014	0.0953826	20.1032	1.05426	-4.12835	NA	NA	20.4318	15.7324	-0.375349	0.3172	0.501618
RVBD_0601c	two-component system sensor histidine kinase	698527	698997	-	2	34.7555	27.0656	-0.358425	NA	NA	20.6515	23.9772	0.215608	NA	NA	36.6346	24.9005	-0.555022	NA	NA
RVBD_0602c	two-component system transcriptional regulator TcrA	699041	699802	-	10	9.69114	5.5368	-0.804538	0.0597	0.449953	12.3141	4.94248	-1.31313	0.0107	0.328062	10.302	14.6578	0.508387	0.1238	0.501618
RVBD_0603	exported protein	699859	700170	+	1	0	6.78874	5.61239	NA	NA	1.2773	5.954	2.09148	NA	NA	0	1.54145	3.57976	NA	NA
RVBD_0604	lipoprotein LpqO	700242	701192	+	6	23.7196	16.71	-0.503934	0.1231	0.497292	29.8918	14.8368	-1.00867	0.0535	0.465997	24.8749	35.7591	0.523358	0.134	0.501618
RVBD_0605	resolvase	701409	702017	+	10	37.2639	33.033	-0.173548	0.3432	0.497292	31.8899	29.2092	-0.126441	0.3991	0.498289	39.3729	37.6812	-0.0632438	0.4437	0.501618
RVBD_0606	transposase	702019	702762	+	6	11.5528	26.3703	1.18952	0.0763	0.47736	12.8467	23.6988	0.882323	0.1355	0.498289	12.1462	15.2794	0.330883	0.2579	0.501618
RVBD_0607	hypothetical protein	702816	703202	+	1	2.21512	2.92882	0.408072	NA	NA	2.03925	2.5852	0.336401	NA	NA	2.37079	2.38916	0.0240065	NA	NA
RVBD_0608	antitoxin VapB28	703247	703492	+	1	24.8298	11.1135	-1.1423	NA	NA	0.425691	9.99705	4.10554	NA	NA	26.1538	0.498122	-5.30584	NA	NA
RVBD_0609	toxin VapC28	703489	703890	+	6	23.1211	15.7231	-0.554753	0.2725	0.497292	16.4632	14.0486	-0.227829	0.3893	0.498289	24.4116	19.6864	-0.309741	0.3314	0.501618
RVBD_0609A	hypothetical protein	703833	704060	+	1	17.4467	7.33786	-1.22249	NA	NA	7.53455	6.56075	-0.187902	NA	NA	18.3727	8.50276	-1.09473	NA	NA
RVBD_0609Bc	hypothetical protein	704478	704675	-	2	5.65069	13.767	1.27703	NA	NA	11.2967	12.3009	0.123947	NA	NA	5.88691	12.6314	1.09352	NA	NA
RVBD_0610c	hypothetical protein	704755	705912	-	10	23.2223	25.1487	0.115232	0.3903	0.497292	17.7266	22.4351	0.339775	0.2873	0.498289	24.5602	20.6571	-0.249362	0.3092	0.501618
RVBD_0611c	hypothetical protein	705964	706347	-	9	27.2459	28.2822	0.0541504	0.4541	0.497292	23.7026	25.208	0.0889838	0.4284	0.498289	28.6855	27.8812	-0.0408689	0.4639	0.501618
RVBD_0612	hypothetical protein	706327	706932	+	5.66667	13.441	10.2068	-0.394966	0.3293	0.497292	11.6904	10.8878	-0.10143	0.4543	0.498289	14.0599	11.4819	-0.291187	0.328	0.501618
RVBD_0613c	hypothetical protein	706951	709518	-	15.6667	36.3756	25.8328	-0.493403	0.0865	0.4872	26.1751	21.5278	-0.28173	0.2465	0.498289	36.0167	30.5167	-0.238932	0.2412	0.501618
RVBD_0614	galactose-1-phosphate uridylyltransferase	709359	710351	+	12	39.4916	37.1571	-0.087695	0.3963	0.497292	38.9434	33.1287	-0.233087	0.2787	0.498289	41.5001	45.7899	0.141939	0.3182	0.501618
RVBD_0615	membrane protein	710348	710590	+	4	48.347	56.3109	0.220202	0.3314	0.497292	57.0402	49.6449	-0.199936	0.366	0.498289	50.9543	66.9564	0.393903	0.1899	0.501618
RVBD_0616A	antitoxin VapB29	710785	711012	+	3.66667	18.8284	62.5849	1.7308	0.044	0.420089	22.2337	42.3087	0.927206	0.1671	0.498289	14.8189	26.3517	0.829258	0.1952	0.501618
RVBD_0616c	hypothetical protein	710587	710853	-	3.66667	31.3531	63.036	1.00691	0.1158	0.497292	26.413	42.5182	0.68625	0.2312	0.498289	24.7968	31.2866	0.335234	0.3114	0.501618
RVBD_0617	toxin VapC29	711009	711410	+	2	41.8666	24.4824	-0.77063	NA	NA	20.2574	21.3046	0.0735482	NA	NA	44.2121	23.7596	-0.89321	NA	NA
RVBD_0618	galactose-1-phosphate uridylyltransferase GalTa	711539	712234	+	6.33333	3.96855	2.99306	-0.400687	0.3193	0.497292	4.3074	3.71102	-0.210654	0.4256	0.498289	4.14772	3.58968	-0.206009	0.3855	0.501618
RVBD_0619	galactose-1-phosphate uridylyltransferase GalTb	712252	712722	+	5.33333	3.8298	1.31953	-1.5102	0.1289	0.497292	0.884425	1.39036	0.640193	0.2989	0.498289	4.88626	1.06105	-2.16702	0.0504	0.501618
RVBD_0620	galactokinase GalK	712719	713810	+	2.66667	4.33462	5.71366	0.399483	0.3967	0.497292	2.48294	4.93366	0.978046	0.4045	0.498289	6.82348	4.46252	-0.600979	NA	NA
RVBD_0621	membrane protein	714205	715269	+	7.33333	32.2305	31.0308	-0.0543098	0.4753	0.49763	26.3604	27.7289	0.0731994	0.4644	0.498289	29.9037	26.6262	-0.167209	0.3925	0.501618
RVBD_0622	membrane protein	715373	716320	+	9	5.3163	6.29175	0.243825	0.3743	0.497292	11.2999	5.58256	-1.01394	0.1586	0.498289	5.61407	13.5872	1.27302	0.088	0.501618
RVBD_0623	antitoxin VapB30	716413	716667	+	3	14.3178	16.2833	0.186684	0.4093	0.497292	18.5719	14.5056	-0.354203	0.3816	0.498289	15.1619	22.3504	0.558906	0.2818	0.501618
RVBD_0624	toxin VapC30	716667	717062	+	5	21.081	24.1927	0.199058	0.3693	0.497292	18.2147	21.3245	0.227472	0.3534	0.498289	22.1985	21.4618	-0.0483066	0.4623	0.501618
RVBD_0625c	TVP38/TMEM64 family membrane protein	717156	717896	-	8.66667	26.5478	19.2471	-0.463048	0.1022	0.497292	23.9323	15.2582	-0.648387	0.1016	0.498289	24.867	28.2346	0.183256	0.3164	0.501618
RVBD_0626	antitoxin VapB5	718028	718288	+	3.66667	13.567	14.8352	0.12998	0.4408	0.497292	12.6255	17.6463	0.482131	0.3703	0.498289	14.2076	11.2479	-0.335298	0.3555	0.501618
RVBD_0627	toxin VapC5	718285	718692	+	0	0	0	NA	NA	NA	0	0	NA	NA	NA	0	0	NA	NA	NA
RVBD_0628c	hypothetical protein	718764	719915	-	3	41.4561	71.496	0.785968	0.188	0.497292	42.3733	63.8637	0.591456	0.2705	0.498289	43.6847	50.7559	0.216455	0.3847	0.501618
RVBD_0629c	exonuclease V alpha chain RecD	720008	721735	-	10.6667	14.1347	15.1824	0.10356	0.4247	0.497292	9.22282	13.3882	0.537269	0.2159	0.498289	16.4529	12.1518	-0.436454	0.1513	0.501618
RVBD_0630c	exonuclease V beta chain RecB	721732	725016	-	27.3333	13.9064	8.96608	-0.632601	0.0224	0.326519	11.7515	8.51247	-0.4647	0.1168	0.498289	16.3434	14.4262	-0.179867	0.2638	0.501618
RVBD_0631c	exonuclease V gamma chain RecC	725016	728309	-	13	8.186	10.2338	0.322343	0.2804	0.497292	10.6019	9.17202	-0.208331	0.3631	0.498289	8.6138	12.4787	0.534383	0.1019	0.501618
RVBD_0632c	enoyl-CoA hydratase EchA3	728586	729281	-	8.66667	40.7724	21.5229	-0.920794	0.0587	0.449953	37.229	21.4205	-0.796559	0.0845	0.498289	43.142	38.5897	-0.160717	0.373	0.501618
RVBD_0633c	exported protein	729330	730169	-	10	40.3463	36.2569	-0.153896	0.342	0.497292	39.4574	32.2335	-0.291453	0.2323	0.498289	42.4342	46.3645	0.127826	0.331	0.501618
RVBD_0634A	hypothetical protein	731116	731367	+	4	4.84602	4.84055	0.00260215	0.4905	0.501195	8.41388	4.32737	-0.949835	0.1311	0.498289	5.06742	10.108	0.991976	0.0715	0.501618
RVBD_0634B	50S ribosomal protein L33 RpmG2	731715	731882	+	0	0	0	NA	NA	NA	0	0	NA	NA	NA	0	0	NA	NA	NA
RVBD_0634c	hydroxyacylglutathione hydrolase	730323	731036	-	12.6667	28.2668	21.2513	-0.411073	0.1181	0.497292	17.0933	18.9409	0.148165	0.3604	0.498289	32.1286	21.9318	-0.550452	0.0396	0.501618
RVBD_0635	(3R)-hydroxyacyl-ACP dehydratase subunit HadA	731933	732409	+	1.33333	0	0	NA	NA	NA	0.169776	0	-1.33976	NA	NA	0	0.202676	2.00149	NA	NA
RVBD_0636	(3R)-hydroxyacyl-ACP dehydratase subunit HadB	732396	732824	+	0	0	0	NA	NA	NA	0	0	NA	NA	NA	0	0	NA	NA	NA
RVBD_0637	(3R)-hydroxyacyl-ACP dehydratase subunit HadC	732828	733328	+	0.666667	0	0	NA	NA	NA	0.0861393	0	-0.33803	NA	NA	0	0.0927711	0.860815	NA	NA
RVBD_0638	preprotein translocase subunit SecE1	733740	734225	+	0	0	0	NA	NA	NA	0	0	NA	NA	NA	0	0	NA	NA	NA
RVBD_0639	transcription antitermination protein NusG	734257	734973	+	0	0	0	NA	NA	NA	0	0	NA	NA	NA	0	0	NA	NA	NA
RVBD_0640	50S ribosomal protein L11 RplK	735025	735453	+	0.666667	0	0	NA	NA	NA	0.232215	0	-0.995959	NA	NA	0	0.274385	1.62638	NA	NA
RVBD_0641	50S ribosomal protein L1 RplA	735520	736227	+	0.666667	0.240634	0	-0.939195	NA	NA	0	0	NA	NA	NA	0.250354	0	-1.23834	NA	NA
RVBD_0642c	methoxy mycolic acid synthase 4 MmaA4	736301	737206	-	0.666667	0.232325	0	-0.907592	NA	NA	0	0	NA	NA	NA	0.244189	0	-1.21554	NA	NA
RVBD_0643c	methoxy mycolic acid synthase 3 MmaA3	737271	738152	-	21	17.1399	21.5545	0.330688	0.1548	0.497292	14.5154	21.0603	0.536799	0.0722	0.491781	18.9247	16.2178	-0.222503	0.2146	0.501618
RVBD_0644c	methoxy mycolic acid synthase 2 MmaA2	738300	739163	-	10	71.8222	29.5014	-1.28295	0.0018	0.104467	101.414	26.1087	-1.95679	0.0007	0.0794889	76.1009	120.814	0.66673	0.0967	0.501618
RVBD_0645c	methoxy mycolic acid synthase 1 MmaA1	739330	740190	-	20	99.3939	59.9642	-0.72892	0.0019	0.106237	133.169	53.0622	-1.32732	1e-05	0.002044	104.79	158.09	0.593227	0.0042	0.397727
RVBD_0646c	lipase/esterase LipG	740237	741142	-	9	23.3436	20.0176	-0.221136	0.3799	0.497292	26.8517	17.8862	-0.585375	0.1943	0.498289	24.5522	31.2319	0.347089	0.2512	0.501618
RVBD_0647c	hypothetical protein	741154	742620	-	2	49.0545	22.5924	-1.11427	NA	NA	18.3968	20.0849	0.127302	NA	NA	51.9881	21.8904	-1.24438	NA	NA
RVBD_0648	alpha-mannosidase	742722	746369	+	32.3333	31.4424	28.4868	-0.142312	0.3038	0.497292	26.7258	27.0597	0.0179637	0.4791	0.498289	33.159	29.5966	-0.163912	0.2493	0.501618
RVBD_0649	malonyl CoA-acyl carrier protein transacylase FabD2	746366	747040	+	2	6.87629	3.66285	-0.884712	NA	NA	11.3433	3.24072	-1.77416	NA	NA	7.25094	13.6626	0.908626	NA	NA
RVBD_0650	glucokinase	747040	747948	+	4	31.9595	24.7621	-0.366812	0.2942	0.497292	27.4573	22.0728	-0.313847	0.3652	0.498289	33.5955	31.1765	-0.107419	0.4346	0.501618
RVBD_0651	50S ribosomal protein L10 RplJ	748279	748815	+	0	0	0	NA	NA	NA	0	0	NA	NA	NA	0	0	NA	NA	NA
RVBD_0652	50S ribosomal protein L7/L12 RplL	748852	749244	+	#DIV/0!	NA	NA	NA	NA	NA	NA	NA	NA	NA	NA	NA	NA	NA	NA	NA
RVBD_0653c	transcriptional regulator TetR-family	749237	749932	-	10	8.73437	6.25367	-0.479751	0.221	0.497292	6.20997	5.5623	-0.157594	0.4172	0.498289	9.14169	7.3988	-0.304176	0.2825	0.501618
RVBD_0654	oxidoreductase	750003	751508	+	25	45.2325	56.459	0.319866	0.1087	0.497292	45.2846	50.3947	0.154269	0.287	0.498289	47.6311	53.5058	0.167797	0.2364	0.501618
RVBD_0655	ribonucleotide-transport ABC transporter ATP-binding protein Mkl	751520	752599	+	8	10.4109	10.4304	0.00368828	0.4911	0.501195	5.8554	9.34478	0.673123	0.2708	0.498289	10.9978	7.03995	-0.641654	0.221	0.501618
RVBD_0656c	toxin VapC6	752987	753370	-	4	52.4608	71.4255	0.445227	0.1929	0.497292	45.5215	63.2593	0.474551	0.2032	0.498289	55.2891	53.4791	-0.0478281	0.4551	0.501618
RVBD_0657c	antitoxin VapB6	753465	753620	-	1	39.8623	25.466	-0.640329	NA	NA	61.7193	22.4105	-1.45262	NA	NA	42.3205	71.8403	0.761917	NA	NA
RVBD_0658c	integral membrane protein	753696	754412	-	12.6667	11.3375	23.1305	1.02822	0.0253	0.346103	17.0614	19.0243	0.157187	0.3853	0.498289	11.0149	20.0577	0.864181	0.0193	0.501618
RVBD_0659c	toxin MazF2	754688	754996	-	3.66667	58.8094	63.7707	0.117103	0.4065	0.497292	36.8756	75.7784	1.03822	0.0166	0.364216	62.0272	32.6537	-0.924644	0.066	0.501618
RVBD_0660c	antitoxin MazE2	754983	755228	-	2	17.379	38.6907	1.15245	NA	NA	32.8878	34.5833	0.0730384	NA	NA	18.3645	39.0205	1.08479	NA	NA
RVBD_0661c	toxin VapC7	755338	755775	-	5	20.4539	25.8227	0.336483	0.3081	0.497292	14.3949	22.9112	0.669679	0.2004	0.498289	21.5513	16.6703	-0.369529	0.2694	0.501618
RVBD_0662c	antitoxin VapB7	755772	756140	-	5	30.3012	25.3838	-0.254555	0.2976	0.497292	21.2745	22.6671	0.0917575	0.4474	0.498289	31.9629	25.1541	-0.344983	0.2479	0.501618
RVBD_0663	arylsulfatase AtsD	756140	758503	+	30.3333	16.6299	19.7526	0.248339	0.2198	0.497292	16.9332	17.1246	0.0162962	0.4799	0.498289	17.5341	20.8147	0.247436	0.1824	0.501618
RVBD_0664	antitoxin VapB8	758535	758807	+	2	37.1648	11.4067	-1.69424	NA	NA	16.7917	10.0642	-0.731399	NA	NA	39.3104	19.9147	-0.977669	NA	NA
RVBD_0665	toxin VapC8	758804	759142	+	4.66667	12.3046	8.00836	-0.615777	0.3024	0.497292	8.9483	8.94289	0.000469948	0.4888	0.499678	13.1141	8.67611	-0.593609	0.2858	0.501618
RVBD_0666	membrane protein	759139	759312	+	#DIV/0!	NA	NA	NA	NA	NA	NA	NA	NA	NA	NA	NA	NA	NA	NA	NA
RVBD_0666A	hypothetical protein	759297	759527	+	1.33333	0.608212	0	-1.90895	NA	NA	1.12599	0	-2.69227	NA	NA	0.328895	0.67351	0.918828	NA	NA
RVBD_0667	DNA-directed RNA polymerase RpoB	759810	763328	+	2	0.155791	0.247536	0.613077	NA	NA	0.116107	0.223422	0.697457	NA	NA	0.164673	0.137193	-0.0984609	NA	NA
RVBD_0668	DNA-directed RNA polymerase RpoC	763373	767323	+	6.33333	7.65533	11.3159	0.563573	0.2004	0.497292	10.3766	8.64021	-0.26274	0.3687	0.498289	8.08195	14.5172	0.843503	0.108	0.501618
RVBD_0668Ac	hypothetical protein	767320	767640	-	2	17.8727	6.16556	-1.518	NA	NA	15.7407	5.35999	-1.53514	NA	NA	18.5799	19.1794	0.0465329	NA	NA
RVBD_0669c	hydrolase	767687	769600	-	33	29.3511	38.439	0.38917	0.0672	0.466973	27.8325	34.0845	0.292341	0.1427	0.498289	30.9767	32.7113	0.0786261	0.3683	0.501618
RVBD_0670	endonuclease IV End	769795	770553	+	4.66667	26.0513	32.5061	0.319548	0.3289	0.497292	21.2185	28.6727	0.434102	0.2914	0.498289	34.1837	31.5364	-0.115889	0.4275	0.501618
RVBD_0671	lipoprotein LpqP	770585	771427	+	11	21.6109	28.99	0.423835	0.1573	0.497292	17.3432	25.8093	0.573277	0.1335	0.498289	22.7118	20.0456	-0.179887	0.3173	0.501618
RVBD_0672	acyl-CoA dehydrogenase FadE8	771487	773115	+	21.3333	21.5519	14.427	-0.578547	0.06	0.449953	15.5593	12.2964	-0.339172	0.1721	0.498289	22.6654	19.2857	-0.232802	0.235	0.501618
RVBD_0673	enoyl-CoA hydratase EchA4	773126	774064	+	5	19.8113	11.1574	-0.825241	0.0788	0.47736	33.5433	9.85258	-1.76304	0.016	0.364216	20.8289	38.9432	0.90204	0.0721	0.501618
RVBD_0674	phenylacetic acid degradation operon negative regulatory protein	774067	774789	+	2	5.61596	8.05455	0.519839	NA	NA	3.81162	7.20273	0.906829	NA	NA	5.93044	4.39662	-0.421929	NA	NA
RVBD_0675	enoyl-CoA hydratase EchA5	774786	775577	+	2.66667	9.58624	11.2291	0.230289	NA	NA	7.46886	6.48329	-0.200095	0.4469	0.498289	6.71748	8.86083	0.398348	0.3404	0.501618
RVBD_0676c	transmembrane transporter MmpL5	775589	778483	-	29	35.9153	35.6968	-0.00872843	0.5007	0.503916	32.8838	35.0498	0.0920618	0.3683	0.498289	37.8722	34.8538	-0.119772	0.3013	0.501618
RVBD_0677c	membrane protein MmpS5	778480	778908	-	5.66667	37.9419	42.6624	0.169396	0.3613	0.497292	49.333	45.3696	-0.120529	0.4063	0.498289	39.9473	47.9953	0.264771	0.2895	0.501618
RVBD_0678	hypothetical protein	778993	779490	+	5	12.5776	18.7278	0.574131	0.2259	0.497292	13.0237	16.5028	0.341369	0.3296	0.498289	13.2766	15.0103	0.177166	0.3897	0.501618
RVBD_0679c	threonine rich protein	779546	780043	-	4	42.2963	45.0397	0.0910512	0.4424	0.497292	26.9692	39.4453	0.548141	0.2713	0.498289	44.4928	32.3859	-0.457511	0.1798	0.501618
RVBD_0680c	transmembrane protein	780045	780419	-	3	14.9043	2.78275	-2.39159	0.001	0.07835	13.7848	2.47687	-2.44398	0.021	0.376526	15.7148	16.3956	0.0616976	0.4718	0.501618
RVBD_0681	transcriptional regulator TetR-family	780724	781314	+	11	13.0584	16.1117	0.303325	0.2324	0.497292	20.4534	14.3916	-0.506359	0.1441	0.498289	13.6638	24.2665	0.828141	0.0236	0.501618
RVBD_0682	30S ribosomal protein S12 RpsL	781563	781937	+	0	0	0	NA	NA	NA	0	0	NA	NA	NA	0	0	NA	NA	NA
RVBD_0683	30S ribosomal protein S7 RpsG	781937	782407	+	0	0	0	NA	NA	NA	0	0	NA	NA	NA	0	0	NA	NA	NA
RVBD_0684	elongation factor G FusA1	782488	784593	+	0.666667	0.0580813	0	-0.0067537	NA	NA	0	0	NA	NA	NA	0.0610473	0	-0.290927	NA	NA
RVBD_0685	iron-regulated elongation factor TU Tuf	784824	786014	+	1.33333	0.0580813	0	-0.0067537	NA	NA	0.364943	0	-1.41037	NA	NA	0.0305236	0.220207	1.57399	NA	NA
RVBD_0686	membrane protein	786152	786949	+	12	45.4588	34.9624	-0.378446	0.1439	0.497292	36.2739	31.0437	-0.224409	0.3041	0.498289	48.0247	42.7066	-0.169206	0.304	0.501618
RVBD_0687	SDR family oxidoreductase	787102	787929	+	9	18.9896	13.6858	-0.47151	0.2047	0.497292	15.8218	17.356	0.133721	0.4012	0.498289	19.9769	12.9452	-0.625098	0.1291	0.501618
RVBD_0688	oxidoreductase	787943	789163	+	13.6667	25.3158	17.341	-0.545197	0.1004	0.497292	14.0372	14.2351	0.0204259	0.4819	0.498289	24.6914	16.7923	-0.555784	0.0773	0.501618
RVBD_0689c	hypothetical protein	789160	789414	-	3	29.7963	24.3975	-0.286768	0.3292	0.497292	21.1868	21.5856	0.0275695	0.4773	0.498289	31.5069	25.1052	-0.326671	0.2837	0.501618
RVBD_0690c	hypothetical protein	790027	791076	-	11.6667	24.8965	14.2644	-0.802435	0.0592	0.449953	24.0782	11.6505	-1.04611	0.0173	0.364216	24.0102	28.3594	0.240174	0.285	0.501618
RVBD_0691A	mycofactocin protein	791760	791849	+	2	15.0957	13.2301	-0.186262	NA	NA	25.8229	11.6201	-1.14432	NA	NA	15.8007	31.1956	0.9787	NA	NA
RVBD_0691c	mycofactocin system transcriptional regulator	791073	791669	-	7.66667	18.5273	26.011	0.489462	0.2607	0.497292	12.4822	20.3949	0.707693	0.2247	0.498289	17.0749	14.7862	-0.207105	0.3477	0.501618
RVBD_0692	mycofactocin system RPExFGAL protein	791834	792163	+	6	22.9488	16.2937	-0.492653	0.2142	0.497292	20.7493	14.4645	-0.519158	0.1902	0.498289	24.209	24.4801	0.0162815	0.4775	0.501618
RVBD_0693	coenzyme PQQ synthesis protein E PqqE	792160	793335	+	11	6.02801	8.39963	0.478659	0.2016	0.497292	6.6974	7.38272	0.14084	0.4446	0.498289	6.34864	8.12989	0.356525	0.432	0.501618
RVBD_0694	l-lactate dehydrogenase LldD1	793338	794528	+	8.66667	12.4545	6.05093	-1.03798	0.0261	0.351062	14.4641	5.37314	-1.42453	0.0112	0.335525	14.7597	19.2553	0.383406	0.1975	0.501618
RVBD_0695	creatinine amidohydrolase, mycofactocin system protein	794718	795473	+	9.33333	10.7858	13.9881	0.37522	0.3128	0.497292	16.7318	15.7081	-0.0905906	0.4538	0.498289	11.2864	15.8123	0.486158	0.1989	0.501618
RVBD_0696	mycofactocin system glycosyltransferase	795522	796934	+	15	9.82571	12.6761	0.367599	0.2923	0.497292	9.07375	12.11	0.416237	0.2959	0.498289	9.68996	9.52638	-0.0243151	0.4831	0.501618
RVBD_0697	dehydrogenase	796936	798375	+	4.33333	7.60667	10.5431	0.471036	0.28	0.497292	13.8529	9.45161	-0.548277	0.3182	0.498289	6.39578	13.3039	1.05384	0.1667	0.501618
RVBD_0698	hypothetical protein	798836	799447	+	4.66667	4.83118	0.660355	-2.79472	0.0354	0.375658	4.04113	0.72669	-2.39415	0.0939	0.498289	5.08761	3.86962	-0.3905	0.3751	0.501618
RVBD_0699	hypothetical protein	799632	799853	+	2	9.58265	1.5195	-2.57559	NA	NA	18.2178	1.35356	-3.65427	NA	NA	10.0452	20.5575	1.02877	NA	NA
RVBD_0700	30S ribosomal protein S10 RpsJ	800490	800795	+	0	0	0	NA	NA	NA	0	0	NA	NA	NA	0	0	NA	NA	NA
RVBD_0701	50S ribosomal protein L3 RplC	800812	801465	+	0	0	0	NA	NA	NA	0	0	NA	NA	NA	0	0	NA	NA	NA
RVBD_0702	50S ribosomal protein L4 RplD	801465	802136	+	0	0	0	NA	NA	NA	0	0	NA	NA	NA	0	0	NA	NA	NA
RVBD_0703	50S ribosomal protein L23 RplW	802136	802438	+	0	0	0	NA	NA	NA	0	0	NA	NA	NA	0	0	NA	NA	NA
RVBD_0704	50S ribosomal protein L2 RplB	802531	803373	+	0.666667	0.155791	0	-0.578446	NA	NA	0	0	NA	NA	NA	0.164673	0	-0.883764	NA	NA
RVBD_0705	30S ribosomal protein S19 RpsS	803414	803695	+	0	0	0	NA	NA	NA	0	0	NA	NA	NA	0	0	NA	NA	NA
RVBD_0706	50S ribosomal protein L22 RplV	803692	804285	+	0.666667	0.0785901	0	-0.146963	NA	NA	0	0	NA	NA	NA	0.085249	0	-0.45274	NA	NA
RVBD_0707	30S ribosomal protein S3 RpsC	804285	805109	+	0	0	0	NA	NA	NA	0	0	NA	NA	NA	0	0	NA	NA	NA
RVBD_0708	50S ribosomal protein L16 RplP	805113	805529	+	0.666667	0	0	NA	NA	NA	0.182472	0	-0.803799	NA	NA	0	0.220207	1.43729	NA	NA
RVBD_0709	50S ribosomal protein L29 RpmC	805529	805762	+	0.666667	0	0	NA	NA	NA	0.226584	0	-0.975447	NA	NA	0	0.265462	1.59689	NA	NA
RVBD_0710	30S ribosomal protein S17 RpsQ	805759	806169	+	2.33333	3.17497	0.461771	-2.53079	NA	NA	3.03687	0.273119	-3.18604	0.0708	0.490006	3.34458	5.42962	0.690515	NA	NA
RVBD_0711	arylsulfatase AtsA	806338	808701	+	39.3333	28.5865	24.9004	-0.199059	0.1779	0.497292	22.129	22.7543	0.0402522	0.4291	0.498289	30.9367	26.2676	-0.235967	0.0914	0.501618
RVBD_0712	hypothetical protein	808749	809648	+	10.6667	8.05901	3.82393	-1.07102	0.0334	0.368382	7.70774	3.69995	-1.05414	0.0932	0.498289	8.483	8.15953	-0.0556189	0.4574	0.501618
RVBD_0713	transmembrane protein	809949	810890	+	15.3333	46.3045	35.5648	-0.380457	0.1311	0.497292	42.9904	31.7194	-0.438415	0.1186	0.498289	45.7959	47.5609	0.0545906	0.4293	0.501618
RVBD_0714	50S ribosomal protein L14 RplN	811376	811744	+	1.33333	0.279929	0	-1.81294	NA	NA	0	0	NA	NA	NA	0.292978	0	-2.12858	NA	NA
RVBD_0715	50S ribosomal protein L24 RplX	811745	812062	+	0.666667	0.189989	0	-0.734857	NA	NA	0	0	NA	NA	NA	0.194009	0	-1.01521	NA	NA
RVBD_0716	50S ribosomal protein L5 RplE	812062	812625	+	0	0	0	NA	NA	NA	0	0	NA	NA	NA	0	0	NA	NA	NA
RVBD_0717	30S ribosomal protein S14 RpsN1	812630	812815	+	0	0	0	NA	NA	NA	0	0	NA	NA	NA	0	0	NA	NA	NA
RVBD_0718	30S ribosomal protein S8 RpsH	812979	813377	+	0.666667	0	0.803239	2.81202	NA	NA	0	0.726137	2.47426	NA	NA	0	0	NA	NA	NA
RVBD_0719	50S ribosomal protein L6 RplF	813401	813940	+	0	0	0	NA	NA	NA	0	0	NA	NA	NA	0	0	NA	NA	NA
RVBD_0720	50S ribosomal protein L18 RplR	813943	814311	+	0	0	0	NA	NA	NA	0	0	NA	NA	NA	0	0	NA	NA	NA
RVBD_0721	30S ribosomal protein S5 RpsE	814331	814993	+	1.66667	8.52154	0.401619	-3.84818	NA	NA	9.73776	0.181534	-5.1245	NA	NA	4.47424	11.6461	1.36757	NA	NA
RVBD_0722	50S ribosomal protein L30 RpmD	814996	815193	+	0	0	0	NA	NA	NA	0	0	NA	NA	NA	0	0	NA	NA	NA
RVBD_0723	50S ribosomal protein L15 RplO	815193	815633	+	0	0	0	NA	NA	NA	0	0	NA	NA	NA	0	0	NA	NA	NA
RVBD_0724	signal peptide peptidase SppA	815666	817537	+	25.3333	15.1247	20.5239	0.440414	0.101	0.497292	10.2798	16.9667	0.722657	0.0323	0.412151	14.7464	12.148	-0.279421	0.1694	0.501618
RVBD_0725c	hypothetical protein	817542	818447	-	10.6667	16.7607	20.4422	0.286651	0.2751	0.497292	16.8857	16.5588	-0.0279157	0.4794	0.498289	16.0254	20.0055	0.319963	0.2287	0.501618
RVBD_0726c	s-adenosylmethionine-dependent methyltransferase	818540	819643	-	11.6667	27.6932	26.1012	-0.0851191	0.4446	0.497292	30.3422	25.1743	-0.26905	0.3108	0.498289	29.0184	33.1437	0.191782	0.3531	0.501618
RVBD_0727c	l-fuculose phosphate aldolase FucA	819846	820502	-	12	17.5614	12.5394	-0.485001	0.1058	0.497292	21.096	11.0972	-0.925557	0.0114	0.335525	18.5006	24.6324	0.412876	0.1033	0.501618
RVBD_0728c	d-3-phosphoglycerate dehydrogenase SerA2	820499	821479	-	6.66667	35.2952	37.7861	0.0986409	0.4235	0.497292	38.9603	39.0458	0.00336836	0.4951	0.501148	37.2985	39.852	0.0956074	0.4316	0.501618
RVBD_0729	xylulokinase XylB	821510	822856	+	16	49.6642	42.5096	-0.22425	0.2307	0.497292	42.2436	37.7209	-0.163249	0.296	0.498289	52.3611	49.9089	-0.0691439	0.4016	0.501618
RVBD_0730	N-acetyltransferase	822869	823597	+	2	157.956	173.39	0.134675	NA	NA	115.138	153.791	0.417504	NA	NA	166.095	136.487	-0.282989	NA	NA
RVBD_0731c	s-adenosylmethionine-dependent methyltransferase	823686	824642	-	8.66667	28.2315	33.2157	0.234714	0.2706	0.497292	30.4463	29.6751	-0.0368096	0.4669	0.498289	33.4676	40.3321	0.269138	0.2262	0.501618
RVBD_0732	preprotein translocase subunit SecY	824803	826128	+	1.66667	1.77468	0	-4.20641	NA	NA	3.28449	0	-4.10901	NA	NA	1.89439	1.98186	0.0711466	NA	NA
RVBD_0733	adenylate kinase Adk	826125	826670	+	1.33333	0.0640788	0	-0.0491842	NA	NA	0.109905	0	-0.467652	NA	NA	0.0345011	0.0674777	0.509636	NA	NA
RVBD_0734	methionine aminopeptidase MapA	826673	827473	+	4.66667	4.8728	7.00797	0.523966	0.3316	0.497292	12.8133	5.03961	-1.3386	0.1383	0.498289	4.1602	15.0523	1.84858	0.0506	0.501618
RVBD_0735	alternative RNA polymerase sigma factor SigL	827546	828079	+	7	41.3723	33.5655	-0.301169	0.2155	0.497292	38.6458	30	-0.364867	0.2331	0.498289	43.7919	45.191	0.045461	0.4507	0.501618
RVBD_0736	anti-sigma factor RslA	828143	828895	+	0.666667	0	0	NA	NA	NA	0.364943	0	-1.41037	NA	NA	0	0.440414	2.08731	NA	NA
RVBD_0737	transcriptional regulator	829210	829707	+	4	23.8334	23.0356	-0.0481485	0.4684	0.497292	14.413	20.3338	0.495888	0.1591	0.498289	25.1451	16.6894	-0.5898	0.1441	0.501618
RVBD_0738	hypothetical protein	830065	830613	+	1	4.76465	2.46863	-0.87889	NA	NA	5.15332	2.16509	-1.16953	NA	NA	5.13849	6.21105	0.272132	NA	NA
RVBD_0739	hypothetical protein	830858	831664	+	17.6667	37.8564	27.0888	-0.482535	0.0547	0.445401	31.406	22.6164	-0.473387	0.0877	0.498289	37.7326	36.8176	-0.0353555	0.455	0.501618
RVBD_0740	hypothetical protein	831779	832306	+	8.66667	27.6718	17.8663	-0.630211	0.1119	0.497292	30.6544	15.9294	-0.943263	0.049	0.462174	32.716	40.6952	0.314813	0.2242	0.501618
RVBD_0741	transposase	832537	832851	+	2.66667	26.1086	13.3442	-0.963749	0.1717	0.497292	17.6371	17.8461	0.0182631	NA	NA	27.4401	13.7693	-0.991522	0.1491	0.501618
RVBD_0742	PE-PGRS family protein PE_PGRS8	832993	833511	+	3	5.94999	0.877527	-2.66723	0.0302	0.365828	2.30329	0.769757	-1.49577	0.1294	0.498289	6.31635	2.71473	-1.19989	0.1201	0.501618
RVBD_0743c	hypothetical protein	833889	834446	-	9	47.9689	53.5486	0.158872	0.3615	0.497292	41.7289	47.5779	0.189276	0.3387	0.498289	50.4796	49.4527	-0.0295647	0.4646	0.501618
RVBD_0744Ac	mycolyltransferase II	835062	835208	-	1	33.8617	21.0154	-0.680612	NA	NA	29.2839	18.7215	-0.638269	NA	NA	35.2569	35.168	-0.0026546	NA	NA
RVBD_0744c	transcriptional regulator	834443	834949	-	4.33333	3.52452	1.48062	-1.22441	0.0897	0.487809	11.9783	2.2084	-2.40311	0.1201	0.498289	3.72174	8.5443	1.19357	0.1923	0.501618
RVBD_0745	hypothetical protein	835157	835684	+	6	37.0596	25.3795	-0.545219	0.1823	0.497292	39.4316	22.5811	-0.803127	0.1558	0.498289	39.1496	45.5455	0.218314	0.3625	0.501618
RVBD_0746	PE-PGRS family protein PE_PGRS9	835704	838055	+	8	10.4014	9.92105	-0.0670545	0.4547	0.497292	9.06827	8.76838	-0.0477196	0.4597	0.498289	11.0142	10.5697	-0.0589304	0.4452	0.501618
RVBD_0747	PE-PGRS family protein PE_PGRS10	838454	840859	+	12	11.4836	8.04677	-0.511599	0.1373	0.497292	16.6813	7.12717	-1.22466	0.0136	0.341216	12.0793	19.5868	0.696944	0.0535	0.501618
RVBD_0748	antitoxin VapB31	840950	841207	+	2	31.0028	67.3044	1.11712	NA	NA	9.39122	59.5574	2.65457	NA	NA	32.8727	11.0379	-1.5667	NA	NA
RVBD_0749	toxin VapC31	841231	841659	+	3	42.7407	34.7064	-0.299245	0.3221	0.497292	50.044	30.9013	-0.694021	0.1404	0.498289	45.0935	60.0699	0.413536	0.2317	0.501618
RVBD_0749A	hypothetical protein	841740	841877	-	1	8.15104	2.40512	-1.6707	NA	NA	4.73265	2.09719	-1.09271	NA	NA	8.58432	5.70979	-0.57057	NA	NA
RVBD_0750	hypothetical protein	842036	842281	+	4	18.1144	14.5228	-0.316695	0.2688	0.497292	8.10428	12.9302	0.672164	0.1479	0.498289	19.0526	9.62272	-0.981941	0.0159	0.501618
RVBD_0751c	3-hydroxyisobutyrate dehydrogenase MmsB	842350	843234	-	5.33333	9.65718	10.5054	0.122479	0.4252	0.497292	15.0642	11.2765	-0.415884	0.2892	0.498289	12.1992	17.9126	0.553496	0.1899	0.501618
RVBD_0752c	acyl-CoA dehydrogenase FadE9	843245	844417	-	9	7.12571	9.41237	0.401717	0.2943	0.497292	3.78973	7.53019	0.98809	0.0846	0.498289	8.43643	5.53894	-0.604656	0.2243	0.501618
RVBD_0753c	methylmalonate-semialdehyde dehydrogenase MmsA	844424	845956	-	15.3333	12.1923	15.6939	0.364325	0.2274	0.497292	12.1061	14.8898	0.298567	0.3067	0.498289	13.7073	14.4747	0.0786993	0.4314	0.501618
RVBD_0754	PE-PGRS family protein PE_PGRS11	846162	847916	+	23.6667	41.2978	32.5998	-0.341042	0.0797	0.479106	37.7317	29.9996	-0.330696	0.1157	0.498289	43.5782	42.4693	-0.037147	0.4341	0.501618
RVBD_0755A	transposase	850345	850530	-	5	88.58	119.13	0.427505	0.199	0.497292	81.8328	106.089	0.374478	0.2266	0.498289	93.3141	97.0216	0.0562642	0.4414	0.501618
RVBD_0755c	PPE family protein PPE12	848106	850043	-	17.6667	18.0353	26.1277	0.534741	0.1274	0.497292	30.8133	29.003	-0.0872073	0.4352	0.498289	18.9343	28.7295	0.601402	0.0895	0.501618
RVBD_0756c	hypothetical protein	850744	851469	-	7	30.6379	35.8378	0.226352	0.3073	0.497292	21.5353	31.648	0.555117	0.1604	0.498289	32.4591	25.5252	-0.346266	0.23	0.501618
RVBD_0757	OmpR family two-component system response regulator	851611	852354	+	9.66667	2.00721	0.288262	-2.71319	1e-05	0.00164947	1.79845	0.287137	-2.55418	0.0004	0.0533217	2.10053	1.90055	-0.141516	0.3825	0.501618
RVBD_0758	OmpR family two-component system sensor histidine kinase	852399	853856	+	15.6667	10.5279	5.05483	-1.05598	0.001	0.07835	8.63808	4.21055	-1.03417	0.0046	0.227477	10.3147	10.2072	-0.0148926	0.4792	0.501618
RVBD_0759c	hit-like protein	853828	854229	-	0.666667	0	0.0934534	1.03856	NA	NA	0	0.0837747	0.767781	NA	NA	0	0	NA	NA	NA
RVBD_0760c	steroid delta-isomerase	854270	854689	-	5.33333	4.35394	4.10441	-0.0813449	0.4611	0.497292	2.8074	4.34767	0.627194	0.2357	0.498289	5.48154	3.3579	-0.700269	0.1857	0.501618
RVBD_0761c	NAD-dependent zinc-type alcohol dehydrogenase AdhB	854702	855829	-	10.6667	23.4386	22.4953	-0.0588939	0.4544	0.497292	21.2082	22.0126	0.053887	0.4618	0.498289	24.763	22.4863	-0.138924	0.3424	0.501618
RVBD_0762c	hypothetical protein	855928	856473	-	8.66667	28.0482	27.489	-0.0287041	0.4721	0.497395	26.7346	27.5724	0.0446983	0.4665	0.498289	29.4648	28.0181	-0.07246	0.4501	0.501618
RVBD_0763c	ferredoxin	856476	856682	-	2	2.95359	1.40076	-1.01126	NA	NA	1.50939	1.23233	-0.257552	NA	NA	3.11982	1.78351	-0.773524	NA	NA
RVBD_0764c	cytochrome P450 51 Cyp51	856685	858040	-	11.6667	19.0164	20.408	0.10217	0.4192	0.497292	16.5731	17.9061	0.111736	0.4409	0.498289	21.8486	21.4716	-0.0249524	0.4764	0.501618
RVBD_0765c	oxidoreductase	858040	858867	-	6.66667	16.2849	6.13705	-1.40302	0.0181	0.303344	13.337	6.371	-1.06131	0.1597	0.498289	17.0935	12.9128	-0.403709	0.2447	0.501618
RVBD_0766c	cytochrome P450 123 Cyp123	858867	860075	-	15.6667	9.3765	4.88233	-0.939165	0.0542	0.445401	9.00599	4.60674	-0.964748	0.0634	0.478779	9.90368	10.0827	0.0260283	0.4806	0.501618
RVBD_0767c	hypothetical protein	860072	860713	-	12	18.6411	11.9801	-0.636844	0.0922	0.488925	11.9371	12.5403	0.0713714	0.441	0.498289	21.3586	12.9012	-0.726562	0.0411	0.501618
RVBD_0768	aldehyde dehydrogenase (NAD+)	860915	862384	+	15.6667	13.3898	9.53587	-0.488773	0.1371	0.497292	10.2291	8.50107	-0.26631	0.2885	0.498289	14.9897	12.5646	-0.254254	0.2584	0.501618
RVBD_0769	3-oxoacyl-[acyl-carrier protein] reductase	862415	863161	+	12.3333	18.5313	16.7617	-0.144327	0.3859	0.497292	16.54	17.6012	0.0898832	0.427	0.498289	19.5932	16.6444	-0.235012	0.2876	0.501618
RVBD_0770	dehydrogenase/reductase	863259	864146	+	9	16.8848	13.2723	-0.346246	0.2705	0.497292	8.36299	11.6872	0.482389	0.2158	0.498289	17.7652	9.99316	-0.828662	0.0521	0.501618
RVBD_0771	4-carboxymuconolactone decarboxylase	864143	864577	+	6.66667	18.0764	16.5255	-0.128544	0.4084	0.497292	21.7151	17.1064	-0.3432	0.2775	0.498289	19.0672	22.0181	0.207611	0.3358	0.501618
RVBD_0772	phosphoribosylamine glycine ligase PurD	864589	865857	+	0	0	0	NA	NA	NA	0	0	NA	NA	NA	0	0	NA	NA	NA
RVBD_0773c	bifunctional acylase GgtA	865854	867392	-	14	10.1262	18.2548	0.849875	0.0776	0.47736	11.1659	18.8359	0.753912	0.1111	0.498289	11.4167	12.0534	0.0784406	0.4307	0.501618
RVBD_0774c	exported protein	867443	868354	-	7.33333	13.28	5.19581	-1.34814	0.0392	0.396299	4.93593	4.59491	-0.101286	0.4404	0.498289	12.3305	5.09046	-1.27256	0.046	0.501618
RVBD_0775	hypothetical protein	868410	869033	+	8.66667	33.2552	26.1325	-0.347198	0.1477	0.497292	34.4249	26.0681	-0.400653	0.1606	0.498289	34.9683	36.2943	0.0537748	0.4457	0.501618
RVBD_0776c	hypothetical protein	868987	869766	-	14	28.7323	22.1225	-0.376737	0.1518	0.497292	32.7452	19.5118	-0.746403	0.0181	0.367514	30.2778	38.456	0.344912	0.1039	0.501618
RVBD_0777	adenylosuccinate lyase PurB	870011	871429	+	1.33333	0	0	NA	NA	NA	0.207343	0	-1.53941	NA	NA	0	0.247296	2.21064	NA	NA
RVBD_0778	cytochrome P450 126 Cyp126	871434	872678	+	16	10.4571	11.8168	0.176632	0.4132	0.497292	14.6535	11.2747	-0.377588	0.3409	0.498289	12.4722	18.2952	0.552522	0.122	0.501618
RVBD_0779c	transmembrane protein	872675	873295	-	6.66667	8.22748	4.79649	-0.773478	0.2274	0.497292	3.7844	4.29354	0.182624	0.424	0.498289	10.0507	5.06735	-0.983514	0.1354	0.501618
RVBD_0780	phosphoribosylaminoimidazole-succinocarboxamide synthase PurC	873346	874239	+	1.33333	0	0.300641	1.8092	NA	NA	0.0549524	0.129167	0.728749	NA	NA	0	0.134955	1.07817	NA	NA
RVBD_0781	protease II PtrB	874236	874946	+	7.66667	6.79571	8.17617	0.267419	0.375	0.497292	13.484	8.37008	-0.68556	0.2284	0.498289	7.14243	13.7437	0.942863	0.0941	0.501618
RVBD_0782	protease II PtrB	874735	876393	+	20.3333	9.51106	10.8221	0.186546	0.3461	0.497292	8.3487	10.5391	0.336049	0.2606	0.498289	9.99867	8.80879	-0.182475	0.3177	0.501618
RVBD_0782Ac	hypothetical protein	876345	876506	-	1	18.9344	3.97362	-2.19248	NA	NA	14.7654	3.54681	-1.99467	NA	NA	19.9165	17.8084	-0.158276	NA	NA
RVBD_0783c	multidrug resistance integral membrane efflux protein EmrB	876821	878443	-	13	33.5977	28.868	-0.218569	0.3037	0.497292	18.7215	23.7075	0.340596	0.2621	0.498289	30.3818	20.623	-0.558606	0.1306	0.501618
RVBD_0784	hypothetical protein	878641	879327	+	5.33333	0.937042	1.80417	0.930624	0.1948	0.497292	4.07504	1.07007	-1.89465	0.3898	0.498289	0.66963	4.45916	2.69389	0.151	0.501618
RVBD_0785	KsdD-like steroid dehydrogenase	879343	881043	+	23.3333	20.2764	20.9382	0.0464927	0.4432	0.497292	22.3836	17.7893	-0.331202	0.1909	0.498289	21.3619	27.437	0.361041	0.1068	0.501618
RVBD_0786c	hypothetical protein	881078	881716	-	6.66667	33.959	20.3422	-0.738157	0.0746	0.47736	20.6315	18.1913	-0.181	0.3799	0.498289	41.9174	28.1702	-0.572776	0.0838	0.501618
RVBD_0787	hypothetical protein	881462	882421	+	13	18.7708	22.1415	0.238422	0.289	0.497292	13.5532	19.8077	0.547192	0.1328	0.498289	19.814	16.0374	-0.304723	0.2102	0.501618
RVBD_0787A	phosphoribosylformylglycinamidine synthase	882527	882766	+	0	0	0	NA	NA	NA	0	0	NA	NA	NA	0	0	NA	NA	NA
RVBD_0788	phosphoribosylformylglycinamidine synthase I PURG	882763	883437	+	0	0	0	NA	NA	NA	0	0	NA	NA	NA	0	0	NA	NA	NA
RVBD_0789c	hypothetical protein	883454	884053	-	7	15.8618	15.8857	0.00290674	0.498	0.503642	10.3663	14.1684	0.450372	0.2523	0.498289	16.7447	11.9584	-0.484571	0.1969	0.501618
RVBD_0790c	hypothetical protein	884075	884803	-	16.6667	34.9241	35.4622	0.0221909	0.4776	0.498356	40.3109	33.1598	-0.281564	0.2612	0.498289	36.797	44.7766	0.283143	0.2105	0.501618
RVBD_0791c	hypothetical protein	884800	885843	-	9	28.5377	40.8078	0.515963	0.1743	0.497292	26.9678	45.5884	0.757107	0.0971	0.498289	33.266	28.3718	-0.229335	0.2976	0.501618
RVBD_0792c	transcriptional regulator GntR-family	885840	886649	-	13.6667	18.4761	22.342	0.274237	0.3099	0.497292	16.1259	18.3418	0.185811	0.3902	0.498289	18.1295	19.0234	0.0695306	0.4422	0.501618
RVBD_0793	monooxygenase	886722	887027	+	6	25.9893	35.8207	0.462896	0.1032	0.497292	25.2438	31.8871	0.336968	0.2611	0.498289	27.3764	29.0836	0.0873956	0.4335	0.501618
RVBD_0794c	dihydrolipoamide dehydrogenase	887140	888639	-	13	26.9623	25.9698	-0.0538431	0.4471	0.497292	19.6909	23.0423	0.22678	0.3011	0.498289	28.3374	23.2337	-0.28625	0.195	0.501618
RVBD_0795	transposase	889075	889401	+	4	21.0557	28.1689	0.420001	0.2436	0.497292	17.1056	24.8967	0.540872	0.1833	0.498289	22.1933	20.0303	-0.147264	0.3895	0.501618
RVBD_0796	transposase	889452	890336	+	23	31.2991	30.7242	-0.0266227	0.4382	0.497292	27.0479	27.2583	0.0112539	0.4704	0.498289	32.9767	31.8024	-0.0522541	0.391	0.501618
RVBD_0797	transposase	890391	891485	+	13	23.1631	26.6627	0.203143	0.2761	0.497292	26.0112	23.5698	-0.141966	0.3616	0.498289	24.4444	31.0542	0.345231	0.1246	0.501618
RVBD_0798c	antigen Cfp29	891475	892272	-	7.33333	6.19651	7.14182	0.205727	0.3884	0.497292	6.90914	7.22134	0.0644955	0.4622	0.498289	7.45599	8.26187	0.148276	0.3997	0.501618
RVBD_0799c	dyp-type peroxidase	892269	893276	-	5	15.8679	21.4336	0.433852	0.2372	0.497292	17.3386	18.8075	0.117613	0.424	0.498289	16.8118	20.3736	0.277139	0.3336	0.501618
RVBD_0800	aminopeptidase PepC	893321	894622	+	11.6667	10.8993	15.401	0.498769	0.188	0.497292	11.6737	12.6574	0.116906	0.4177	0.498289	10.5585	13.824	0.388589	0.1892	0.501618
RVBD_0801	hypothetical protein	894634	894981	+	1	38.23	1.2105	-4.76581	NA	NA	4.77562	1.04564	-1.98829	NA	NA	40.4862	5.65279	-2.80356	NA	NA
RVBD_0802c	succinyltransferase	894975	895631	-	11	10.2403	14.0204	0.453311	0.2331	0.497292	15.5809	11.3213	-0.45991	0.2239	0.498289	11.8883	22.2139	0.901271	0.0355	0.501618
RVBD_0803	phosphoribosylformylglycinamidine synthase II PurL	895823	898087	+	2	0	0.197047	2.05612	NA	NA	0.035779	0.114036	0.984388	0.3027	0.498289	0	0.130966	1.05896	NA	NA
RVBD_0804	hypothetical protein	898084	898713	+	5	21.6474	12.9781	-0.735578	0.0859	0.4872	29.0659	11.6361	-1.31743	0.013	0.341216	22.8916	33.9527	0.568321	0.0924	0.501618
RVBD_0805	cyclic nucleotide phosphodiesterase	898834	899790	+	12.6667	2.73511	4.48062	0.711321	0.082	0.484452	0.978751	3.97011	2.00791	0.0003	0.0438	4.0015	1.62527	-1.29028	0.0211	0.501618
RVBD_0806c	UDP-glucose-4-epimerase CpsY	899735	901333	-	30.3333	14.4021	9.57237	-0.588802	0.0314	0.365828	4.36156	8.54223	0.969057	0.0062	0.267735	14.7564	4.9263	-1.58164	1e-05	0.003125
RVBD_0807	hypothetical protein	901638	902027	+	1	19.7008	1.7298	-3.36216	NA	NA	9.64202	1.52073	-2.51104	NA	NA	21.219	10.5126	-1.00023	NA	NA
RVBD_0808	amidophosphoribosyltransferase PurF	902114	903697	+	2.66667	0.11526	3.06576	4.26541	0.0634	0.455789	1.2934	4.06792	1.59808	NA	NA	0.119561	1.04154	2.71422	0.1944	0.501618
RVBD_0809	phosphoribosylformylglycinamidine CYCLO-ligase PurM	903728	904822	+	0.666667	0	0.15429	1.31036	NA	NA	0	0.135318	1.00856	NA	NA	0	0	NA	NA	NA
RVBD_0810c	hypothetical protein	904908	905090	-	0	0	0	NA	NA	NA	0	0	NA	NA	NA	0	0	NA	NA	NA
RVBD_0811c	folate-binding protein YgfZ	905237	906343	-	1.33333	0	0.0934534	1.03856	NA	NA	0.0430696	0.0418874	0.166716	NA	NA	0	0.0927711	0.860815	NA	NA
RVBD_0812	amino acid aminotransferase	906426	907295	+	1.66667	0.994338	0	-3.41382	NA	NA	3.28449	0	-4.10901	NA	NA	1.04017	1.98186	0.893645	NA	NA
RVBD_0813Ac	hypothetical protein	908018	908116	-	2	5.56708	3.56439	-0.621738	NA	NA	9.08727	3.20295	-1.47326	NA	NA	5.92634	10.8989	0.872675	NA	NA
RVBD_0813c	fatty acid-binding protein-like protein	907341	908021	-	13	20.8355	25.1923	0.274059	0.2292	0.497292	16.6136	22.3691	0.429021	0.1336	0.498289	21.9398	19.6544	-0.158475	0.3054	0.501618
RVBD_0814c	hypothetical protein	908184	908486	-	3	43.5155	24.6651	-0.81674	0.1104	0.497292	31.4151	21.699	-0.531951	0.2355	0.498289	45.8673	37.4288	-0.292676	0.2947	0.501618
RVBD_0815c	thiosulfate sulfurtransferase CysA2	908488	909321	-	15	31.2175	27.7107	-0.171657	0.2678	0.497292	34.4164	24.7019	-0.478158	0.0712	0.49056	32.8934	40.4936	0.299872	0.1276	0.501618
RVBD_0816c	thioredoxin ThiX	909614	910036	-	2	4.42401	6.04743	0.451521	NA	NA	15.2203	5.40902	-1.47401	NA	NA	4.63753	18.3172	1.96627	NA	NA
RVBD_0817c	exported protein	910033	910845	-	1.66667	94.5766	59.107	-0.675459	NA	NA	35.2233	26.6087	-0.402627	NA	NA	49.9817	42.7773	-0.223807	NA	NA
RVBD_0818	transcriptional regulator	910975	911742	+	9.66667	26.9954	39.7334	0.557596	0.1105	0.497292	56.1797	31.73	-0.823722	0.069	0.49	25.7441	65.735	1.35199	0.0035	0.397727
RVBD_0819	N-acetyltransferase MshD	911739	912686	+	2.33333	10.2032	17.208	0.752914	0.2752	0.497292	5.45556	23.2321	2.07465	NA	NA	16.0349	6.42606	-1.30703	NA	NA
RVBD_0820	phosphate-transport ABC transporter ATP-binding protein PhoT	912729	913505	+	9	10.746	4.28048	-1.32262	0.0976	0.497292	14.8523	3.76612	-1.97284	0.0832	0.498289	11.3334	17.3299	0.61221	0.261	0.501618
RVBD_0821c	phosphate-transport system transcriptional regulator PhoY2	913561	914202	-	5.66667	17.8292	9.77391	-0.864248	0.2278	0.497292	10.8048	8.57642	-0.331331	0.34	0.498289	22.4848	15.6423	-0.522256	0.2847	0.501618
RVBD_0822c	hypothetical protein	914260	916314	-	27.6667	29.4329	25.8329	-0.188064	0.2029	0.497292	26.961	22.1888	-0.280896	0.1609	0.498289	29.9747	31.7297	0.0821123	0.3557	0.501618
RVBD_0823c	transcriptional regulator	916480	917649	-	12.6667	29.4153	27.0485	-0.120738	0.3675	0.497292	28.0734	23.9842	-0.226855	0.3049	0.498289	33.5577	35.6423	0.0869987	0.3937	0.501618
RVBD_0824c	acyl carrier protein desaturase DesA1	917737	918753	-	0	0	0	NA	NA	NA	0	0	NA	NA	NA	0	0	NA	NA	NA
RVBD_0825c	hypothetical protein	918915	919556	-	8.66667	33.4288	14.6673	-1.18699	0.059	0.449953	30.1073	12.9389	-1.21681	0.076	0.498289	39.7845	39.3394	-0.0161118	0.4909	0.502104
RVBD_0826	hypothetical protein	919637	920692	+	21.6667	55.7976	60.4955	0.116676	0.3216	0.497292	39.1812	51.3418	0.389946	0.1011	0.498289	56.1288	45.9549	-0.288452	0.1006	0.501618
RVBD_0827c	ArsR family transcriptional regulator KmtR	920744	921136	-	5.66667	2.4492	10.1288	2.03887	0.1098	0.497292	10.3894	8.7928	-0.239117	0.4598	0.498289	3.11151	14.7498	2.23508	0.0019	0.3125
RVBD_0828c	deaminase	921194	921616	-	10	59.2006	71.1004	0.264303	0.1684	0.497292	52.0397	62.983	0.275346	0.1912	0.498289	62.3611	60.9462	-0.0330464	0.4387	0.501618
RVBD_0829	transposase	921578	921868	+	4	41.4309	46.021	0.151909	0.3767	0.497292	53.5173	41.1738	-0.377649	0.2637	0.498289	43.9445	63.4496	0.529702	0.1411	0.501618
RVBD_0830	s-adenosylmethionine-dependent methyltransferase	921973	922878	+	17	47.3594	54.8501	0.211897	0.2186	0.497292	40.1683	48.6362	0.275971	0.1494	0.498289	49.8269	47.3657	-0.0730276	0.3898	0.501618
RVBD_0831c	hypothetical protein	922897	923712	-	18	32.8698	27.3846	-0.263162	0.2093	0.497292	28.1786	24.2128	-0.218645	0.2767	0.498289	34.6038	33.3078	-0.0550001	0.4227	0.501618
RVBD_0832	PE-PGRS family protein PE_PGRS12	924954	925367	+	3.66667	16.742	7.50897	-1.15028	0.0741	0.47736	35.6414	8.8301	-2.00445	0.0328	0.412151	17.7177	30.6785	0.791085	0.1922	0.501618
RVBD_0833	PE-PGRS family protein PE_PGRS13	925364	927613	+	3.66667	0.610941	1.18107	0.921926	0.2051	0.497292	1.24625	0.802822	-0.594723	0.2902	0.498289	0.480529	1.38406	1.46558	0.0756	0.501618
RVBD_0834c	PE-PGRS family protein PE_PGRS14	927840	930488	-	22.3333	10.0725	7.25806	-0.471894	0.0837	0.484872	11.9282	6.41812	-0.893028	0.0331	0.412539	10.1414	13.455	0.407785	0.1539	0.501618
RVBD_0835	lipoprotein LpqQ	930956	931600	+	12.3333	28.7965	29.1706	0.0188291	0.47	0.497292	33.3477	28.3023	-0.23642	0.2947	0.498289	32.8583	39.1693	0.253453	0.2325	0.501618
RVBD_0835Ac	hypothetical protein	931581	932132	-	11	44.3842	36.403	-0.285691	0.2209	0.497292	45.2187	32.3965	-0.480754	0.1602	0.498289	46.822	52.7908	0.173113	0.313	0.501618
RVBD_0836c	hypothetical protein	932282	932986	-	8.66667	33.3408	23.2037	-0.52224	0.0903	0.487809	41.1481	23.0958	-0.832366	0.0498	0.462174	35.1536	42.3917	0.270086	0.2359	0.501618
RVBD_0837c	hypothetical protein	933006	934034	-	21	28.8344	18.5038	-0.639569	0.0135	0.269484	23.572	16.4468	-0.51892	0.0534	0.465997	30.3427	27.7822	-0.127098	0.3261	0.501618
RVBD_0838	lipoprotein LpqR	934723	935493	+	4.66667	42.7103	40.1551	-0.0885293	0.4343	0.497292	28.277	35.5173	0.328817	0.2936	0.498289	56.3414	41.4877	-0.440978	0.1465	0.501618
RVBD_0839	hypothetical protein	935580	936392	+	12.3333	26.5556	19.8503	-0.419287	0.1178	0.497292	31.0464	17.6459	-0.814375	0.0246	0.397794	25.7851	33.6012	0.381907	0.1314	0.501618
RVBD_0840c	proline iminopeptidase Pip	936460	937320	-	7	62.7969	80.2003	0.352958	0.1814	0.497292	46.5048	71.4638	0.619671	0.0749	0.498289	66.266	54.8848	-0.271683	0.1622	0.501618
RVBD_0841	transmembrane protein	937596	937838	+	2	5.84275	2.86004	-0.998561	NA	NA	16.409	2.55187	-2.63671	NA	NA	6.08187	18.7706	1.61543	NA	NA
RVBD_0842	integral membrane protein	938115	939407	+	18	14.2791	17.6909	0.309205	0.2168	0.497292	13.6624	15.539	0.185729	0.326	0.498289	15.0139	16.1711	0.107182	0.3655	0.501618
RVBD_0843	pyruvate dehydrogenase E1 component	939391	940395	+	15.3333	38.1687	35.0266	-0.123752	0.3583	0.497292	36.3195	31.0462	-0.226148	0.2784	0.498289	37.6383	39.978	0.0870386	0.3776	0.501618
RVBD_0844c	nitrate/nitrite response transcriptional regulator NarL	940459	941109	-	8.66667	18.7863	19.067	0.0219237	0.4812	0.498356	11.9902	14.9875	0.32181	0.2911	0.498289	17.6374	14.0688	-0.325542	0.2364	0.501618
RVBD_0845	NarL family two-component system sensor histidine kinase	941193	942470	+	22.6667	13.4596	10.57	-0.348153	0.2732	0.497292	10.2728	10.614	0.0473215	0.4626	0.498289	14.7494	11.154	-0.402765	0.1324	0.501618
RVBD_0846c	oxidoreductase	942683	944197	-	21	18.7515	25.3671	0.435974	0.2006	0.497292	25.6604	26.2394	0.0322792	0.4676	0.498289	19.7742	26.4293	0.418457	0.136	0.501618
RVBD_0847	lipoprotein LpqS	944346	944738	+	3.66667	25.9817	23.225	-0.160694	0.3993	0.497292	56.3509	27.3492	-1.04085	0.0666	0.488072	27.5998	49.2665	0.835303	0.0816	0.501618
RVBD_0848	cysteine synthase A CysK2	944941	946059	+	19.3333	16.4335	22.1965	0.433711	0.1096	0.497292	20.273	25.8329	0.349611	0.179	0.498289	17.3321	18.1424	0.0659877	0.4283	0.501618
RVBD_0849	integral membrane transporter	946059	947318	+	17.6667	24.3258	29.4792	0.277279	0.1618	0.497292	18.9949	27.6352	0.540767	0.0483	0.462174	25.6535	21.1749	-0.276619	0.1537	0.501618
RVBD_0850	transposase	947315	947647	+	7	16.255	7.76087	-1.0631	0.0335	0.368382	13.9252	6.96336	-0.996399	0.0325	0.412151	17.2155	16.6454	-0.048234	0.4689	0.501618
RVBD_0851c	oxidoreductase	947644	948471	-	8.66667	20.855	24.9713	0.260087	0.2909	0.497292	19.4609	19.7903	0.0244585	0.4784	0.498289	19.5973	22.9307	0.226618	0.3152	0.501618
RVBD_0852	fatty-acid-CoA ligase FadD16	948562	949398	+	10.3333	14.4251	9.77579	-0.559913	0.1477	0.497292	17.4755	10.6383	-0.714584	0.1544	0.498289	15.2268	16.8416	0.145477	0.3951	0.501618
RVBD_0853c	pyruvate or indole-3-pyruvate decarboxylase Pdc	949439	951121	-	17.3333	25.0518	23.4277	-0.0964693	0.4304	0.497292	18.2877	22.0458	0.269624	0.309	0.498289	27.8723	21.671	-0.36285	0.1494	0.501618
RVBD_0854	hypothetical protein	951186	951629	+	6	51.4993	36.4258	-0.498937	0.1384	0.497292	43.5968	32.1699	-0.437935	0.1746	0.498289	54.2415	51.9189	-0.0629974	0.4395	0.501618
RVBD_0855	fatty-acid-CoA racemase Far	951635	952714	+	10.6667	37.549	32.8075	-0.194449	0.3547	0.497292	33.5265	29.1489	-0.201613	0.3739	0.498289	43.4593	44.2698	0.0267271	0.4704	0.501618
RVBD_0856	hypothetical protein	952828	953232	+	4	53.5113	42.9977	-0.314871	0.2281	0.497292	50.7115	38.1218	-0.410991	0.1888	0.498289	56.312	60.0497	0.0928003	0.3953	0.501618
RVBD_0857	hypothetical protein	953260	953733	+	6	33.0718	67.68	1.0328	0.0153	0.28669	44.1797	59.8399	0.437621	0.1907	0.498289	34.7977	52.7238	0.599236	0.1026	0.501618
RVBD_0858c	n-succinyldiaminopimelate aminotransferase DapC	953730	954923	-	18.6667	13.1167	15.2383	0.216458	0.3123	0.497292	19.3667	14.3365	-0.433486	0.1936	0.498289	16.3086	25.274	0.631839	0.0407	0.501618
RVBD_0859	acyl-CoA thiolase FadA	955080	956291	+	5	0.335944	0.185945	-0.690012	0.2547	0.497292	0.290078	0.166697	-0.645854	0.3485	0.498289	0.358839	0.339171	-0.0566042	0.4798	0.501618
RVBD_0860	fatty oxidation protein FadB	956296	958458	+	8.33333	0.338326	0.0995158	-1.51629	0.0535	0.444052	0.11621	0.087065	-0.290294	0.3275	0.498289	0.31904	0.123365	-1.23908	0.0688	0.501618
RVBD_0861c	DNA helicase Ercc3	958526	960154	-	14.3333	6.81729	5.55651	-0.293574	0.3273	0.497292	8.04147	5.26184	-0.610115	0.1901	0.498289	7.74018	9.50201	0.29577	0.2861	0.501618
RVBD_0862c	hypothetical protein	960345	962615	-	17.6667	9.28829	9.77542	0.0741522	0.4374	0.497292	8.5892	8.66096	0.0122992	0.4908	0.500097	10.3862	10.895	0.0691267	0.4648	0.501618
RVBD_0863	hypothetical protein	962602	962883	+	5	14.7854	19.9838	0.434752	0.3484	0.497292	8.99754	17.9244	0.992207	0.2619	0.498289	15.6815	10.448	-0.58386	0.1974	0.501618
RVBD_0864	molybdenum cofactor biosynthesis protein C2 MoaC2	962893	963396	+	10	18.826	13.073	-0.525022	0.1506	0.497292	13.1642	11.7592	-0.162201	0.3979	0.498289	19.8465	15.7644	-0.331733	0.2425	0.501618
RVBD_0865	molybdopterin biosynthesis protein Mog	963393	963875	+	7.66667	21.8112	26.913	0.303392	0.3041	0.497292	26.2317	27.2477	0.0550261	0.449	0.498289	23.1111	26.9896	0.223815	0.3183	0.501618
RVBD_0866	molybdenum cofactor biosynthesis protein E2 MoaE2	963872	964297	+	3	24.9191	10.6983	-1.21366	0.0922	0.488925	18.5735	9.52462	-0.957761	0.1137	0.498289	26.4089	21.6213	-0.287465	0.3385	0.501618
RVBD_0867c	resuscitation-promoting factor RpfA	964315	965538	-	9	47.0456	45.8071	-0.0382728	0.4698	0.497292	40.1615	36.6608	-0.131386	0.4099	0.498289	55.7612	58.4436	0.0678352	0.4352	0.501618
RVBD_0868c	molybdenum cofactor biosynthesis protein D2 MoaD2	965986	966264	-	5	53.1144	79.7281	0.585932	0.0966	0.497292	54.5977	70.9928	0.378765	0.2475	0.498289	56.1014	65.101	0.214645	0.3465	0.501618
RVBD_0869c	molybdenum cofactor biosynthesis protein A2 MoaA2	966268	967350	-	12	33.4689	46.3742	0.470503	0.0886	0.487809	26.4994	40.9944	0.629298	0.0586	0.472809	35.156	31.3873	-0.163439	0.2962	0.501618
RVBD_0870c	integral membrane protein	967347	967736	-	6	32.1556	30.7092	-0.0659018	0.4457	0.497292	34.446	27.495	-0.324582	0.2556	0.498289	33.8941	40.566	0.259211	0.2402	0.501618
RVBD_0871	cold shock protein B CspB	967901	968308	+	3	77.1171	37.8085	-1.02669	0.1872	0.497292	95.4235	33.6502	-1.50172	0.1138	0.498289	81.7402	114.681	0.488361	0.3143	0.501618
RVBD_0872c	PE-PGRS family protein PE_PGRS15	968427	970247	-	19	31.0445	27.1121	-0.195188	0.3137	0.497292	27.5609	24.0856	-0.194285	0.3229	0.498289	32.777	32.1561	-0.0275282	0.4718	0.501618
RVBD_0873	acyl-CoA dehydrogenase FadE10	970508	972460	+	29.6667	29.6575	36.7784	0.310492	0.14	0.497292	28.6068	31.57	0.142225	0.3249	0.498289	30.2204	33.6801	0.156383	0.2415	0.501618
RVBD_0874c	hypothetical protein	972549	973709	-	6	75.596	60.6862	-0.316605	0.2249	0.497292	57.6871	54.0197	-0.0945666	0.417	0.498289	79.6579	68.1018	-0.225967	0.2883	0.501618
RVBD_0875c	exported protein	973809	974297	-	1	20.3064	10.4461	-0.94173	NA	NA	14.0783	9.37678	-0.572842	NA	NA	21.2629	16.8531	-0.330788	NA	NA
RVBD_0876c	transmembrane protein	974294	975940	-	6.33333	4.45143	4.72136	0.086775	0.4445	0.497292	9.03206	11.1422	0.302671	0.3155	0.498289	4.69608	3.94411	-0.249632	0.3391	0.501618
RVBD_0877	hypothetical protein	976078	976866	+	13.6667	59.1104	47.9034	-0.303088	0.1544	0.497292	82.4175	39.6696	-1.05461	0.0339	0.416976	57.9608	98.65	0.767161	0.0727	0.501618
RVBD_0878c	PPE family protein PPE13	976875	978206	-	19	34.465	44.7897	0.378059	0.0776	0.47736	34.7087	39.9529	0.203018	0.2453	0.498289	36.2558	40.7881	0.169948	0.2168	0.501618
RVBD_0879c	transmembrane protein	978484	978759	-	1.66667	6.31371	0.651977	-3.08596	NA	NA	3.91667	1.12941	-1.61896	NA	NA	6.66422	2.40235	-1.43817	NA	NA
RVBD_0880	transcriptional regulator MarR-family	978937	979368	+	1	0.635644	6.17598	3.03388	NA	NA	0.441258	5.42564	3.21005	NA	NA	0.664939	0.527394	-0.218929	NA	NA
RVBD_0881	methyltransferase	979365	980231	+	14	20.7996	19.5577	-0.0884698	0.4185	0.497292	11.4424	17.3757	0.602367	0.1067	0.498289	21.8995	13.6649	-0.679842	0.0649	0.501618
RVBD_0882	transmembrane protein	980228	980512	+	1	35.756	74.9814	1.06644	NA	NA	35.8066	65.8787	0.877262	NA	NA	37.4886	43.1381	0.202587	NA	NA
RVBD_0883c	hypothetical protein	980509	981270	-	0	0	0	NA	NA	NA	0	0	NA	NA	NA	0	0	NA	NA	NA
RVBD_0884c	phosphoserine aminotransferase SerC	981427	982557	-	0	0	0	NA	NA	NA	0	0	NA	NA	NA	0	0	NA	NA	NA
RVBD_0885	hypothetical protein	982765	983787	+	8.66667	22.5338	20.9637	-0.10362	0.4073	0.497292	14.3291	16.5989	0.212206	0.3469	0.498289	21.1202	16.9569	-0.316266	0.2161	0.501618
RVBD_0886	NADPH:adrenodoxin oxidoreductase FprB	983806	985533	+	21	17.4481	18.461	0.0815791	0.3856	0.497292	19.2404	18.8442	-0.0298784	0.4682	0.498289	21.2212	22.6679	0.0951913	0.376	0.501618
RVBD_0887B	hypothetical protein	986677	986826	+	0	0	0	NA	NA	NA	0	0	NA	NA	NA	0	0	NA	NA	NA
RVBD_0887c	protein PhnB	985516	985974	-	4	28.7931	7.18768	-1.99391	0.0015	0.0959388	21.1738	6.39133	-1.71968	0.0291	0.412151	30.284	25.1259	-0.268689	0.3216	0.501618
RVBD_0888	exported protein	987236	988708	+	23.3333	41.3868	38.7792	-0.0937861	0.3597	0.497292	31.2374	35.8756	0.199746	0.2606	0.498289	45.5217	36.8991	-0.302881	0.1131	0.501618
RVBD_0889c	citrate synthase II CitA	988743	989864	-	12	28.7815	33.4856	0.21852	0.3083	0.497292	18.4922	29.8895	0.692442	0.0696	0.49	30.3056	21.8151	-0.473904	0.1062	0.501618
RVBD_0890c	transcriptional regulator LuxR-family	989951	992599	-	43	34.8959	36.3991	0.0608934	0.369	0.497292	31.7856	32.4832	0.0313534	0.4461	0.498289	36.8053	37.6594	0.0331143	0.4261	0.501618
RVBD_0891A	hypothetical protein	993438	993755	+	7	23.9806	28.6369	0.25622	0.2762	0.497292	27.4216	25.442	-0.107736	0.4193	0.498289	25.2026	32.2623	0.356172	0.2367	0.501618
RVBD_0891c	transcriptional regulator	992601	993458	-	22.3333	21.4245	21.6292	0.0138823	0.4779	0.498356	15.0015	19.2927	0.362899	0.2027	0.498289	21.5298	17.0336	-0.337756	0.1258	0.501618
RVBD_0892	monooxygenase	993856	995343	+	20.6667	9.36591	12.5828	0.426011	0.1614	0.497292	8.05536	11.2224	0.478168	0.1747	0.498289	10.3497	9.99673	-0.0498587	0.4616	0.501618
RVBD_0893c	s-adenosylmethionine-dependent methyltransferase	995321	996298	-	9	10.3352	11.2212	0.119301	0.4347	0.497292	10.2986	10.0731	-0.03135	0.4779	0.498289	10.8597	12.3868	0.189874	0.4095	0.501618
RVBD_0894	transcriptional regulator LuxR-family	996527	997708	+	12.3333	11.1174	10.3883	-0.0970973	0.4133	0.497292	11.3579	8.50804	-0.415816	0.2103	0.498289	11.6832	14.5781	0.319265	0.2179	0.501618
RVBD_0895	diacylglycerol acyltransferase	997785	999302	+	23.3333	32.3967	35.9461	0.15006	0.2858	0.497292	28.5319	30.5712	0.0996435	0.3671	0.498289	34.08	35.1016	0.0426465	0.4257	0.501618
RVBD_0896	citrate synthase I GltA2	999475	1000770	+	1.33333	0.0746086	0	-0.546336	NA	NA	0	0	NA	NA	NA	0.0795655	0	-0.857527	NA	NA
RVBD_0897c	oxidoreductase	1000811	1002418	-	13.3333	11.4324	12.1578	0.0891667	0.4224	0.497292	17.5352	12.5879	-0.477445	0.2466	0.498289	12.0176	17.8625	0.571517	0.1574	0.501618
RVBD_0898c	hypothetical protein	1002444	1002707	-	1	7.30339	37.4651	2.33864	NA	NA	13.0065	33.2495	1.34439	NA	NA	7.65242	15.0871	0.968495	NA	NA
RVBD_0899	outer membrane protein A OmpA	1002815	1003795	+	12.3333	20.5392	18.6571	-0.138238	0.4121	0.497292	14.5502	19.5142	0.423322	0.2551	0.498289	21.6131	14.6041	-0.564996	0.1569	0.501618
RVBD_0900	membrane protein	1003808	1003960	+	1.66667	41.0829	58.1584	0.501424	NA	NA	14.6273	52.0596	1.82608	NA	NA	86.7851	35.0858	-1.3021	NA	NA
RVBD_0901	exported or membrane protein	1003960	1004487	+	8	28.4578	29.6177	0.0579488	0.4374	0.497292	26.6005	26.1234	-0.0258636	0.4854	0.498353	29.8913	31.6117	0.0808242	0.4172	0.501618
RVBD_0902c	two-component system sensor histidine kinase PrrB	1004504	1005844	-	1.66667	27.1733	2.36633	-3.46554	NA	NA	13.8771	4.16572	-1.68564	NA	NA	28.7531	8.28924	-1.78355	NA	NA
RVBD_0903c	two-component system transcriptional regulator PrrA	1005855	1006565	-	1.66667	0.705972	0.0467267	-2.40553	NA	NA	0.0536686	0.0418874	0.0505504	NA	NA	1.489	0.130966	-2.45491	NA	NA
RVBD_0904c	acetyl-CoA carboxylase carboxyl transferase AccD3	1006696	1008183	-	21.3333	14.9934	17.325	0.208664	0.2897	0.497292	11.6608	15.4178	0.402836	0.1891	0.498289	15.1221	12.8904	-0.230133	0.2225	0.501618
RVBD_0905	enoyl-CoA hydratase EchA6	1008210	1008941	+	5.66667	43.6859	56.9839	0.383455	0.2271	0.497292	32.3651	42.6599	0.39833	0.2438	0.498289	38.3473	38.2517	-0.00345011	0.5016	0.503751
RVBD_0906	hypothetical protein	1008947	1010065	+	11	21.3715	16.7786	-0.348381	0.2048	0.497292	24.4104	14.7671	-0.724229	0.0826	0.498289	22.5201	28.359	0.332528	0.2088	0.501618
RVBD_0907	beta-lactamase	1010050	1011738	+	19.3333	11.4318	11.2503	-0.0226641	0.486	0.499651	13.6926	9.46734	-0.531681	0.2648	0.498289	10.3435	14.9294	0.52925	0.2358	0.501618
RVBD_0908	metal cation transporter P-type ATPase CtpE	1011735	1014128	+	22.6667	19.503	14.1825	-0.459159	0.1472	0.497292	25.7567	12.6379	-1.0266	0.0035	0.202472	21.3742	31.7246	0.569636	0.042	0.501618
RVBD_0908A	hypothetical protein	1014401	1014559	+	3	10.5866	8.21122	-0.361382	0.3843	0.497292	4.52748	7.27656	0.680112	0.2599	0.498289	11.1784	5.26295	-1.07776	0.1982	0.501618
RVBD_0909	hypothetical protein	1014685	1014864	+	2	10.1258	22.3124	1.13612	NA	NA	7.51216	19.5182	1.36898	NA	NA	10.7691	8.80052	-0.287179	NA	NA
RVBD_0910	hypothetical protein	1014870	1015304	+	5.33333	3.99159	4.23418	0.0878548	0.4546	0.497292	3.26164	4.50993	0.465575	0.2268	0.498289	5.06685	3.83758	-0.396526	0.3354	0.501618
RVBD_0911	hypothetical protein	1015402	1016175	+	10	21.668	14.5149	-0.576999	0.1017	0.497292	16.6054	12.9233	-0.360895	0.2743	0.498289	22.9238	19.1252	-0.261013	0.2718	0.501618
RVBD_0912	transmembrane protein	1016240	1016689	+	3	5.67114	2.4153	-1.20422	0.1375	0.497292	3.79392	2.12279	-0.814092	0.3081	0.498289	5.98011	4.54885	-0.388599	0.3511	0.501618
RVBD_0912Ac	hypothetical protein	1016824	1017219	-	3.66667	7.26472	7.15464	-0.0190554	0.5024	0.50514	1.2265	8.61268	2.75912	0.0921	0.498289	7.72046	1.10204	-2.76163	0.0188	0.501618
RVBD_0913c	carotenoid cleavage dioxygenase	1017221	1018729	-	20.3333	12.6812	10.5349	-0.266967	0.2946	0.497292	12.4716	9.9289	-0.328422	0.3075	0.498289	12.1141	12.485	0.0436092	0.4611	0.501618
RVBD_0914c	acetyl-CoA acetyltransferase	1018731	1019969	-	15	44.4866	40.5586	-0.133199	0.347	0.497292	27.4659	35.8099	0.382673	0.1308	0.498289	46.8419	32.5358	-0.525573	0.0293	0.501618
RVBD_0915c	PPE family protein PPE14	1020062	1021333	-	14.3333	20.0653	18.4287	-0.122364	0.3928	0.497292	16.0374	16.2869	0.0224636	0.4823	0.498289	19.716	17.6483	-0.159622	0.3329	0.501618
RVBD_0916c	PE family protein PE7	1021348	1021647	-	4	5.00802	9.08133	0.856334	0.2462	0.497292	4.63878	8.16761	0.812073	0.2895	0.498289	5.29617	5.19786	-0.0252074	0.4942	0.50233
RVBD_0917	glycine betaine transport integral membrane protein BetP	1022091	1023872	+	33	29.8152	31.7262	0.089695	0.389	0.497292	30.0925	28.1881	-0.0942487	0.3852	0.498289	31.3861	35.5255	0.178733	0.2625	0.501618
RVBD_0917A	hypothetical protein	1023869	1024126	+	1.66667	9.99342	6.65023	-0.576317	NA	NA	31.2377	11.9417	-1.371	NA	NA	10.443	17.9469	0.778041	NA	NA
RVBD_0918	hypothetical protein	1024215	1024691	+	8	24.4474	39.3271	0.685704	0.0618	0.453012	15.1113	34.7736	1.20141	0.0081	0.299787	25.8003	17.7174	-0.541525	0.106	0.501618
RVBD_0919	N-acetyltransferase	1024688	1025188	+	9	52.6048	39.4597	-0.414437	0.1304	0.497292	51.2702	35.0756	-0.547261	0.0807	0.498289	55.4554	61.1696	0.141511	0.3178	0.501618
RVBD_0920c	transposase	1025501	1026820	-	19.6667	11.0557	10.7108	-0.0453122	0.4646	0.497292	9.19598	9.50642	0.0481095	0.4657	0.498289	12.2686	11.5004	-0.0930689	0.3992	0.501618
RVBD_0921	resolvase	1027108	1027689	+	5	35.5774	39.6229	0.155671	0.367	0.497292	54.6182	35.1909	-0.633421	0.0911	0.498289	37.6073	64.9036	0.78693	0.0263	0.501618
RVBD_0922	transposase	1027689	1029341	+	18	27.3142	20.0276	-0.44728	0.1113	0.497292	20.9932	17.9174	-0.228302	0.2869	0.498289	28.7998	24.8865	-0.210555	0.2483	0.501618
RVBD_0923c	hypothetical protein	1029517	1030581	-	16.6667	20.1467	17.9453	-0.166587	0.3563	0.497292	20.2154	15.8749	-0.348342	0.2314	0.498289	22.5451	25.3396	0.168603	0.2967	0.501618
RVBD_0924c	divalent cation-transport integral membrane protein MntH	1030582	1031868	-	15.3333	12.7794	6.40061	-0.995734	0.0313	0.365828	12.3212	5.94848	-1.04862	0.0609	0.473907	14.3347	14.4953	0.0162182	0.4816	0.501618
RVBD_0925c	manganese transporter	1031900	1032637	-	15	34.5637	35.4548	0.0368677	0.4537	0.497292	22.8211	31.3776	0.459275	0.1279	0.498289	36.3737	27.1557	-0.42143	0.1246	0.501618
RVBD_0926c	dihydrodipicolinate reductase	1032714	1033790	-	15.3333	11.802	19.9141	0.754563	0.0484	0.434744	9.25791	17.6502	0.930284	0.032	0.412151	11.573	10.2013	-0.181649	0.3225	0.501618
RVBD_0927c	7-alpha-hydroxysteroid dehydrogenase	1033844	1034635	-	5.66667	22.6866	27.5061	0.278146	0.3257	0.497292	22.7286	28.9463	0.348752	0.3017	0.498289	23.9254	22.1687	-0.109645	0.4068	0.501618
RVBD_0928	periplasmic phosphate-binding lipoprotein PstS3	1034907	1036019	+	10.3333	1.74917	0.56389	-1.60095	0.0571	0.449953	9.201	0.594451	-3.90703	0.0104	0.328062	2.45696	11.4005	2.20721	0.0525	0.501618
RVBD_0929	phosphate-transport ABC transporter integral membrane protein PstC2	1036032	1037006	+	6.33333	0.962046	0.0785327	-3.19738	0.0314	0.365828	10.4875	0.121064	-5.94371	0.0175	0.364216	0.884237	6.14088	2.77198	0.17	0.501618
RVBD_0930	phosphate-transport ABC transporter integral membrane protein PstA1	1037015	1037917	+	8	5.54212	0.775743	-2.79567	0.0458	0.423414	0.730416	0.691674	-0.0679735	0.4977	0.501957	5.88008	0.870194	-2.72667	0.0417	0.501618
RVBD_0931c	transmembrane serine/threonine-protein kinase D PknD	1037924	1039918	-	39.6667	46.5306	44.2844	-0.0713302	0.3652	0.497292	41.1098	40.4323	-0.0239424	0.4572	0.498289	49.091	47.1886	-0.056996	0.3834	0.501618
RVBD_0932c	periplasmic phosphate-binding lipoprotein PstS2	1039940	1041052	-	20.6667	31.0085	25.6382	-0.274149	0.1813	0.497292	39.0784	23.8743	-0.710617	0.0298	0.412151	32.6941	43.7438	0.42001	0.0813	0.501618
RVBD_0933	phosphate-transport ABC transporter ATP-binding protein PstB	1041268	1042098	+	10.3333	24.5621	11.9286	-1.04043	0.0143	0.27327	25.2817	10.6034	-1.2518	0.018	0.367514	23.5709	27.1759	0.205328	0.3174	0.501618
RVBD_0934	periplasmic phosphate-binding lipoprotein PstS1	1042119	1043243	+	17	29.8258	28.7416	-0.053239	0.4226	0.497292	24.834	25.4726	0.0367253	0.4542	0.498289	31.4974	29.4038	-0.0991348	0.345	0.501618
RVBD_0935	phosphate-transport ABC transporter integral membrane protein PstC1	1043303	1044319	+	10.6667	26.1766	28.3615	0.115866	0.372	0.497292	20.4524	25.141	0.297745	0.2443	0.498289	30.2968	26.8417	-0.174475	0.3071	0.501618
RVBD_0936	phosphate-transport ABC transporter integral membrane protein PstA2	1044321	1045226	+	18	27.2007	33.0476	0.280966	0.2359	0.497292	18.0555	29.1069	0.688736	0.0712	0.49056	28.712	21.1204	-0.442783	0.127	0.501618
RVBD_0937c	DNA end-binding protein Mku	1045203	1046024	-	5	21.0146	21.1952	0.0131012	0.4785	0.498356	6.31583	18.9549	1.58098	0.0927	0.498289	22.0074	7.38344	-1.57099	0.0213	0.501618
RVBD_0938	ATP dependent DNA ligase LigD	1046140	1048419	+	17.3333	10.7715	9.62876	-0.161232	0.3825	0.497292	11.8804	9.53734	-0.316339	0.2893	0.498289	13.4882	15.0028	0.153588	0.3849	0.501618
RVBD_0939	bifunctional enzyme 2-hydroxyhepta-2,4-diene-1,7-dioate isomerase	1048416	1050350	+	19.6667	8.80343	4.52779	-0.957244	0.0091	0.237662	6.10699	4.20291	-0.537534	0.1513	0.498289	9.2824	6.80128	-0.448033	0.1198	0.501618
RVBD_0940c	oxidoreductase	1050597	1051463	-	10	11.5604	15.5073	0.423835	0.2743	0.497292	8.17623	13.6859	0.742349	0.1975	0.498289	12.2133	9.43357	-0.371716	0.2501	0.501618
RVBD_0941c	anti-anti-sigma factor	1051548	1052321	-	8	28.7625	18.116	-0.66583	0.0685	0.468731	39.0181	16.018	-1.28297	0.0082	0.299787	30.4712	45.7024	0.584634	0.0752	0.501618
RVBD_0942	hypothetical protein	1052364	1052642	+	5.66667	25.5944	21.3445	-0.260875	0.3088	0.497292	15.2079	15.8889	0.0635884	0.4682	0.498289	22.5832	17.7382	-0.347656	0.2594	0.501618
RVBD_0943c	oxidoreductase	1052700	1053740	-	15.3333	21.9521	23.0219	0.068844	0.4168	0.497292	20.6246	20.4762	-0.0102695	0.4922	0.500621	26.41	27.7654	0.0722667	0.4273	0.501618
RVBD_0944	formamidopyrimidine-DNA glycosylase	1053769	1054245	+	5.33333	22.6943	19.289	-0.233091	0.4268	0.497292	11.9662	11.2375	-0.0897129	0.468	0.498289	15.9272	14.4028	-0.144524	0.4227	0.501618
RVBD_0945	oxidoreductase	1054251	1055012	+	3.33333	7.13287	5.05131	-0.488509	0.3568	0.497292	7.87293	3.32722	-1.22868	0.2367	0.498289	7.54791	11.8348	0.646565	0.291	0.501618
RVBD_0946Ac	hypothetical protein	1056790	1057074	-	5	12.9268	4.83978	-1.40867	0.0066	0.204915	17.1175	4.31602	-1.9772	0.007	0.290027	13.5779	19.8538	0.547542	0.164	0.501618
RVBD_0946c	glucose-6-phosphate isomerase Pgi	1055028	1056689	-	1.33333	0.0580813	0	-0.0067537	NA	NA	0.0861393	0	-0.33803	NA	NA	0.0305236	0.0463855	0.347496	NA	NA
RVBD_0947c	mycolyl transferase	1057304	1057534	-	8.66667	54.3449	60.5336	0.155699	0.375	0.497292	62.2553	60.6323	-0.038	0.4749	0.498289	57.3626	65.7548	0.196994	0.2823	0.501618
RVBD_0948c	chorismate mutase	1057650	1057967	-	1	11.6112	11.1563	-0.0496636	NA	NA	2.1603	9.71266	2.09082	NA	NA	12.3319	2.60249	-2.1715	NA	NA
RVBD_0949	ATP-dependent DNA helicase II UvrD1	1058264	1060579	+	4	1.33533	3.62142	1.42106	0.2208	0.497292	1.70139	2.61797	0.615617	0.2342	0.498289	1.83809	3.45792	0.897795	0.3796	0.501618
RVBD_0950c	hypothetical protein	1060660	1061658	-	13.3333	10.8555	7.72051	-0.490345	0.24	0.497292	10.0553	7.34726	-0.451491	0.3091	0.498289	12.3564	11.6755	-0.0814703	0.4519	0.501618
RVBD_0951	succinyl-CoA synthetase beta chain SucC	1061968	1063131	+	0	0	0	NA	NA	NA	0	0	NA	NA	NA	0	0	NA	NA	NA
RVBD_0952	succinyl-CoA synthetase alpha chain SucD	1063144	1064055	+	0	0	0	NA	NA	NA	0	0	NA	NA	NA	0	0	NA	NA	NA
RVBD_0953c	oxidoreductase	1064118	1064966	-	13	24.9695	23.7548	-0.071649	0.4252	0.497292	16.1772	20.925	0.371183	0.1784	0.498289	26.2851	19.1091	-0.459621	0.1061	0.501618
RVBD_0954	transmembrane protein	1065131	1066042	+	17.6667	8.30267	7.87383	-0.0759189	0.4557	0.497292	9.14369	9.94712	0.121695	0.4269	0.498289	9.20858	8.02798	-0.197544	0.385	0.501618
RVBD_0955	integral membrane protein	1066082	1067449	+	2.66667	9.48171	2.32051	-1.99707	0.0401	0.401512	14.7615	3.10812	-2.21016	NA	NA	9.92755	11.753	0.243415	0.3737	0.501618
RVBD_0956	5'-phosphoribosylglycinamide formyltransferase PurN	1067565	1068212	+	0	0	0	NA	NA	NA	0	0	NA	NA	NA	0	0	NA	NA	NA
RVBD_0957	bifunctional purine biosynthesis protein PurH	1068209	1069780	+	2.66667	0.0518246	0.162677	1.28067	0.1827	0.497292	0	0.294496	2.24304	NA	NA	0.110089	0	-1.12314	NA	NA
RVBD_0958	magnesium chelatase	1069887	1071266	+	11.3333	19.9248	15.1209	-0.397228	0.2411	0.497292	16.8708	13.5204	-0.318756	0.3049	0.498289	19.2854	17.9196	-0.105741	0.4037	0.501618
RVBD_0959	hypothetical protein	1071259	1073277	+	12.6667	30.6108	17.9747	-0.767298	0.0727	0.475661	16.9749	14.8233	-0.195132	0.3926	0.498289	29.8569	20.1301	-0.568319	0.1024	0.501618
RVBD_0959A	antitoxin VapB9	1073331	1073552	+	2	27.5378	7.44714	-1.87115	NA	NA	14.7409	6.58852	-1.1482	NA	NA	29.0218	17.2634	-0.74602	NA	NA
RVBD_0960	toxin VapC9	1073549	1073932	+	4	28.9351	15.4595	-0.901442	0.0567	0.449953	17.3451	13.6601	-0.342753	0.2946	0.498289	30.2442	20.2836	-0.575091	0.1313	0.501618
RVBD_0961	membrane protein	1074078	1074425	+	6	26.39	18.4549	-0.514691	0.2684	0.497292	16.6819	16.3364	-0.02965	0.497	0.501746	27.7827	19.8232	-0.486215	0.2421	0.501618
RVBD_0962Ac	hypothetical protein	1075115	1075255	-	3	16.0258	9.34468	-0.772202	0.2377	0.497292	10.1185	8.33285	-0.276512	0.4016	0.498289	16.7794	11.7859	-0.506939	0.288	0.501618
RVBD_0962c	lipoprotein LprP	1074444	1075118	-	14.3333	34.2989	30.4271	-0.172555	0.3087	0.497292	25.7344	27.0269	0.0707923	0.4284	0.498289	33.716	28.5052	-0.242057	0.2137	0.501618
RVBD_0963c	hypothetical protein	1075301	1076101	-	9.66667	20.2838	28.9559	0.513512	0.1655	0.497292	17.2842	25.8421	0.579996	0.1619	0.498289	23.8566	22.8674	-0.0608865	0.442	0.501618
RVBD_0964c	hypothetical protein	1076200	1076682	-	4	37.8554	26.2661	-0.525913	0.1743	0.497292	54.7305	23.4221	-1.2225	0.0681	0.49	39.9152	62.9953	0.657972	0.1576	0.501618
RVBD_0965c	hypothetical protein	1076782	1077201	-	6	28.9825	38.4846	0.409163	0.1983	0.497292	25.9633	34.0788	0.392265	0.2585	0.498289	30.4494	29.7699	-0.0323428	0.4791	0.501618
RVBD_0966c	hypothetical protein	1077237	1077839	-	9	10.7857	6.54343	-0.718231	0.1274	0.497292	13.0756	5.8358	-1.16043	0.0717	0.491781	11.4433	15.6808	0.4542	0.2377	0.501618
RVBD_0967	copper-sensing transcriptional repressor CsoR	1077979	1078338	+	1	2.75738	23.2057	3.01262	NA	NA	3.66538	20.9698	2.46582	NA	NA	2.96168	3.98075	0.417834	NA	NA
RVBD_0968	hypothetical protein	1078395	1078691	+	5	36.1978	23.3374	-0.631929	0.1446	0.497292	20.9881	20.829	-0.0104969	0.4995	0.50245	38.0375	24.7267	-0.620494	0.1312	0.501618
RVBD_0969	metal cation transporter P-type ATPase CtpV	1078747	1081059	+	18.6667	19.3583	18.9092	-0.0336185	0.4577	0.497292	20.6865	17.7869	-0.217615	0.288	0.498289	20.3642	22.7487	0.159775	0.306	0.501618
RVBD_0970	integral membrane protein	1081056	1081688	+	7.66667	35.7024	21.856	-0.706931	0.1239	0.497292	34.075	19.4905	-0.804835	0.1717	0.498289	29.3835	30.3415	0.0463846	0.461	0.501618
RVBD_0971c	enoyl-CoA hydratase EchA7	1081779	1082588	-	3	18.7131	14.088	-0.406435	0.3343	0.497292	7.87254	12.2892	0.640153	0.3212	0.498289	19.8745	9.33917	-1.08445	0.0615	0.501618
RVBD_0972c	acyl-CoA dehydrogenase FadE12	1082588	1083754	-	10	8.22772	4.54772	-0.85152	0.0915	0.488925	9.38465	4.06293	-1.20326	0.1363	0.498289	8.6692	11.1163	0.358489	0.3368	0.501618
RVBD_0973c	acetyl-/propionyl-coenzyme A carboxylase alpha chain alpha subunit AccA2	1083751	1085754	-	10	1.95269	0.560643	-1.76026	0.0466	0.42703	1.96978	0.54704	-1.80437	0.0819	0.498289	1.86853	1.91156	0.0342445	0.4715	0.501618
RVBD_0974c	acetyl-/propionyl-CoA carboxylase beta subunit AccD2	1085760	1087349	-	6.66667	2.86568	2.11717	-0.42764	0.3922	0.497292	3.49211	2.17084	-0.675294	0.3118	0.498289	3.02972	3.63137	0.261073	0.4065	0.501618
RVBD_0975c	acyl-CoA dehydrogenase FadE13	1087352	1088500	-	11	26.9493	23.4788	-0.198469	0.2925	0.497292	25.8807	20.6491	-0.325378	0.1936	0.498289	28.3494	30.4758	0.104406	0.364	0.501618
RVBD_0976c	hypothetical protein	1088497	1090179	-	17.3333	16.8797	17.9967	0.0926526	0.4131	0.497292	14.2842	16.9503	0.246902	0.3226	0.498289	18.9033	17.1669	-0.138833	0.3682	0.501618
RVBD_0977	PE-PGRS family protein PE_PGRS16	1090377	1093148	+	23	43.0149	43.5973	0.0194809	0.4722	0.497395	39.2627	38.8537	-0.0150492	0.4857	0.498353	45.2897	46.5005	0.0380908	0.4374	0.501618
RVBD_0978c	PE-PGRS family protein PE_PGRS17	1093365	1094360	-	9	40.0519	47.0599	0.232737	0.3074	0.497292	30.5038	41.6108	0.447864	0.1839	0.498289	42.181	36.1704	-0.221588	0.2706	0.501618
RVBD_0979A	50S ribosomal protein L32 RpmF	1094890	1095063	+	0	0	0	NA	NA	NA	0	0	NA	NA	NA	0	0	NA	NA	NA
RVBD_0979c	hypothetical protein	1094674	1094868	-	0	0	0	NA	NA	NA	0	0	NA	NA	NA	0	0	NA	NA	NA
RVBD_0980c	PE-PGRS family protein PE_PGRS18	1095082	1096455	-	16	46.4864	49.6121	0.0939715	0.4166	0.497292	59.1836	44.0851	-0.424752	0.1872	0.498289	48.9833	70.4169	0.523583	0.0941	0.501618
RVBD_0981	mycobacterial persistence regulator MRPA	1096820	1097512	+	10.6667	15.8061	19.3199	0.289776	0.2247	0.497292	9.6891	18.9153	0.964162	0.0209	0.376526	16.5761	10.4252	-0.668062	0.0385	0.501618
RVBD_0982	two-component system sensor histidine kinase MprB	1097512	1099026	+	1	20.7992	21.0096	0.0183113	NA	NA	35.6389	18.7896	-0.91497	NA	NA	21.7327	41.2486	0.920843	NA	NA
RVBD_0983	serine protease PepD	1099070	1100464	+	11	4.44455	2.53945	-0.80194	0.1924	0.497292	2.49788	2.66943	0.096999	0.4641	0.498289	5.08863	2.71986	-0.899407	0.1418	0.501618
RVBD_0984	pterin-4-alpha-carbinolamine dehydratase MoaB2	1100464	1101009	+	3	47.9913	56.5573	0.23721	0.36	0.497292	46.6788	50.0509	0.100834	0.4315	0.498289	50.3215	55.5035	0.141482	0.4046	0.501618
RVBD_0985c	large-conductance mechanosensitive channel MscL	1101029	1101484	-	8	27.9399	14.7602	-0.91909	0.0189	0.308503	22.101	13.1563	-0.746982	0.044	0.447717	29.5072	26.234	-0.169358	0.3113	0.501618
RVBD_0986	adhesion component transport ABC transporter ATP-binding protein	1101807	1102553	+	11.6667	10.4572	7.35236	-0.506711	0.2207	0.497292	8.93344	7.70832	-0.211846	0.3655	0.498289	12.9955	10.3379	-0.329395	0.2705	0.501618
RVBD_0987	adhesion component transport ABC transporter transmembrane protein	1102546	1105113	+	39.3333	8.81182	9.03573	0.0364095	0.4486	0.497292	8.95399	9.14517	0.03061	0.4672	0.498289	9.26532	9.22779	-0.00576316	0.4838	0.501618
RVBD_0988	exported protein	1105120	1106280	+	12.6667	5.52727	1.70836	-1.68305	0.0773	0.47736	2.86222	1.40704	-1.01523	0.1698	0.498289	5.3212	3.4269	-0.632438	0.3129	0.501618
RVBD_0989c	polyprenyl-diphosphate synthase GrcC2	1106409	1107386	-	14.6667	7.22852	0.370543	-4.2399	1e-05	0.00164947	12.0294	0.435729	-4.7345	0.0001	0.0161368	7.69526	10.6956	0.474712	0.2453	0.501618
RVBD_0990c	hypothetical protein	1107447	1108103	-	6.33333	34.0599	24.0424	-0.501505	0.2721	0.497292	14.7084	21.1139	0.521104	0.2719	0.498289	31.0714	14.8666	-1.06215	0.0908	0.501618
RVBD_0991c	serine rich protein	1108176	1108508	-	3	110.586	71.9486	-0.619411	0.0608	0.450466	113.945	63.1917	-0.849718	0.0805	0.498289	116.884	134.677	0.204433	0.3255	0.501618
RVBD_0992c	5-formyltetrahydrofolate cyclo-ligase	1108582	1109175	-	5	49.5229	22.8429	-1.11466	0.0122	0.265345	59.8168	20.4659	-1.54531	0.0123	0.336713	52.2937	71.3452	0.448065	0.1875	0.501618
RVBD_0993	glucose-1-phosphate uridylyltransferase GalU	1109276	1110196	+	0	0	0	NA	NA	NA	0	0	NA	NA	NA	0	0	NA	NA	NA
RVBD_0994	molybdopterin biosynthesis protein MoeA1	1110273	1111553	+	8.33333	1.70867	1.80683	0.0848839	0.4486	0.497292	1.56915	1.82077	0.215213	0.4084	0.498289	2.02388	1.86101	-0.117645	0.4473	0.501618
RVBD_0995	ribosomal-protein-alanine acetyltransferase RimJ	1111616	1112227	+	5	11.2074	14.7009	0.391704	0.2552	0.497292	11.6982	12.8853	0.139799	0.4134	0.498289	11.7855	13.7259	0.21989	0.3407	0.501618
RVBD_0996	transmembrane protein	1112388	1113464	+	14.6667	18.78	10.282	-0.867853	0.0356	0.375658	14.0188	9.10317	-0.621886	0.1038	0.498289	17.318	14.5219	-0.253747	0.2679	0.501618
RVBD_0996A	hypothetical protein	1113865	1114116	+	3.66667	23.7223	35.5697	0.58426	0.2664	0.497292	13.9426	41.6487	1.57534	0.0899	0.498289	24.9584	12.5276	-0.991681	0.1775	0.501618
RVBD_0997	hypothetical protein	1114297	1114728	+	5.33333	28.3382	38.9609	0.459313	0.2301	0.497292	15.8597	22.9381	0.531955	0.26	0.498289	20.0368	18.5834	-0.108197	0.4357	0.501618
RVBD_0998	hypothetical protein	1114752	1115753	+	4.33333	0.277758	0	-2.93701	1e-05	0.00164947	0.139808	0	-1.15796	NA	NA	0.243143	0.0527513	-1.729	0.0469	0.501618
RVBD_0999	hypothetical protein	1115771	1116529	+	9.66667	6.8472	4.77563	-0.516466	0.1576	0.497292	4.98119	3.79652	-0.389054	0.2824	0.498289	6.47211	5.86026	-0.142353	0.3958	0.501618
RVBD_1000c	hypothetical protein	1116535	1117152	-	7	69.2139	43.1202	-0.682169	0.0441	0.420089	47.1466	38.1679	-0.304443	0.2933	0.498289	72.8843	56.1079	-0.377194	0.1827	0.501618
RVBD_1001	arginine deiminase ArcA	1117189	1118397	+	17.3333	34.477	27.4789	-0.327063	0.1792	0.497292	31.6076	24.3391	-0.376759	0.1848	0.498289	40.8627	42.6529	0.0618936	0.4307	0.501618
RVBD_1002c	protein O-mannosyltransferase	1118432	1119943	-	1.33333	0	0.277954	2.40364	NA	NA	0	0.249193	2.06706	NA	NA	0	0	NA	NA	NA
RVBD_1003	ribosomal RNA small subunit methyltransferase I	1120026	1120883	+	5.66667	2.88077	2.10521	-0.441704	0.3003	0.497292	0.984443	1.87661	0.916003	0.1711	0.498289	3.60932	1.41537	-1.32834	0.0602	0.501618
RVBD_1004c	membrane protein	1120893	1122152	-	9.66667	21.2946	19.1173	-0.15507	0.3605	0.497292	20.2651	18.7608	-0.110887	0.4041	0.498289	22.4998	21.6693	-0.0540645	0.443	0.501618
RVBD_1005c	para-aminobenzoate synthase component I PABD	1122226	1123602	-	3.66667	8.70188	11.4098	0.391268	0.335	0.497292	7.48257	13.5291	0.85088	0.1937	0.498289	9.14827	6.35859	-0.520991	0.2879	0.501618
RVBD_1006	hypothetical protein	1123718	1125421	+	33	8.0442	3.14314	-1.35367	0.0002	0.0223857	5.62833	2.61272	-1.10517	0.0086	0.299787	8.25689	6.81845	-0.275844	0.209	0.501618
RVBD_1007c	methionyl-tRNA synthetase MetS	1125448	1127007	-	1.33333	0.0640788	0	-0.0491842	NA	NA	0.182472	0	-0.803799	NA	NA	0.0345011	0.110103	0.868756	NA	NA
RVBD_1008	deoxyribonuclease TatD	1127093	1127887	+	13	15.2906	11.1117	-0.459616	0.1435	0.497292	7.232	9.87814	0.449535	0.1869	0.498289	16.1002	8.51804	-0.917301	0.0116	0.501618
RVBD_1009	resuscitation-promoting factor RpfB	1128095	1129183	+	8.66667	6.61649	2.89891	-1.18206	0.0751	0.47736	6.88663	2.28153	-1.58369	0.1024	0.498289	6.16671	7.76652	0.332495	0.3463	0.501618
RVBD_1010	ribosomal RNA small subunit methyltransferase A	1129156	1130109	+	3.33333	0.0455571	0.0311511	0.0701357	0.5182	0.518697	0.072414	0.0279249	-0.436017	0.1485	0.498289	0.0365741	0.0664803	0.581159	0.2482	0.501618
RVBD_1011	4-diphosphocytidyl-2-C-methyl-D-erythritol kinase IspE	1130195	1131115	+	0	0	0	NA	NA	NA	0	0	NA	NA	NA	0	0	NA	NA	NA
RVBD_1012	hypothetical protein	1131132	1131425	+	5	34.2662	41.3412	0.270989	0.255	0.497292	33.9196	36.7446	0.115565	0.4044	0.498289	36.091	40.1816	0.154952	0.3425	0.501618
RVBD_1013	polyketide synthase Pks16	1131629	1133263	+	16	6.43471	7.68922	0.257284	0.3258	0.497292	5.15975	7.1929	0.478869	0.2528	0.498289	7.65556	6.43627	-0.249588	0.3328	0.501618
RVBD_1014c	peptidyl-tRNA hydrolase Pth	1133337	1133912	-	0.666667	0.0640788	0	-0.0491842	NA	NA	0	0	NA	NA	NA	0.0690021	0	-0.346141	NA	NA
RVBD_1015c	50S ribosomal protein L25 RplY	1133925	1134572	-	1	0	0.0934534	1.03856	NA	NA	1.29832	0.0837747	-2.36807	NA	NA	0	1.58755	3.61818	NA	NA
RVBD_1016c	lipoprotein LpqT	1134789	1135469	-	4	39.1558	77.3359	0.981528	0.0983	0.497292	47.6189	67.8649	0.510932	0.2674	0.498289	41.1602	55.5081	0.431281	0.2296	0.501618
RVBD_1017c	ribose-phosphate pyrophosphokinase PrsA	1135505	1136485	-	0	0	0	NA	NA	NA	0	0	NA	NA	NA	0	0	NA	NA	NA
RVBD_1018c	UDP-N-acetylglucosamine pyrophosphorylase GlmU	1136577	1138064	-	0	0	0	NA	NA	NA	0	0	NA	NA	NA	0	0	NA	NA	NA
RVBD_1019	transcriptional regulator TetR-family	1138319	1138912	+	8	23.686	28.3612	0.260068	0.3104	0.497292	19.8265	24.8477	0.325613	0.2986	0.498289	25.0096	23.3484	-0.0989002	0.3993	0.501618
RVBD_1020	transcription-repair coupling factor Mfd	1138971	1142675	+	32	12.6366	9.70362	-0.380591	0.108	0.497292	11.4814	8.60966	-0.414882	0.1247	0.498289	13.3609	13.5707	0.0225515	0.4704	0.501618
RVBD_1021	nucleoside triphosphate pyrophosphohydrolase	1142675	1143652	+	7.66667	14.7974	13.5323	-0.128015	0.4282	0.497292	11.4089	13.5416	0.247274	0.3701	0.498289	15.6571	11.962	-0.387495	0.2802	0.501618
RVBD_1022	lipoprotein LpqU	1143740	1144471	+	9.33333	11.0716	6.31453	-0.806742	0.1268	0.497292	7.39802	4.51837	-0.708213	0.2051	0.498289	9.36904	8.89189	-0.0749076	0.4524	0.501618
RVBD_1023	enolase Eno	1144568	1145857	+	0.666667	0	0	NA	NA	NA	0.109905	0	-0.467652	NA	NA	0	0.134955	1.07817	NA	NA
RVBD_1024	cell division protein DivIC	1145862	1146548	+	0	0	0	NA	NA	NA	0	0	NA	NA	NA	0	0	NA	NA	NA
RVBD_1025	hypothetical protein	1146565	1147032	+	0	0	0	NA	NA	NA	0	0	NA	NA	NA	0	0	NA	NA	NA
RVBD_1026	exopolyphosphatase	1147023	1147982	+	6	2.77283	4.78439	0.78466	0.2409	0.497292	1.96355	4.19709	1.08707	0.1738	0.498289	2.9185	2.30871	-0.332604	0.4051	0.501618
RVBD_1026A	hypothetical protein	1148084	1148176	+	0.666667	0	0	NA	NA	NA	2.55436	0	-3.76608	NA	NA	0	3.01824	4.47861	NA	NA
RVBD_1027c	potassium-transporting transcriptional regulator KdpE	1148431	1149111	-	7.66667	9.77275	10.1984	0.0625325	0.4555	0.497292	4.77333	7.9875	0.740974	0.2572	0.498289	8.96448	5.69729	-0.65155	0.1758	0.501618
RVBD_1028c	potassium channel sensor histidine kinase KdpD	1149108	1151690	-	18	17.2832	18.8723	0.127085	0.4226	0.497292	12.8722	16.7247	0.37765	0.3004	0.498289	18.2866	15.263	-0.260505	0.3415	0.501618
RVBD_1028X	membrane protein kdpF	1151924	1152016	+	2	4.38783	0.759537	-2.37517	NA	NA	6.75071	0.673394	-3.14346	NA	NA	4.7264	8.08306	0.767317	NA	NA
RVBD_1029	potassium-transporting P-type ATPase A chain KdpA	1152016	1153731	+	23.6667	22.9143	23.2502	0.0211396	0.4766	0.497993	29.6125	21.5394	-0.458999	0.1199	0.498289	24.1065	33.3117	0.46655	0.0838	0.501618
RVBD_1030	potassium-transporting P-type ATPase B chain KdpB	1153728	1155857	+	12.6667	20.0446	14.4089	-0.475556	0.1932	0.497292	22.4694	17.8418	-0.332157	0.2512	0.498289	21.0128	18.9296	-0.150417	0.3634	0.501618
RVBD_1031	potassium-transporting P-type ATPase C chain KdpC	1155857	1156426	+	8	32.0892	34.2953	0.0961692	0.4087	0.497292	20.6324	30.5935	0.568035	0.1534	0.498289	33.8472	24.7739	-0.449766	0.1132	0.501618
RVBD_1032c	two-component system sensor histidine kinase TrcS	1156430	1157959	-	20.6667	19.3643	20.6063	0.0898455	0.4072	0.497292	18.3741	19.1532	0.0600084	0.4416	0.498289	20.3558	20.3796	0.00176894	0.4895	0.501969
RVBD_1033c	two-component system transcriptional regulator TrcR	1157967	1158740	-	12.6667	51.583	42.4885	-0.279609	0.19	0.497292	50.4846	40.7833	-0.307673	0.1653	0.498289	54.2731	54.8757	0.0159756	0.4773	0.501618
RVBD_1034c	transposase	1158922	1159413	-	2.66667	2.03586	0.408793	-2.1316	0.4606	0.497292	0	0.535122	2.93007	NA	NA	2.12019	0	-5.28616	0.1442	0.501618
RVBD_1035c	transposase	1159379	1160065	-	2	5.32865	2.75112	-0.921453	NA	NA	1.17735	2.47695	1.03146	NA	NA	5.67263	1.42529	-1.92884	NA	NA
RVBD_1036c	transposase	1160099	1160437	-	4	55.2174	19.9607	-1.46529	0.0118	0.265345	40.9406	17.5655	-1.21815	0.0208	0.376526	58.4336	48.8258	-0.258807	0.3142	0.501618
RVBD_1037c	ESAT-6 like protein EsxI	1160548	1160832	-	4	54.5157	49.7733	-0.130796	0.4004	0.497292	40.4938	44.2985	0.129703	0.3994	0.498289	57.1863	47.6195	-0.263757	0.2886	0.501618
RVBD_1038c	ESAT-6 like protein EsxJ	1160859	1161155	-	3	32.4904	56.792	0.805253	0.1135	0.497292	23.6056	50.5389	1.09678	0.0667	0.488072	34.311	28.3868	-0.272633	0.2937	0.501618
RVBD_1039c	PPE family protein PPE15	1161301	1162476	-	23	36.5884	34.9444	-0.0662114	0.4007	0.497292	28.6531	31.0268	0.114863	0.3418	0.498289	38.4956	33.7563	-0.18946	0.1884	0.501618
RVBD_1040Ac	hypothetical protein	1164168	1164440	-	3	55.0449	100.692	0.870975	0.1284	0.497292	61.7557	89.0799	0.528308	0.2632	0.498289	57.9653	72.9495	0.331623	0.3192	0.501618
RVBD_1040c	PE family protein PE8	1162553	1163380	-	8	22.7819	12.8301	-0.82668	0.0426	0.413339	18.3156	11.3936	-0.683319	0.1632	0.498289	24.0654	21.3683	-0.171148	0.3571	0.501618
RVBD_1041c	transposase	1164576	1165439	-	16.6667	28.4871	28.8532	0.0185933	0.4743	0.497395	34.46	24.0757	-0.51705	0.041	0.438	28.2267	40.3178	0.514278	0.0127	0.501618
RVBD_1043c	hypothetical protein	1165785	1166810	-	11.6667	49.5978	54.2689	0.129948	0.3294	0.497292	44.6413	47.9443	0.103032	0.3884	0.498289	56.9259	57.0868	0.00412536	0.5021	0.503751
RVBD_1044	hypothetical protein	1167057	1167680	+	2.66667	14.0912	3.52675	-1.97623	0.041	0.405344	3.43939	4.68338	0.441339	NA	NA	14.8989	2.73917	-2.41903	0.0201	0.501618
RVBD_1045	hypothetical protein	1167677	1168558	+	11	34.3407	42.2415	0.298816	0.2059	0.497292	36.6466	37.8229	0.0456745	0.4513	0.498289	36.1986	43.4199	0.262411	0.1963	0.501618
RVBD_1046c	hypothetical protein	1168640	1169233	-	6	52.1111	42.9161	-0.27961	0.2141	0.497292	58.3158	38.1257	-0.612551	0.1008	0.498289	55.1135	68.615	0.316078	0.1928	0.501618
RVBD_1047	transposase	1169428	1170675	+	14.3333	10.872	13.013	0.259558	0.1804	0.497292	12.1666	12.3685	0.0239973	0.4686	0.498289	12.2633	14.1365	0.205093	0.2197	0.501618
RVBD_1048Ac	hypothetical protein	1172115	1172318	-	#DIV/0!	NA	NA	NA	NA	NA	NA	NA	NA	NA	NA	NA	NA	NA	NA	NA
RVBD_1048c	hypothetical protein	1171043	1172158	-	17.6667	25.8302	35.8764	0.473978	0.0655	0.464428	21.0659	29.9345	0.5068	0.0821	0.498289	25.638	24.4347	-0.069253	0.4206	0.501618
RVBD_1049	transcriptional repressor	1172391	1172837	+	4	26.9937	17.2399	-0.644603	0.2253	0.497292	14.5762	15.1576	0.0570612	0.456	0.498289	28.4111	17.2158	-0.721046	0.1774	0.501618
RVBD_1050	oxidoreductase	1172886	1173791	+	9.66667	7.45002	11.3181	0.603101	0.2134	0.497292	5.63163	11.341	1.00801	0.154	0.498289	7.83292	6.04328	-0.372874	0.2508	0.501618
RVBD_1051Ac	hypothetical protein	1175000	1175626	-	14	52.7647	39.5131	-0.416997	0.1388	0.497292	39.5435	34.9705	-0.177149	0.3485	0.498289	55.5864	46.6391	-0.253088	0.2478	0.501618
RVBD_1051c	hypothetical protein	1173950	1174705	-	4.33333	3.59113	3.21502	-0.153204	0.454	0.497292	0.646689	2.84441	2.08462	0.0561	0.466132	6.28109	1.25633	-2.27027	0.0169	0.501618
RVBD_1052	hypothetical protein	1175728	1176117	+	4.66667	46.083	64.5939	0.487163	0.2013	0.497292	54.4626	71.6508	0.395621	0.2558	0.498289	48.5916	51.9339	0.0960489	0.4211	0.501618
RVBD_1053A	hypothetical protein	1176377	1176490	+	2	28.8951	40.2089	0.476708	NA	NA	23.8477	35.8058	0.585332	NA	NA	30.2887	27.7906	-0.123263	NA	NA
RVBD_1053c	hypothetical protein	1176016	1176291	-	4	14.4422	11.2107	-0.362557	0.3196	0.497292	19.2597	10.022	-0.93835	0.1037	0.498289	15.1884	22.6929	0.57853	0.1724	0.501618
RVBD_1054	integrase	1176933	1177247	+	3.33333	13.74	7.83215	-0.803664	0.2574	0.497292	7.93911	5.14942	-0.618178	0.3147	0.498289	14.4437	12.6007	-0.195332	0.4224	0.501618
RVBD_1055	integrase	1177244	1177378	+	1.66667	3.56169	5.8444	0.710323	NA	NA	3.05367	10.1655	1.68651	NA	NA	3.73218	1.76242	-1.04316	NA	NA
RVBD_1056	hypothetical protein	1177633	1178397	+	21	31.9259	31.4482	-0.0216237	0.4807	0.498356	26.5349	27.8482	0.0697538	0.4193	0.498289	33.6857	31.4453	-0.0992185	0.3601	0.501618
RVBD_1057	hypothetical protein	1179401	1180582	+	17	52.9822	51.5084	-0.0405979	0.4504	0.497292	39.1095	45.6705	0.223756	0.2533	0.498289	55.9165	46.5791	-0.263505	0.132	0.501618
RVBD_1058	fatty-acid-CoA ligase FadD14	1180689	1182320	+	19.3333	6.18801	4.22514	-0.548813	0.1573	0.497292	4.06289	3.97591	-0.0305566	0.4906	0.50006	8.08192	5.50954	-0.551702	0.1152	0.501618
RVBD_1059	dihydrodipicolinate reductase	1182396	1183460	+	4.66667	1.49692	0.954562	-0.617141	0.5627	0.56288	0.852217	1.03947	0.28547	0.3843	0.498289	1.5386	0.805634	-0.901472	0.4738	0.501618
RVBD_1060	hypothetical protein	1183513	1183986	+	2.66667	17.2047	19.9535	0.214664	0.3849	0.497292	18.0295	26.4534	0.551886	NA	NA	18.1849	14.3087	-0.344035	0.2906	0.501618
RVBD_1061	hypothetical protein	1184020	1184883	+	10	17.2313	16.4093	-0.0700062	0.439	0.497292	11.1925	19.9437	0.832529	0.0593	0.473334	18.1496	9.61308	-0.915631	0.0266	0.501618
RVBD_1062	hypothetical protein	1184888	1185745	+	5.66667	13.9497	20.7173	0.570432	0.1883	0.497292	13.8506	15.3061	0.144404	0.4224	0.498289	12.2821	16.1784	0.397195	0.2473	0.501618
RVBD_1063c	hypothetical protein	1185746	1186828	-	9.66667	13.924	11.3324	-0.296153	0.3212	0.497292	21.1092	13.98	-0.593357	0.2126	0.498289	16.1912	19.6744	0.281054	0.2965	0.501618
RVBD_1064c	lipoprotein LpqV	1186909	1187328	-	6	27.5233	21.2065	-0.375126	0.3104	0.497292	23.509	18.8907	-0.3147	0.3642	0.498289	28.9487	27.9046	-0.0527486	0.4629	0.501618
RVBD_1065	hypothetical protein	1187440	1188006	+	10	20.8563	19.9518	-0.0635025	0.4391	0.497292	19.9389	17.6217	-0.177803	0.3191	0.498289	21.9694	23.7671	0.11354	0.3799	0.501618
RVBD_1066	hypothetical protein	1188003	1188398	+	3	18.1968	21.1384	0.216956	0.3731	0.497292	13.8482	18.7838	0.439128	0.3042	0.498289	19.3201	16.698	-0.209189	0.4086	0.501618
RVBD_1067c	PE-PGRS family protein PE_PGRS19	1188426	1190429	-	7.33333	16.8653	22.4678	0.413903	0.2267	0.497292	14.9498	15.0031	0.00553144	0.494	0.500861	13.2981	17.9623	0.433484	0.1811	0.501618
RVBD_1068A	hypothetical protein	1192240	1192380	+	0.666667	0.0785901	0	-0.146963	NA	NA	0	0	NA	NA	NA	0.085249	0	-0.45274	NA	NA
RVBD_1068c	PE-PGRS family protein PE_PGRS20	1190762	1192153	-	8.66667	22.1508	25.5484	0.206098	0.3194	0.497292	22.7685	25.4694	0.161822	0.3525	0.498289	23.2301	23.9918	0.0466703	0.4502	0.501618
RVBD_1069c	hypothetical protein	1192515	1194278	-	18.3333	52.2913	42.5879	-0.295977	0.1506	0.497292	38.4256	39.9939	0.057766	0.4272	0.498289	58.2422	45.1205	-0.368182	0.0393	0.501618
RVBD_1070c	enoyl-CoA hydratase EchA8	1194275	1195048	-	8	20.2425	23.9054	0.240185	0.2751	0.497292	20.4682	21.35	0.0610714	0.4496	0.498289	21.3268	23.9323	0.166337	0.3665	0.501618
RVBD_1071c	enoyl-CoA hydratase EchA9	1195060	1196097	-	11	37.5425	32.4131	-0.21164	0.268	0.497292	28.6819	28.7605	0.00409568	0.4899	0.499678	39.5216	33.7367	-0.22815	0.2306	0.501618
RVBD_1072	transmembrane protein	1196284	1197120	+	10.3333	2.83735	2.28498	-0.307038	0.3663	0.497292	2.00393	1.85925	-0.104941	0.4767	0.498289	3.00775	2.68331	-0.162572	0.4437	0.501618
RVBD_1073	hypothetical protein	1197236	1198087	+	18	29.4947	26.7796	-0.139109	0.3255	0.497292	24.5191	23.6616	-0.0512238	0.4381	0.498289	31.1233	28.7598	-0.113846	0.3403	0.501618
RVBD_1074c	beta-ketoacyl CoA thiolase FadA3	1198161	1199378	-	10	54.5798	63.5662	0.219968	0.3377	0.497292	36.4451	56.3683	0.629012	0.1355	0.498289	57.6709	42.5448	-0.438652	0.1938	0.501618
RVBD_1075c	exported protein	1199431	1200375	-	16.6667	41.9598	34.4739	-0.283301	0.1661	0.497292	34.3163	30.5282	-0.168606	0.3192	0.498289	46.9639	42.8198	-0.133198	0.3155	0.501618
RVBD_1076	lipase LipU	1200772	1201665	+	10.3333	13.8176	20.6874	0.582157	0.1224	0.497292	21.6649	18.4437	-0.231816	0.324	0.498289	17.7125	30.9923	0.806713	0.0396	0.501618
RVBD_1077	cystathionine beta-synthase Cbs	1201722	1203116	+	22.6667	28.6565	24.356	-0.234378	0.2461	0.497292	28.0476	22.5116	-0.317015	0.1877	0.498289	30.1501	31.8631	0.0797524	0.3911	0.501618
RVBD_1078	proline rich antigen Pra	1203318	1204040	+	0	0	0	NA	NA	NA	0	0	NA	NA	NA	0	0	NA	NA	NA
RVBD_1079	cystathionine gamma-synthase MetB	1204072	1205238	+	11.3333	7.62843	8.54744	0.164668	0.4007	0.497292	10.6223	10.0404	-0.080612	0.4484	0.498289	7.43682	8.68314	0.223529	0.3547	0.501618
RVBD_1080c	transcription elongation factor GreA	1205309	1205803	-	1	0.226418	0	-0.884696	NA	NA	0.928858	0	-2.45355	NA	NA	0.238556	1.09754	1.72881	NA	NA
RVBD_1081c	membrane protein	1205989	1206423	-	0	0	0	NA	NA	NA	0	0	NA	NA	NA	0	0	NA	NA	NA
RVBD_1082	mycothiol conjugate amidase Mca	1206525	1207391	+	10	17.314	18.4119	0.0890772	0.4237	0.497292	10.5683	16.4036	0.633749	0.167	0.498289	18.1995	12.1753	-0.579102	0.0752	0.501618
RVBD_1083	hypothetical protein	1207388	1207654	+	1.66667	1.71346	9.9273	2.49003	NA	NA	0	8.55291	6.69815	NA	NA	3.54747	0	-4.46871	NA	NA
RVBD_1084	hypothetical protein	1207641	1209662	+	20	16.0052	18.576	0.215031	0.2595	0.497292	17.0517	16.4865	-0.0484573	0.4544	0.498289	16.8779	20.1651	0.256713	0.2287	0.501618
RVBD_1085c	hemolysin-like protein	1209761	1210489	-	11	29.1057	18.4868	-0.654029	0.0547	0.445401	27.9471	16.3981	-0.768352	0.1054	0.498289	30.7318	31.8999	0.0538936	0.4508	0.501618
RVBD_1086	short-chain Z-isoprenyl diphosphate synthase	1210600	1211388	+	2.33333	0.606205	0.193667	-1.32854	0.1516	0.497292	0	0.254829	2.09016	NA	NA	0.971794	0	-3.64601	NA	NA
RVBD_1087	PE-PGRS family protein PE_PGRS21	1211565	1213868	+	16.6667	16.0275	14.4117	-0.152893	0.3923	0.497292	11.2589	13.6554	0.278393	0.3039	0.498289	16.899	12.5506	-0.42877	0.1835	0.501618
RVBD_1087A	short-chain Z-isoprenyl diphosphate synthase	1214045	1214365	+	7	72.2194	64.9307	-0.153259	0.3367	0.497292	66.6947	57.8612	-0.204779	0.3072	0.498289	76.0385	78.6601	0.0489529	0.4386	0.501618
RVBD_1088	PE family protein PE9	1214518	1214952	+	3	20.3628	8.61541	-1.23319	0.032	0.368382	8.71407	7.71784	-0.17191	0.4282	0.498289	21.5134	10.416	-1.04194	0.0323	0.501618
RVBD_1089	PE family protein PE10	1214831	1215136	+	3	17.3428	14.6592	-0.23994	0.3976	0.497292	4.42277	13.1421	1.56046	0.1249	0.498289	18.4119	5.03727	-1.85783	0.022	0.501618
RVBD_1089A	cellulase CelA2a	1215522	1215626	+	2	34.6122	32.0925	-0.107532	NA	NA	18.4282	28.7261	0.638955	NA	NA	36.6102	22.1796	-0.72041	NA	NA
RVBD_1090	cellulase CelA2b	1215604	1216059	+	7	46.9297	54.4207	0.213785	0.2721	0.497292	36.1942	48.4293	0.420023	0.1658	0.498289	49.388	42.9854	-0.200112	0.2665	0.501618
RVBD_1091	PE-PGRS family protein PE_PGRS22	1216474	1219035	+	15.6667	16.4975	14.8079	-0.155409	0.387	0.497292	10.0671	12.3367	0.29327	0.2929	0.498289	16.3556	11.9444	-0.452981	0.1644	0.501618
RVBD_1092c	pantothenate kinase CoaA	1219253	1220191	-	0	0	0	NA	NA	NA	0	0	NA	NA	NA	0	0	NA	NA	NA
RVBD_1093	serine hydroxymethyltransferase 1 GlyA1	1220579	1221859	+	0.666667	0.141254	0	-0.506456	NA	NA	0	0	NA	NA	NA	0.147764	0	-0.802175	NA	NA
RVBD_1094	acyl carrier protein desaturase DesA2	1221964	1222791	+	0	0	0	NA	NA	NA	0	0	NA	NA	NA	0	0	NA	NA	NA
RVBD_1095	PHOH-like protein PhoH2	1223002	1224303	+	9.66667	21.7814	34.2056	0.651033	0.1466	0.497292	20.958	33.6232	0.681636	0.1495	0.498289	23.0037	22.3071	-0.0441839	0.4558	0.501618
RVBD_1096	glycosyl hydrolase	1224390	1225265	+	10.3333	3.76057	3.37161	-0.154449	0.415	0.497292	2.97131	2.72376	-0.123239	0.4343	0.498289	3.96762	3.90308	-0.0226989	0.4846	0.501731
RVBD_1097c	glycine and proline rich membrane protein	1225268	1226149	-	10.6667	8.12124	6.9568	-0.221816	0.3755	0.497292	13.7459	6.16221	-1.15483	0.1196	0.498289	9.38355	17.5695	0.904038	0.1237	0.501618
RVBD_1098c	fumarase Fum	1226146	1227570	-	0	0	0	NA	NA	NA	0	0	NA	NA	NA	0	0	NA	NA	NA
RVBD_1099c	fructose 1,6-bisphosphatase GlpX	1227601	1228689	-	4.33333	0.52653	0	-4.04529	1e-05	0.00164947	0.0861393	0	-0.33803	NA	NA	0.564618	0.0154618	-3.76644	0.0037	0.397727
RVBD_1100	hypothetical protein	1228688	1229389	+	6.66667	1.44932	2.46833	0.764588	0.1904	0.497292	1.56608	2.57031	0.708007	0.189	0.498289	1.52968	1.60045	0.0674309	0.4719	0.501618
RVBD_1101c	membrane protein	1229396	1230553	-	13.6667	54.3275	37.5591	-0.532243	0.0246	0.34418	39.5935	35.8479	-0.143219	0.3071	0.498289	57.157	43.5705	-0.391444	0.0409	0.501618
RVBD_1102c	toxin MazF3	1230665	1230976	-	8	33.006	37.5674	0.18693	0.3319	0.497292	24.0237	33.2502	0.468737	0.1736	0.498289	34.8979	28.2981	-0.302111	0.2204	0.501618
RVBD_1103c	antitoxin MazE3	1230976	1231296	-	7.33333	41.7478	40.1316	-0.0566784	0.4544	0.497292	41.9935	40.6938	-0.0451615	0.4626	0.498289	50.3058	50.0398	-0.00754821	0.4937	0.50233
RVBD_1104	esterase/lipase	1231306	1231995	+	10.3333	30.1266	34.175	0.182067	0.3515	0.497292	22.8097	27.4277	0.265984	0.3099	0.498289	31.7796	29.3744	-0.113373	0.4023	0.501618
RVBD_1105	esterase/lipase	1232316	1232831	+	9.33333	20.8497	17.8348	-0.224696	0.431	0.497292	17.4394	17.8704	0.0354838	0.4672	0.498289	24.3299	20.3668	-0.25614	0.3147	0.501618
RVBD_1106c	3-beta-hydroxysteroid dehydrogenase	1232849	1233961	-	16.3333	27.2944	20.4582	-0.415542	0.1147	0.497292	18.184	18.2849	0.00812841	0.4774	0.498289	32.6614	24.6149	-0.407824	0.0831	0.501618
RVBD_1107c	exodeoxyribonuclease VII small subunit XseB	1233971	1234228	-	2	8.73247	27.111	1.62797	NA	NA	24.5476	23.7112	-0.0488349	NA	NA	9.09727	29.6836	1.69892	NA	NA
RVBD_1108c	exodeoxyribonuclease VII large subunit XseA	1234218	1235465	-	7.66667	23.1009	13.118	-0.81477	0.0623	0.453012	17.3452	13.3385	-0.377835	0.2965	0.498289	24.2518	17.8008	-0.445527	0.1834	0.501618
RVBD_1109c	hypothetical protein	1235462	1236100	-	6.66667	16.6375	21.1851	0.348793	0.263	0.497292	13.5987	22.1432	0.702618	0.1522	0.498289	17.4857	13.8724	-0.333167	0.2068	0.501618
RVBD_1110	LYTB2 protein	1236190	1237197	+	2.33333	0.152357	0.0467267	-0.608983	NA	NA	0.0912359	0.0418874	-0.299053	NA	NA	0.106452	0.0734023	-0.256696	0.2823	0.501618
RVBD_1111c	hypothetical protein	1237214	1238197	-	9.33333	11.7604	7.01866	-0.742311	0.0984	0.497292	9.00813	6.89081	-0.384872	0.2588	0.498289	13.7337	10.5605	-0.378177	0.217	0.501618
RVBD_1112	GTP-binding protein YchF	1238260	1239333	+	5.66667	1.29281	0.440128	-1.46055	0.1738	0.497292	0.850794	0.328306	-1.28061	0.1017	0.498289	1.12026	1.00756	-0.144074	0.4707	0.501618
RVBD_1113	antitoxin VapB32	1239421	1239618	+	1	8.81761	0.15429	-4.66057	NA	NA	0.550568	0.135318	-1.09692	NA	NA	9.28329	0.641542	-3.54387	NA	NA
RVBD_1114	toxin VapC32	1239615	1239989	+	3	25.1466	17.11	-0.552643	0.2858	0.497292	34.2986	15.3839	-1.15283	0.0912	0.498289	26.5968	40.4464	0.60416	0.1417	0.501618
RVBD_1115	exported protein	1240192	1240890	+	11.6667	37.2952	30.735	-0.278758	0.2609	0.497292	27.519	24.9979	-0.138387	0.3804	0.498289	36.0149	32.0491	-0.168162	0.3306	0.501618
RVBD_1116	hypothetical protein	1241008	1241193	+	2	8.73898	28.62	1.70477	NA	NA	5.90756	24.6871	2.04875	NA	NA	9.18693	6.71659	-0.445239	NA	NA
RVBD_1116A	hypothetical protein	1241120	1241395	-	5	57.9231	83.5167	0.527904	0.2531	0.497292	46.5477	73.3383	0.655612	0.2249	0.498289	61.193	55.6264	-0.137408	0.4299	0.501618
RVBD_1117	hypothetical protein	1241638	1241961	+	3	38.4868	49.7087	0.369283	0.2233	0.497292	52.0798	44.3955	-0.229682	0.3252	0.498289	40.6204	60.6244	0.577325	0.1149	0.501618
RVBD_1118c	hypothetical protein	1241976	1242836	-	10	47.7506	52.9516	0.149269	0.3301	0.497292	54.42	47.0308	-0.210359	0.2818	0.498289	50.4404	63.4462	0.330923	0.1367	0.501618
RVBD_1119c	hypothetical protein	1242869	1243018	-	1	9.09211	5.01387	-0.824753	NA	NA	0.107337	4.4916	4.09781	NA	NA	9.81935	0.130966	-5.06486	NA	NA
RVBD_1120c	hypothetical protein	1243015	1243509	-	2.66667	13.4868	2.59849	-2.34434	0.026	0.351062	11.2911	3.47012	-1.67175	NA	NA	14.2885	8.51754	-0.741767	0.2195	0.501618
RVBD_1121	glucose-6-phosphate 1-dehydrogenase Zwf1	1243712	1245112	+	15	9.24034	6.1714	-0.580822	0.1767	0.497292	11.5778	6.79158	-0.767878	0.1221	0.498289	9.76193	11.2085	0.199377	0.3389	0.501618
RVBD_1122	6-phosphogluconate dehydrogenase,decarboxylating Gnd2	1245134	1246156	+	0.666667	0	0.0934534	1.03856	NA	NA	0	0.0837747	0.767781	NA	NA	0	0	NA	NA	NA
RVBD_1123c	peroxidase BpoB	1246149	1247057	-	7.33333	26.6212	20.7467	-0.358926	0.2009	0.497292	25.452	20.9354	-0.281218	0.2749	0.498289	31.9765	30.1853	-0.0829479	0.4183	0.501618
RVBD_1124	epoxide hydrolase EphC	1247132	1248082	+	6	31.7969	19.2186	-0.724964	0.0888	0.487809	27.8277	17.1761	-0.69476	0.0814	0.498289	33.1798	32.2226	-0.0420269	0.4673	0.501618
RVBD_1125	hypothetical protein	1248087	1249331	+	16.3333	9.36927	12.3798	0.402065	0.2631	0.497292	10.5964	10.3952	-0.0273379	0.4875	0.499057	8.27912	11.3091	0.449735	0.1864	0.501618
RVBD_1126c	hypothetical protein	1249335	1249940	-	3.33333	0.0640788	0.207634	1.29616	0.1431	0.497292	1.06799	0.140255	-2.54411	0.4309	0.498289	0.0690021	1.66735	3.88494	0.2605	0.501618
RVBD_1127c	pyruvate, phosphate dikinase PpdK	1249937	1251409	-	8.66667	3.5935	3.25917	-0.13744	0.4312	0.497292	1.43462	3.21501	1.15453	0.0839	0.498289	3.77907	1.5027	-1.31885	0.0288	0.501618
RVBD_1128c	hypothetical protein	1251622	1252977	-	11.3333	5.76976	3.26758	-0.815922	0.1561	0.497292	4.43985	3.13476	-0.498729	0.3043	0.498289	6.59255	5.18028	-0.346434	0.3016	0.501618
RVBD_1129c	transcriptional regulator	1253079	1254539	-	16.3333	14.193	10.2197	-0.473026	0.1593	0.497292	10.2362	10.3042	0.00986254	0.4932	0.500621	14.9323	10.5137	-0.505635	0.1272	0.501618
RVBD_1130	2-methylcitrate dehydratase PrpD	1254560	1256140	+	17.3333	8.91738	11.0663	0.311644	0.2301	0.497292	10.6305	11.082	0.0602245	0.4436	0.498289	9.39689	11.1509	0.246882	0.2836	0.501618
RVBD_1131	methylcitrate synthase PrpC	1256137	1257318	+	7.66667	2.59534	4.23786	0.706161	0.3122	0.497292	0.566693	4.14126	2.82603	0.0906	0.498289	4.04039	0.817336	-2.26575	0.0846	0.501618
RVBD_1132	hypothetical protein	1257330	1259060	+	23.3333	15.9184	18.4909	0.216233	0.2815	0.497292	12.2669	16.4445	0.42274	0.1442	0.498289	16.0822	13.9842	-0.201493	0.2651	0.501618
RVBD_1133c	5-methyltetrahydropteroyltriglutamate- homocysteine methyltransferase MetE	1259072	1261351	-	0.666667	0.149217	0	-0.546336	NA	NA	0	0	NA	NA	NA	0.159131	0	-0.857527	NA	NA
RVBD_1134	hypothetical protein	1261927	1262163	+	4	11.9548	13.8694	0.215209	0.3844	0.497292	8.50548	12.459	0.549451	0.2656	0.498289	12.585	10.141	-0.309681	0.3233	0.501618
RVBD_1135A	acetyl-CoA acetyltransferase	1264319	1264561	+	4	33.4419	28.4257	-0.233466	0.3196	0.497292	38.7224	25.4241	-0.605691	0.0862	0.498289	35.3082	44.8369	0.344566	0.1899	0.501618
RVBD_1135c	PPE family protein PPE16	1262277	1264133	-	18.6667	25.5906	30.6866	0.262068	0.3097	0.497292	38.5192	28.7994	-0.419332	0.2137	0.498289	26.9568	42.6889	0.663109	0.0429	0.501618
RVBD_1136	enoyl-CoA hydratase	1264611	1264952	+	3	25.4649	25.6499	0.0114914	0.4491	0.497292	17.9506	23.1026	0.363717	0.4219	0.498289	26.7775	21.5834	-0.309951	0.3166	0.501618
RVBD_1137c	hypothetical protein	1265092	1265460	-	2	18.0179	24.3834	0.436667	NA	NA	17.5053	21.919	0.324103	NA	NA	18.9245	20.6549	0.126599	NA	NA
RVBD_1138c	oxidoreductase	1265477	1266493	-	13.3333	27.1619	32.4469	0.256592	0.278	0.497292	30.9373	31.1369	0.00939042	0.4866	0.498635	30.7428	36.2544	0.237901	0.2606	0.501618
RVBD_1139Ac	hypothetical protein	1266995	1267444	-	8	25.2769	31.9552	0.338339	0.3023	0.497292	25.3906	28.6763	0.17564	0.3944	0.498289	26.535	30.0738	0.18064	0.3269	0.501618
RVBD_1139c	hypothetical protein	1266490	1266990	-	10	16.6243	24.5105	0.560053	0.1988	0.497292	35.5063	26.9551	-0.397078	0.4226	0.498289	19.2007	38.2868	0.995246	0.2345	0.501618
RVBD_1140	membrane protein	1267352	1268200	+	7	21.0328	9.70661	-1.11276	0.0136	0.269762	8.73636	8.69904	-0.00537282	0.4961	0.501663	22.1904	10.3295	-1.10117	0.0083	0.455044
RVBD_1141c	enoyl-CoA hydratase EchA11	1268208	1269014	-	11.6667	28.0174	27.7319	-0.0144968	0.4947	0.501744	18.2052	22.392	0.298607	0.2717	0.498289	27.1416	21.5355	-0.333492	0.2497	0.501618
RVBD_1142c	enoyl-CoA hydratase EchA10	1269157	1269963	-	7	44.5063	34.8021	-0.354314	0.2771	0.497292	40.9059	31.0224	-0.398512	0.2669	0.498289	46.981	47.9068	0.0282461	0.4758	0.501618
RVBD_1143	alpha-methylacyl-CoA racemase Mcr	1270067	1271149	+	14.3333	52.1227	54.4098	0.06205	0.4119	0.497292	52.1746	48.1637	-0.115301	0.3699	0.498289	51.2065	57.4339	0.165587	0.3144	0.501618
RVBD_1144	3-hydroxyacyl-CoA dehydrogenase/3-hydroxy-2-methylbutyryl-CoA dehydrogenase	1271161	1271913	+	11	34.2444	24.6907	-0.471386	0.121	0.497292	26.3933	21.9105	-0.268183	0.3077	0.498289	35.9699	31.4963	-0.191433	0.324	0.501618
RVBD_1144Ac	hypothetical protein	1272041	1272196	-	3	7.33031	3.12017	-1.21109	0.0668	0.466261	17.1655	2.74753	-2.61338	0.0263	0.402223	7.7004	20.7147	1.42262	0.0854	0.501618
RVBD_1145	transmembrane transporter MmpL13a	1272428	1273339	+	8	21.8093	28.762	0.399293	0.2171	0.497292	29.7822	25.4125	-0.228504	0.3269	0.498289	22.9774	35.5403	0.628966	0.0619	0.501618
RVBD_1146	transmembrane transporter MmpL13b	1273360	1274772	+	18	61.5656	59.8971	-0.0395572	0.4381	0.497292	56.9206	52.9678	-0.103768	0.3699	0.498289	64.8918	66.4985	0.0353091	0.435	0.501618
RVBD_1147	hypothetical protein	1274905	1275555	+	7.33333	33.2913	30.9481	-0.104846	0.427	0.497292	18.7562	27.1306	0.532243	0.1935	0.498289	30.693	19.4603	-0.656675	0.0905	0.501618
RVBD_1147A	hypothetical protein	1275647	1275979	+	7	57.3759	58.4666	0.0273588	0.4695	0.497292	52.108	52.0551	-0.00133304	0.4985	0.502369	60.5005	61.5017	0.0237498	0.4801	0.501618
RVBD_1148c	hypothetical protein	1276305	1277753	-	21	27.9131	28.5754	0.0339621	0.4514	0.497292	23.5827	25.3752	0.105744	0.365	0.498289	29.3896	27.9174	-0.0740617	0.3866	0.501618
RVBD_1151c	transcriptional regulator	1278909	1279622	-	8	42.6562	42.6591	0.000338801	0.4904	0.501195	26.6711	37.7094	0.499475	0.0983	0.498289	44.9269	31.2391	-0.523839	0.0415	0.501618
RVBD_1152	transcriptional regulator	1279660	1280025	+	4	11.1432	22.6976	1.02493	0.1695	0.497292	14.2002	20.2312	0.510002	0.3134	0.498289	11.7877	17.0411	0.53089	0.2303	0.501618
RVBD_1153c	O-methyltransferase Omt	1280003	1280851	-	16	32.1736	25.8836	-0.313542	0.214	0.497292	27.8181	24.6527	-0.174076	0.3582	0.498289	31.8574	28.8711	-0.141889	0.3421	0.501618
RVBD_1154c	hypothetical protein	1280848	1281489	-	15.6667	22.5351	27.0662	0.264417	0.1865	0.497292	25.5073	25.6399	0.00760415	0.4892	0.499678	23.7989	28.1072	0.240041	0.2324	0.501618
RVBD_1155	pyridoxamine 5'-phosphate oxidase	1281434	1281877	+	10.3333	40.1387	45.2913	0.174363	0.3502	0.497292	40.5924	40.292	-0.0105933	0.5034	0.505378	38.4813	43.5487	0.178487	0.3543	0.501618
RVBD_1155A	hypothetical protein	1282035	1282223	+	1	114.241	64.8389	-0.814505	NA	NA	109.782	57.8743	-0.920854	NA	NA	120.435	126.06	0.0660459	NA	NA
RVBD_1156	hypothetical protein	1282311	1282898	+	9.33333	45.958	36.9394	-0.314785	0.235	0.497292	37.7219	32.6098	-0.209822	0.3153	0.498289	43.639	40.4169	-0.110536	0.3979	0.501618
RVBD_1156A	hypothetical protein	1282895	1283041	+	3	28.625	55.103	0.944205	0.1449	0.497292	46.855	48.9991	0.0648025	0.4701	0.498289	30.0458	56.2615	0.904124	0.0596	0.501618
RVBD_1157c	alanine and proline rich protein	1283061	1284176	-	4	0.823824	0.0308579	-3.58852	0.0057	0.194172	0.187974	0.067659	-0.694398	NA	NA	0.880721	0.0887888	-2.89642	0.0058	0.453125
RVBD_1158c	alanine and proline rich protein	1284184	1284867	-	6.33333	9.60813	1.79099	-2.39592	0.0016	0.100288	2.05905	1.13133	-0.844568	0.1451	0.498289	7.30882	2.45749	-1.56257	0.0158	0.501618
RVBD_1159	mannosyltransferase PimE	1284997	1286292	+	4.66667	4.00122	1.63122	-1.2698	0.2127	0.497292	6.43728	1.44732	-2.12119	0.0492	0.462174	5.20327	9.50923	0.86635	0.1777	0.501618
RVBD_1159A	4a-hydroxytetrahydrobiopterin dehydratase	1286289	1286573	-	3.66667	37.5252	33.3858	-0.167577	0.4031	0.497292	28.8492	22.3062	-0.369936	0.3042	0.498289	29.774	33.5369	0.171759	0.3779	0.501618
RVBD_1160	mutator protein MutT2	1286600	1287025	+	4	16.5948	25.936	0.643901	0.2001	0.497292	21.6396	22.9187	0.0832142	0.4466	0.498289	17.449	26.0983	0.580166	0.153	0.501618
RVBD_1161	respiratory nitrate reductase alpha chain NarG	1287333	1291031	+	49.6667	25.8097	25.1828	-0.0354073	0.4336	0.497292	21.6194	23.7062	0.132961	0.2867	0.498289	29.5013	25.9668	-0.184064	0.165	0.501618
RVBD_1162	respiratory nitrate reductase beta chain NarH	1291070	1292746	+	29.3333	38.0904	35.8835	-0.0860205	0.3742	0.497292	30.8633	34.1874	0.147595	0.3029	0.498289	40.1655	34.0155	-0.239698	0.1648	0.501618
RVBD_1163	respiratory nitrate reductase delta chain NarJ	1292803	1293408	+	13	30.2904	21.4514	-0.497281	0.0863	0.4872	25.1185	18.9717	-0.404467	0.1746	0.498289	32.0597	29.5732	-0.11634	0.3681	0.501618
RVBD_1164	respiratory nitrate reductase gamma chain NarI	1293411	1294151	+	13.6667	22.819	25.0057	0.132197	0.3341	0.497292	30.3211	22.2061	-0.449008	0.1607	0.498289	25.953	38.4401	0.566584	0.0576	0.501618
RVBD_1165	GTP-binding protein TypA/BipA	1294173	1296059	+	13	28.836	25.3117	-0.187739	0.2895	0.497292	26.5909	22.3385	-0.251106	0.2618	0.498289	30.3608	31.3648	0.0470041	0.4284	0.501618
RVBD_1166	lipoprotein LpqW	1296157	1298064	+	0	0	0	NA	NA	NA	0	0	NA	NA	NA	0	0	NA	NA	NA
RVBD_1167c	transcriptional regulator	1298092	1298697	-	6	5.85256	7.03017	0.265458	0.3518	0.497292	1.48594	6.32676	2.07095	0.0387	0.431392	6.13714	1.76104	-1.78415	0.0083	0.455044
RVBD_1168c	PPE family protein PPE17	1298769	1299809	-	14.3333	34.1898	41.3357	0.273898	0.2027	0.497292	26.5333	31.7201	0.257598	0.2531	0.498289	31.2374	31.5706	0.0153724	0.4774	0.501618
RVBD_1169c	PE family protein lipase LipX	1299827	1300129	-	3	26.8513	29.7315	0.147674	0.3877	0.497292	34.3738	26.5611	-0.370704	0.2908	0.498289	28.2062	40.8279	0.533072	0.1686	0.501618
RVBD_1170	1-D-myo-inositol 2-acetamido-2-deoxy-alpha-D-glucopyranoside deacetylase	1300309	1301220	+	0.666667	0	0.996354	3.066	NA	NA	0	0.903691	2.7273	NA	NA	0	0	NA	NA	NA
RVBD_1170A	hypothetical protein	1301253	1301360	+	2	10.2874	8.17601	-0.323854	NA	NA	5.46583	7.17409	0.390497	NA	NA	10.9222	6.49084	-0.741791	NA	NA
RVBD_1171	hypothetical protein	1301312	1301752	+	5.66667	34.0056	50.2005	0.561878	0.1817	0.497292	43.1332	53.43	0.308816	0.3149	0.498289	35.7696	42.6405	0.25347	0.3147	0.501618
RVBD_1172c	PE family protein PE12	1301760	1302686	-	12	16.4128	7.88935	-1.055	0.0118	0.265345	11.4845	7.53457	-0.606652	0.134	0.498289	20.5306	14.9878	-0.453448	0.1183	0.501618
RVBD_1173	F420 biosynthesis protein FbiC	1302936	1305506	+	8.66667	6.39989	3.74714	-0.768201	0.2871	0.497292	8.17674	6.13347	-0.411896	0.3451	0.498289	8.21619	6.51242	-0.333965	0.3873	0.501618
RVBD_1174c	t-cell antigen	1305674	1306006	-	8	39.7017	20.9471	-0.921382	0.0193	0.310186	26.0413	18.6447	-0.481259	0.2048	0.498289	41.8522	30.3167	-0.464816	0.0944	0.501618
RVBD_1175c	NADPH dependent 2,4-dienoyl-CoA reductase FadH	1306207	1308231	-	21	29.3806	28.2479	-0.0565538	0.4261	0.497292	26.1153	21.6495	-0.270372	0.2412	0.498289	26.723	30.683	0.199366	0.2618	0.501618
RVBD_1176c	hypothetical protein	1308228	1308797	-	11.3333	22.0154	24.646	0.163036	0.3521	0.497292	23.7441	26.233	0.1439	0.4135	0.498289	23.2009	23.48	0.0173636	0.4747	0.501618
RVBD_1177	ferredoxin FdxC	1309010	1309336	+	0	0	0	NA	NA	NA	0	0	NA	NA	NA	0	0	NA	NA	NA
RVBD_1178	succinyldiaminopimelate transaminase	1309369	1310457	+	14	2.38434	4.38043	0.875777	0.0593	0.449953	2.22029	3.13143	0.495	0.2079	0.498289	1.99877	2.64091	0.401123	0.2375	0.501618
RVBD_1179c	hypothetical protein	1310485	1313304	-	36.3333	27.7541	27.2835	-0.0245805	0.4584	0.497292	19.4956	22.263	0.191516	0.2488	0.498289	26.1454	22.6104	-0.209498	0.1822	0.501618
RVBD_1181	polyketide beta-ketoacyl synthase Pks4	1313731	1319988	+	60.3333	37.511	44.2676	0.238954	0.0999	0.497292	38.7642	41.1616	0.0865869	0.326	0.498289	40.832	45.118	0.144006	0.1902	0.501618
RVBD_1182	polyketide synthase associated protein PapA3	1320041	1321459	+	29	29.716	32.3574	0.122928	0.3184	0.497292	24.8628	27.632	0.152377	0.2966	0.498289	29.2399	28.2558	-0.0493446	0.403	0.501618
RVBD_1183	transmembrane transporter MmpL10	1321526	1324534	+	35	17.8246	9.74226	-0.871023	0.0011	0.0840829	17.1084	8.89089	-0.943761	0.0032	0.196224	18.249	18.7747	0.0410106	0.4422	0.501618
RVBD_1184c	exported protein	1324538	1325617	-	17.3333	33.5058	20.7315	-0.692155	0.0289	0.360472	31.286	18.369	-0.7678	0.0212	0.377902	39.7872	41.3851	0.0568483	0.414	0.501618
RVBD_1185c	fatty-acid-AMP ligase FadD21	1325782	1327518	-	27.3333	52.3888	63.0704	0.267727	0.141	0.497292	52.5212	58.0651	0.144784	0.2833	0.498289	57.2507	61.8602	0.111731	0.3174	0.501618
RVBD_1186c	hypothetical protein	1327695	1329311	-	11.3333	14.166	14.6465	0.0485882	0.4534	0.497292	6.47119	11.8847	0.875927	0.0886	0.498289	14.8863	8.41029	-0.822419	0.0556	0.501618
RVBD_1187	pyrroline-5-carboxylate dehydrogenase RocA	1329396	1331027	+	9	19.7425	18.7007	-0.0776606	0.4385	0.497292	13.0989	14.9661	0.192347	0.3837	0.498289	23.3502	19.3638	-0.26963	0.3099	0.501618
RVBD_1188	proline dehydrogenase	1331027	1332016	+	11	10.77	14.7125	0.450074	0.1806	0.497292	8.37124	9.77986	0.224436	0.3381	0.498289	8.55419	10.012	0.227021	0.3297	0.501618
RVBD_1189	sigma-70 family RNA polymerase sigma factor SigI	1332098	1332970	+	4	11.701	9.08704	-0.361226	0.3279	0.497292	11.3515	8.1408	-0.476088	0.2825	0.498289	12.3387	13.4259	0.122127	0.4092	0.501618
RVBD_1190	hypothetical protein	1332986	1333864	+	7.33333	18.8088	7.09138	-1.40304	0.0049	0.174507	8.86703	6.32989	-0.483641	0.2398	0.498289	17.4322	9.18978	-0.921859	0.0401	0.501618
RVBD_1191	hypothetical protein	1333937	1334851	+	7.66667	20.0834	10.0635	-0.994579	0.0562	0.449953	11.8947	8.97032	-0.4056	0.2834	0.498289	23.9641	16.3237	-0.553025	0.1876	0.501618
RVBD_1192	hypothetical protein	1334933	1335760	+	12	43.5382	33.7214	-0.368299	0.1621	0.497292	45.8448	29.9759	-0.612589	0.0603	0.473907	45.9563	53.2142	0.211553	0.2567	0.501618
RVBD_1193	fatty-acid-CoA ligase FadD36	1335800	1337221	+	4.66667	0.283872	0.303807	0.131911	0.438	0.497292	0.15481	0.537721	1.52258	0.1029	0.498289	0.361355	0.109754	-1.4463	0.0627	0.501618
RVBD_1194c	hypothetical protein	1337254	1338519	-	12.6667	16.9569	18.0684	0.091888	0.4155	0.497292	10.4932	15.8927	0.598553	0.1367	0.498289	19.365	13.2396	-0.547961	0.0647	0.501618
RVBD_1195	PE family protein PE13	1339009	1339308	+	5	28.3192	22.3094	-0.343004	0.2548	0.497292	30.7129	19.7521	-0.635481	0.1812	0.498289	29.9034	36.8378	0.300805	0.279	0.501618
RVBD_1196	PPE family protein PPE18	1339355	1340530	+	10	22.1146	25.4844	0.20482	0.3415	0.497292	16.2621	22.8608	0.491148	0.2325	0.498289	23.32	19.3088	-0.271948	0.2196	0.501618
RVBD_1197	ESAT-6 like protein EsxK	1340665	1340961	+	3	11.694	8.90954	-0.387454	0.2784	0.497292	13.1315	7.9038	-0.726381	0.1485	0.498289	12.2416	15.4908	0.339176	0.2896	0.501618
RVBD_1198	ESAT-6 like protein EsxL	1341012	1341296	+	4	49.8447	40.123	-0.312249	0.3295	0.497292	26.1138	35.6474	0.448703	0.2635	0.498289	52.6387	30.634	-0.78001	0.1394	0.501618
RVBD_1199c	transposase	1341364	1342611	-	14.6667	11.761	13.1597	0.162409	0.298	0.497292	12.0681	12.5113	0.0522551	0.4318	0.498289	12.3983	13.1834	0.0886916	0.3803	0.501618
RVBD_1200	MFS transporter, metabolite:H+ symporter (MHS) family protein	1342948	1344225	+	25.6667	41.0455	45.868	0.160314	0.2795	0.497292	42.8894	39.2719	-0.127059	0.3664	0.498289	41.5359	50.963	0.295083	0.1274	0.501618
RVBD_1201c	tetrahydrodipicolinate N-succinyltransferase DapD	1344222	1345175	-	0	0	0	NA	NA	NA	0	0	NA	NA	NA	0	0	NA	NA	NA
RVBD_1202	succinyl-diaminopimelate desuccinylase DapE	1345266	1346330	+	0.666667	0.189989	0	-0.734857	NA	NA	0	0	NA	NA	NA	0.194009	0	-1.01521	NA	NA
RVBD_1203c	hypothetical protein	1346327	1346911	-	6.66667	12.5008	13.9885	0.162806	0.4022	0.497292	13.1784	14.6034	0.148375	0.427	0.498289	13.2054	13.3961	0.0210101	0.4953	0.50233
RVBD_1204c	hypothetical protein	1346942	1348630	-	16	41.9617	30.3896	-0.46521	0.0794	0.478538	36.5095	26.8499	-0.443097	0.0966	0.498289	44.2619	43.575	-0.0225116	0.4614	0.501618
RVBD_1205	hypothetical protein	1348725	1349288	+	11	8.73308	5.31336	-0.71408	0.0662	0.466227	16.3277	4.75414	-1.7759	0.0207	0.376526	9.19016	18.9483	1.04302	0.0612	0.501618
RVBD_1206	fatty-acid-CoA ligase FadD6	1349338	1351131	+	30	16.512	25.139	0.606377	0.0081	0.225428	14.3273	23.043	0.685422	0.0077	0.295102	18.5128	17.5755	-0.0748692	0.3897	0.501618
RVBD_1207	dihydropteroate synthase 2 FolP2	1351197	1352153	+	4	10.006	4.3667	-1.18496	0.0825	0.484452	6.03085	3.86632	-0.632798	0.2601	0.498289	10.6093	7.10443	-0.57495	0.2189	0.501618
RVBD_1208	glucosyl-3-phosphoglycerate synthase GpgS	1352150	1353124	+	0	0	0	NA	NA	NA	0	0	NA	NA	NA	0	0	NA	NA	NA
RVBD_1209	DivIVA family protein	1353163	1353531	+	4.33333	24.7966	16.4734	-0.588165	0.2399	0.497292	22.1021	18.3696	-0.265658	0.4218	0.498289	32.7058	26.7719	-0.288154	0.3826	0.501618
RVBD_1210	DNA-3-methyladenine glycosylase I TagA	1353528	1354142	+	9.33333	64.7818	63.1107	-0.0375643	0.4607	0.497292	101.979	55.947	-0.865857	0.1627	0.498289	85.4153	153.508	0.845646	0.1308	0.501618
RVBD_1211	hypothetical protein	1354249	1354476	+	1	19.6051	0	-6.62556	NA	NA	0.518055	0	-1.77552	NA	NA	20.9288	0.620624	-4.74227	NA	NA
RVBD_1212c	glycosyltransferase GlgA	1354504	1355667	-	25.3333	39.3452	8.11078	-2.27706	1e-05	0.00164947	40.451	7.22964	-2.48282	1e-05	0.002044	39.856	45.6336	0.195302	0.3189	0.501618
RVBD_1213	glucose-1-phosphate adenylyltransferase GlgC	1355842	1357056	+	21.3333	15.9033	3.3949	-2.22446	1e-05	0.00164947	14.8593	3.16083	-2.22924	0.0004	0.0533217	15.4043	15.1261	-0.02619	0.4838	0.501618
RVBD_1214c	PE family protein PE14	1357299	1357631	-	4.66667	6.45222	21.8451	1.75571	0.0067	0.204915	7.33125	24.4465	1.73227	0.0101	0.325763	6.8391	7.02977	0.040482	0.4744	0.501618
RVBD_1215c	hydrolase	1357765	1359450	-	18.3333	13.7731	15.318	0.153567	0.3708	0.497292	10.1704	16.9039	0.732575	0.0955	0.498289	15.2726	10.2059	-0.581021	0.0959	0.501618
RVBD_1216c	integral membrane protein	1359478	1360152	-	17.3333	18.2072	23.7229	0.381822	0.1369	0.497292	25.1276	22.3522	-0.16866	0.3152	0.498289	20.3043	29.82	0.554372	0.0284	0.501618
RVBD_1217c	antibiotic transporter permease	1360161	1361807	-	14	4.46605	5.27556	0.240894	0.3545	0.497292	2.37702	4.64578	0.964173	0.1409	0.498289	5.89243	3.54985	-0.728383	0.0827	0.501618
RVBD_1218c	antibiotic transporter ATP-binding protein	1361804	1362739	-	4.66667	10.897	17.6657	0.696503	0.2161	0.497292	5.36502	15.6995	1.5438	0.098	0.498289	14.3683	8.09483	-0.823991	0.1067	0.501618
RVBD_1219c	transcriptional regulator	1362729	1363367	-	7.66667	14.7678	34.2402	1.21245	0.0497	0.434744	5.57072	26.5263	2.24746	0.0118	0.336713	13.593	6.58908	-1.04206	0.039	0.501618
RVBD_1220c	methyltransferase	1363509	1364156	-	7	19.7459	13.4226	-0.55531	0.1964	0.497292	15.4462	11.779	-0.389767	0.2586	0.498289	20.8512	18.1894	-0.196562	0.3744	0.501618
RVBD_1221	RNA polymerase sigma factor SigE	1364419	1365192	+	6	5.23915	7.70039	0.555332	0.2603	0.497292	7.51845	9.45751	0.330732	0.3513	0.498289	6.37366	7.47948	0.230786	0.3946	0.501618
RVBD_1222	anti-sigma factor RseA	1365350	1365814	+	1.66667	128.952	159.734	0.30904	NA	NA	59.5885	71.0135	0.253072	NA	NA	68.2224	70.5623	0.0488458	NA	NA
RVBD_1223	serine protease HtrA	1365881	1367467	+	3	22.5724	54.8109	1.27862	0.0614	0.452771	23.4088	48.8211	1.059	0.1009	0.498289	23.8784	27.3976	0.198387	0.3571	0.501618
RVBD_1224	protein TatB	1367469	1367864	+	0	0	0	NA	NA	NA	0	0	NA	NA	NA	0	0	NA	NA	NA
RVBD_1225c	HAD hydrolase, family IIA	1367897	1368727	-	6	24.609	27.4904	0.160094	0.4031	0.497292	25.3244	24.5315	-0.045515	0.4826	0.498289	25.8265	30.0893	0.220403	0.3457	0.501618
RVBD_1226c	transmembrane protein	1368838	1370301	-	12.6667	22.8649	23.5991	0.0458598	0.4366	0.497292	19.086	19.2981	0.0161243	0.4712	0.498289	22.2162	22.3942	0.0116295	0.4826	0.501618
RVBD_1227c	transmembrane protein	1370298	1370831	-	5	12.9074	8.87869	-0.536488	0.2461	0.497292	8.37265	7.9044	-0.08148	0.4643	0.498289	13.5662	10.0352	-0.433202	0.2532	0.501618
RVBD_1228	lipoprotein LpqX	1370926	1371483	+	8	58.0595	64.1486	0.144004	0.3501	0.497292	30.1452	56.9933	0.918502	0.0194	0.370553	61.2588	35.5963	-0.782768	0.0118	0.501618
RVBD_1229c	mrp protein	1371783	1372955	-	2.66667	2.12007	0.473741	-2.00404	0.3756	0.497292	0.987151	0.416698	-1.10915	0.221	0.498289	3.41766	1.78962	-0.897537	NA	NA
RVBD_1230c	membrane protein	1372968	1374203	-	18	21.9687	18.1062	-0.27862	0.206	0.497292	23.4128	18.0343	-0.376217	0.172	0.498289	24.4515	26.1594	0.0974476	0.3734	0.501618
RVBD_1231c	membrane protein	1374328	1374870	-	6.66667	20.2946	21.0393	0.052499	0.4671	0.497292	14.7462	18.6783	0.340898	0.2816	0.498289	24.9045	20.1511	-0.304941	0.2508	0.501618
RVBD_1232c	hypothetical protein	1374867	1376174	-	10	54.1415	40.0137	-0.435899	0.1193	0.497292	56.0714	35.6627	-0.65247	0.0626	0.478114	57.1175	66.1571	0.211965	0.2603	0.501618
RVBD_1233c	hypothetical protein	1376236	1376832	-	11.6667	19.3742	40.2515	1.05462	0.0027	0.126296	19.1253	39.0294	1.02861	0.0086	0.299787	20.372	20.9415	0.0398891	0.4587	0.501618
RVBD_1234	transmembrane protein	1376982	1377509	+	7	8.76551	8.19038	-0.096239	0.4537	0.497292	8.38014	7.28336	-0.200816	0.4018	0.498289	9.28902	9.91623	0.0945591	0.4432	0.501618
RVBD_1235	sugar-binding lipoprotein LpqY	1377530	1378936	+	18.3333	7.7303	7.7707	0.00806956	0.4853	0.499649	3.47051	7.34499	1.07995	0.0869	0.498289	8.63546	3.97294	-1.11803	0.0067	0.455044
RVBD_1236	sugar-transport ABC transporter integral membrane protein SugA	1378933	1379856	+	10.3333	8.63595	8.47926	-0.0254026	0.4879	0.500517	3.51795	7.50815	1.09074	0.0719	0.491781	8.28161	3.77627	-1.12943	0.0285	0.501618
RVBD_1237	sugar-transport ABC transporter integral membrane protein SugB	1379861	1380685	+	6	2.0978	2.29588	0.134044	0.4483	0.497292	0.208234	2.87516	3.59308	0.0083	0.299787	2.57947	0.211322	-3.44464	0.0123	0.501618
RVBD_1238	sugar-transport ABC transporter ATP-binding protein	1380690	1381871	+	12	9.75112	5.56574	-0.806439	0.0559	0.449953	8.0148	5.40407	-0.566498	0.1811	0.498289	9.5506	7.90012	-0.273036	0.2847	0.501618
RVBD_1239c	magnesium and cobalt transporter CorA	1381948	1383048	-	20	12.8722	11.9058	-0.112184	0.4223	0.497292	22.9811	10.4687	-1.13351	0.0176	0.364216	13.5567	27.6904	1.03005	0.0081	0.455044
RVBD_1240	malate dehydrogenase Mdh	1383219	1384208	+	0	0	0	NA	NA	NA	0	0	NA	NA	NA	0	0	NA	NA	NA
RVBD_1241	antitoxin VapB33	1384284	1384544	+	1	6.72637	49.2201	2.84688	NA	NA	30.06	43.7791	0.540996	NA	NA	7.13546	35.7045	2.30115	NA	NA
RVBD_1242	toxin VapC33	1384541	1384972	+	8.66667	20.2783	20.806	0.0374726	0.464	0.497292	20.5304	20.8629	0.0234434	0.4681	0.498289	21.3241	21.174	-0.0100062	0.4905	0.502104
RVBD_1243c	PE-PGRS family protein PE_PGRS23	1384995	1386683	-	14.6667	23.2945	19.9307	-0.224621	0.212	0.497292	21.7436	18.9657	-0.196899	0.2551	0.498289	24.6059	24.18	-0.0250873	0.4651	0.501618
RVBD_1244	lipoprotein LpqZ	1386863	1387723	+	8	20.7935	5.1861	-1.99771	0.0001	0.0120538	24.4577	4.58945	-2.40728	0.002	0.149561	21.8802	29.0937	0.410935	0.2019	0.501618
RVBD_1245c	oxidoreductase	1387804	1388634	-	12.3333	23.8783	19.3448	-0.303182	0.2901	0.497292	17.4947	14.4382	-0.276543	0.3431	0.498289	21.2453	20.6653	-0.0397824	0.4712	0.501618
RVBD_1246c	toxin RelE	1388691	1388984	-	6	31.6759	38.781	0.292118	0.3067	0.497292	34.8811	34.6469	-0.00948347	0.5079	0.50873	33.3013	40.7141	0.289902	0.2517	0.501618
RVBD_1247c	antitoxin RelB	1388981	1389250	-	5	25.7685	14.1719	-0.86011	0.0865	0.4872	14.3981	12.4741	-0.205657	0.3477	0.498289	27.1205	16.6906	-0.698991	0.1001	0.501618
RVBD_1248c	2-oxoglutarate decarboxylase	1389363	1393058	-	2	0.117191	0	-0.915476	NA	NA	0.0861393	0	-0.33803	NA	NA	0.0833075	0.0309237	-0.598331	0.1444	0.501618
RVBD_1249c	membrane protein	1393200	1393988	-	11.6667	40.2061	43.9343	0.128054	0.3817	0.497292	34.0693	39.2585	0.204556	0.3451	0.498289	46.1978	43.8536	-0.0750375	0.4389	0.501618
RVBD_1250	drug:H+ antiporter-2 (14 Spanner) (DHA2) family drug resistance MFS transporter	1394185	1395924	+	24.3333	23.4814	16.1935	-0.535747	0.0224	0.326519	23.0917	14.9871	-0.62328	0.0218	0.381085	25.7265	27.323	0.0868905	0.3524	0.501618
RVBD_1251c	hypothetical protein	1395827	1399246	-	43	22.5578	22.9404	0.0243423	0.4603	0.497292	18.6963	20.8561	0.157734	0.2874	0.498289	23.2383	20.8506	-0.156355	0.2597	0.501618
RVBD_1252c	lipoprotein LprE	1399302	1399910	-	7	26.9651	25.2206	-0.0959463	0.4409	0.497292	23.4243	22.3509	-0.0672983	0.4687	0.498289	28.3177	28.0926	-0.0113298	0.501	0.503578
RVBD_1253	cold shock DeaD-box protein A DeaD	1399976	1401667	+	21.3333	16.5682	7.95809	-1.05679	0.0018	0.104467	8.45616	6.77101	-0.319987	0.2352	0.498289	17.4918	10.4887	-0.737322	0.0197	0.501618
RVBD_1254	acyltransferase	1401664	1402815	+	1	0	0.186907	1.43741	NA	NA	0.182472	0.167549	0.0741395	NA	NA	0	0.220207	1.43729	NA	NA
RVBD_1255c	transcriptional regulator	1402784	1403392	-	6.33333	14.0895	23.6881	0.749193	0.1437	0.497292	15.8286	24.6684	0.639551	0.19	0.498289	17.2961	18.7664	0.117858	0.408	0.501618
RVBD_1256c	cytochrome P450 130 Cyp130	1403392	1404609	-	12.6667	20.8974	27.8182	0.412748	0.1491	0.497292	24.8063	24.7482	-0.00323111	0.5037	0.505514	23.867	31.4737	0.399047	0.1145	0.501618
RVBD_1257c	glycolate oxidase subunit GlcD	1404723	1406090	-	12	11.2139	22.8775	1.02816	0.0868	0.4872	14.887	20.3129	0.448186	0.2754	0.498289	11.816	17.7055	0.583137	0.1165	0.501618
RVBD_1258c	H+ antiporter protein	1406087	1407346	-	19.6667	31.3376	31.8096	0.0216909	0.4625	0.497292	30.3123	29.6693	-0.0308384	0.4662	0.498289	33.0706	34.1275	0.0454255	0.4303	0.501618
RVBD_1259	uracil DNA glycosylase UdgB	1407345	1408244	+	10.6667	5.20372	8.89741	0.773125	0.1708	0.497292	4.49727	7.05141	0.647726	0.232	0.498289	4.97785	5.31374	0.0945529	0.4513	0.501618
RVBD_1260	oxidoreductase	1408246	1409364	+	13.6667	20.7005	10.9768	-0.91404	0.02	0.311841	12.5909	10.551	-0.254364	0.334	0.498289	21.8537	13.5378	-0.690287	0.0393	0.501618
RVBD_1261c	deazaflavin-dependent nitroreductase	1409490	1409939	-	7	14.7761	11.6329	-0.343515	0.2973	0.497292	8.9125	10.2062	0.195731	0.3898	0.498289	15.6327	10.6709	-0.549548	0.1981	0.501618
RVBD_1262c	hypothetical protein	1409944	1410378	-	4	20.9535	18.3796	-0.187627	0.3827	0.497292	22.9473	16.2167	-0.499015	0.2745	0.498289	22.2451	27.7228	0.317438	0.3142	0.501618
RVBD_1263	amidase AmiB2	1410437	1411825	+	20	16.937	16.7912	-0.0122256	0.4964	0.502796	20.9853	14.9778	-0.486163	0.225	0.498289	17.8234	24.8283	0.478122	0.1679	0.501618
RVBD_1264	adenylate cyclase	1411900	1413093	+	11	28.4361	28.9609	0.0266302	0.4649	0.497292	24.7984	25.9696	0.0667079	0.4215	0.498289	30.0059	29.4652	-0.0261138	0.469	0.501618
RVBD_1265	hypothetical protein	1413266	1413946	+	5	5.53528	11.657	1.07199	0.2092	0.497292	12.6556	12.6904	0.00489551	0.4966	0.501672	4.85788	9.97695	1.03523	0.1573	0.501618
RVBD_1266c	transmembrane serine/threonine-protein kinase H PknH	1413966	1415846	-	27	22.9569	16.4754	-0.478294	0.0495	0.434744	19.6453	14.5175	-0.436104	0.0892	0.498289	24.1968	22.9987	-0.0731931	0.3924	0.501618
RVBD_1267c	transcriptional regulator EmbR	1416187	1417353	-	14.3333	23.3499	26.4107	0.177845	0.3486	0.497292	23.6594	25.0306	0.0813759	0.4315	0.498289	26.4109	28.145	0.0918002	0.4073	0.501618
RVBD_1268c	hypothetical protein	1417664	1418362	-	9	38.3099	40.1512	0.067923	0.4333	0.497292	40.4564	35.7807	-0.176952	0.3908	0.498289	40.2411	47.8566	0.250039	0.3062	0.501618
RVBD_1269c	secreted protein	1418585	1418959	-	7	16.4514	15.2151	-0.111784	0.4324	0.497292	23.8249	13.5026	-0.817627	0.1084	0.498289	17.4155	28.004	0.684792	0.1128	0.501618
RVBD_1270c	lipoprotein LprA	1419020	1419754	-	9.33333	20.6723	18.7107	-0.14323	0.386	0.497292	23.0834	14.9495	-0.625874	0.1163	0.498289	21.7922	29.9182	0.457049	0.1394	0.501618
RVBD_1271c	secreted protein	1419967	1420308	-	6	14.4513	12.1602	-0.247464	0.3482	0.497292	11.4311	10.7067	-0.0934649	0.4516	0.498289	15.1408	13.636	-0.15035	0.3982	0.501618
RVBD_1272c	ABC transporter membrane protein	1420416	1422311	-	19.6667	5.40233	2.66207	-1.01753	0.0345	0.374128	4.71874	2.46561	-0.93299	0.0505	0.462174	5.73626	5.31979	-0.108278	0.4039	0.501618
RVBD_1273c	ABC transporter membrane protein	1422308	1424056	-	16.6667	5.28865	2.47667	-1.09043	0.0486	0.434744	4.73273	3.02576	-0.642205	0.2005	0.498289	6.27062	4.51397	-0.473015	0.173	0.501618
RVBD_1274	lipoprotein LprB	1424203	1424760	+	1	9.57417	1.20744	-2.78744	NA	NA	3.3086	1.07006	-1.45222	NA	NA	10.1302	3.91818	-1.33051	NA	NA
RVBD_1275	lipoprotein LprC	1424757	1425299	+	0	0	0	NA	NA	NA	0	0	NA	NA	NA	0	0	NA	NA	NA
RVBD_1276c	phosphohistidine phosphatase	1425444	1425920	-	3	21.1907	8.57334	-1.29756	0.0667	0.466261	18.5094	7.54448	-1.2864	0.0366	0.427841	22.3945	22.2863	-0.00646405	0.5045	0.505471
RVBD_1277	hypothetical protein	1426170	1427423	+	19	11.6008	16.2126	0.482899	0.134	0.497292	10.2026	15.1889	0.573823	0.1083	0.498289	11.6176	10.8336	-0.100573	0.3904	0.501618
RVBD_1278	hypothetical protein	1427420	1430047	+	16	6.05683	4.35629	-0.473573	0.1709	0.497292	6.69416	4.09576	-0.70662	0.0952	0.498289	7.26479	8.47284	0.221924	0.2904	0.501618
RVBD_1279	dehydrogenase FAD flavoprotein gmc oxidoreductase	1430068	1431654	+	25.6667	26.6483	18.7517	-0.506717	0.0695	0.473159	18.0816	15.906	-0.184762	0.3137	0.498289	27.0548	21.4912	-0.331998	0.1201	0.501618
RVBD_1280c	periplasmic oligopeptide-binding lipoprotein OppA	1431671	1433446	-	20	13.4388	19.0726	0.505088	0.0812	0.483804	12.5824	17.0004	0.434053	0.1588	0.498289	14.0999	14.586	0.0489857	0.4505	0.501618
RVBD_1281c	oligopeptide-transport ABC transporter ATP-binding protein OppD	1433439	1435277	-	17.6667	12.4941	17.007	0.44491	0.1527	0.497292	14.0169	16.0787	0.19803	0.33	0.498289	13.1246	15.6317	0.252189	0.2664	0.501618
RVBD_1282c	oligopeptide-transport ABC transporter integral membrane protein OppC	1435274	1436149	-	11.6667	10.2534	26.5397	1.37128	0.0015	0.0959388	15.8173	23.7217	0.584454	0.2084	0.498289	11.8036	20.455	0.792709	0.1812	0.501618
RVBD_1283c	oligopeptide-transport ABC transporter integral membrane protein OppB	1436146	1437123	-	15	10.6043	13.6288	0.362122	0.2066	0.497292	9.23934	12.198	0.400621	0.2315	0.498289	11.193	11.078	-0.0146772	0.4953	0.50233
RVBD_1284	beta-carbonic anhydrase	1437330	1437821	+	3	19.5143	2.27952	-3.05965	0.0001	0.0120538	10.9164	2.01563	-2.39757	0.0169	0.364216	20.6692	12.656	-0.704659	0.1359	0.501618
RVBD_1285	sulfate adenylyltransferase subunit 2 CysD	1437915	1438913	+	0.666667	0	0	NA	NA	NA	0.226584	0	-0.975447	NA	NA	0	0.265462	1.59689	NA	NA
RVBD_1286	bifunctional enzyme CysN/CysC	1438913	1440757	+	4.33333	0.153221	0.169275	0.194692	0.434	0.497292	0.151056	0.298767	0.822691	0.3087	0.498289	0.237443	0.132731	-0.647352	0.3575	0.501618
RVBD_1287	Rrf2 family protein	1440811	1441296	+	8.66667	3.02121	3.4118	0.177438	0.3813	0.497292	5.23837	3.03223	-0.782619	0.1418	0.498289	2.55062	4.89214	0.936464	0.0674	0.501618
RVBD_1288	mycolyltransferase II	1441354	1442724	+	31.3333	32.9832	32.4334	-0.0241725	0.4643	0.497292	32.5129	28.8601	-0.171851	0.2474	0.498289	37.0039	41.0134	0.148424	0.2202	0.501618
RVBD_1289	hypothetical protein	1442773	1443405	+	9	13.1987	13.0251	-0.0183712	0.5001	0.503797	12.0576	10.4545	-0.20506	0.3872	0.498289	15.6317	17.8045	0.187807	0.3868	0.501618
RVBD_1290A	hypothetical protein	1445064	1445378	+	4	17.9586	20.0526	0.15984	0.4201	0.497292	10.8782	17.8539	0.713326	0.2543	0.498289	19.002	12.9229	-0.554285	0.2377	0.501618
RVBD_1290c	hypothetical protein	1443488	1445053	-	30.6667	41.2135	38.4587	-0.0997239	0.359	0.497292	29.8581	34.1471	0.193655	0.2211	0.498289	44.8736	36.494	-0.298139	0.1074	0.501618
RVBD_1291c	secreted protein	1445505	1445840	-	3	71.8977	70.4166	-0.0296203	0.4869	0.499982	55.9913	63.0814	0.172104	0.3972	0.498289	75.8223	66.7572	-0.183405	0.3785	0.501618
RVBD_1292	arginyl-tRNA synthetase ArgS	1446385	1448037	+	0	0	0	NA	NA	NA	0	0	NA	NA	NA	0	0	NA	NA	NA
RVBD_1293	diaminopimelate decarboxylase LysA	1448034	1449377	+	0	0	0	NA	NA	NA	0	0	NA	NA	NA	0	0	NA	NA	NA
RVBD_1294	homoserine dehydrogenase ThrA	1449381	1450706	+	1.33333	0.0778955	0.124544	0.588553	NA	NA	0	0.225923	1.35363	NA	NA	0.164673	0	-0.883764	NA	NA
RVBD_1295	threonine synthase ThrC	1450703	1451785	+	1.33333	0.0949947	0.0467267	-0.181726	NA	NA	0	0.0837747	0.767781	NA	NA	0.194009	0	-1.01521	NA	NA
RVBD_1295A	hypothetical protein	1451785	1452009	+	#DIV/0!	NA	NA	NA	NA	NA	NA	NA	NA	NA	NA	NA	NA	NA	NA	NA
RVBD_1296	homoserine kinase ThrB	1452003	1452953	+	0	0	0	NA	NA	NA	0	0	NA	NA	NA	0	0	NA	NA	NA
RVBD_1297	transcription termination factor Rho	1453210	1455018	+	1.66667	0.400299	0	-2.23795	NA	NA	12.9548	0	-6.03579	NA	NA	0.418496	6.99626	3.85303	NA	NA
RVBD_1298	50S ribosomal protein L31 RpmE	1455169	1455411	+	0	0	0	NA	NA	NA	0	0	NA	NA	NA	0	0	NA	NA	NA
RVBD_1299	peptide chain release factor 1 PrfA	1455501	1456574	+	0.666667	0	0.15429	1.31036	NA	NA	0	0.135318	1.00856	NA	NA	0	0	NA	NA	NA
RVBD_1300	HemK protein	1456571	1457548	+	0	0	0	NA	NA	NA	0	0	NA	NA	NA	0	0	NA	NA	NA
RVBD_1301	Sua5/YciO/YrdC/YwlC family protein	1457564	1458217	+	0.666667	0	0.0934534	1.03856	NA	NA	0	0.0837747	0.767781	NA	NA	0	0	NA	NA	NA
RVBD_1302	undecaprenyl-phosphate alpha-N-acetylglucosaminyltransferase Rfe	1458301	1459515	+	4.33333	48.1199	29.1348	-0.722483	0.0872	0.487809	32.5072	25.9765	-0.322627	0.2891	0.498289	40.4698	30.7831	-0.394162	0.2229	0.501618
RVBD_1303	hypothetical protein	1459772	1460257	+	1	27.2312	3.1977	-3.01018	NA	NA	9.11762	2.85535	-1.60345	NA	NA	29.0065	10.8888	-1.3987	NA	NA
RVBD_1304	ATP synthase A chain AtpB	1460250	1461002	+	0	0	0	NA	NA	NA	0	0	NA	NA	NA	0	0	NA	NA	NA
RVBD_1305	ATP synthase C chain AtpE	1461051	1461296	+	0	0	0	NA	NA	NA	0	0	NA	NA	NA	0	0	NA	NA	NA
RVBD_1306	ATP synthase B chain AtpF	1461327	1461842	+	0	0	0	NA	NA	NA	0	0	NA	NA	NA	0	0	NA	NA	NA
RVBD_1307	ATP synthase delta chain AtpH	1461849	1463189	+	0.666667	0.0785901	0	-0.146963	NA	NA	0	0	NA	NA	NA	0.085249	0	-0.45274	NA	NA
RVBD_1308	ATP synthase alpha chain AtpA	1463234	1464883	+	1	7.21499	1.01125	-2.60279	NA	NA	23.1456	0.883382	-4.42748	NA	NA	7.58158	27.7475	1.8535	NA	NA
RVBD_1309	ATP synthase gamma chain AtpG	1464890	1465807	+	0.666667	0.213872	0	-0.83483	NA	NA	0	0	NA	NA	NA	0.225721	0	-1.145	NA	NA
RVBD_1310	ATP synthase beta chain AtpD	1465847	1467307	+	1.33333	0.0706271	0	-0.0941295	NA	NA	0.0861393	0	-0.33803	NA	NA	0.036941	0.0463855	0.259428	NA	NA
RVBD_1311	ATP synthase epsilon chain AtpC	1467321	1467686	+	0	0	0	NA	NA	NA	0	0	NA	NA	NA	0	0	NA	NA	NA
RVBD_1312	secreted protein	1467694	1468137	+	2	1.42771	0.952411	-0.51044	NA	NA	5.39471	0.827371	-2.56244	NA	NA	1.51729	6.53332	2.05824	NA	NA
RVBD_1313c	transposase	1468177	1469511	-	14	25.4205	31.4613	0.307662	0.2357	0.497292	27.0371	27.9886	0.0499994	0.4618	0.498289	26.8532	31.8608	0.246677	0.2424	0.501618
RVBD_1314c	cob(I)yrinic acid a,c-diamide adenosyltransferase	1469677	1470258	-	10	22.5988	22.3408	-0.0161823	0.4893	0.501195	14.1626	19.7874	0.482252	0.1998	0.498289	23.7975	16.6667	-0.513265	0.1001	0.501618
RVBD_1315	UDP-N-acetylglucosamine 1-carboxyvinyltransferase MurA	1470327	1471583	+	0	0	0	NA	NA	NA	0	0	NA	NA	NA	0	0	NA	NA	NA
RVBD_1316c	methylated-DNA-protein-cysteine methyltransferase Ogt	1477140	1477637	-	7	40.0028	59.8072	0.580172	0.1462	0.497292	28.6613	53.48	0.899465	0.0878	0.498289	42.1905	33.4144	-0.33612	0.2014	0.501618
RVBD_1317c	bifunctional regulatory protein and DNA repair enzyme AlkA	1477634	1479124	-	13	25.596	20.3708	-0.328952	0.1877	0.497292	28.5051	17.9754	-0.664612	0.0605	0.473907	26.8675	33.8655	0.333911	0.1782	0.501618
RVBD_1318c	adenylate cyclase	1479205	1480830	-	16.3333	40.2222	41.3641	0.0404956	0.4478	0.497292	47.314	41.7465	-0.180487	0.3127	0.498289	42.3636	49.282	0.218236	0.2388	0.501618
RVBD_1319c	adenylate cyclase	1480900	1482507	-	23.6667	37.7633	34.7623	-0.119343	0.3132	0.497292	41.9896	32.0883	-0.387841	0.0832	0.498289	39.8652	47.3052	0.246867	0.1488	0.501618
RVBD_1320c	adenylate cyclase	1482520	1484223	-	26.3333	38.8841	36.065	-0.108472	0.3519	0.497292	26.6036	29.6466	0.156272	0.2737	0.498289	37.9955	31.2991	-0.279622	0.1227	0.501618
RVBD_1321	hypothetical protein	1484285	1484965	+	11	41.6252	39.8529	-0.062566	0.4516	0.497292	36.0672	35.47	-0.023957	0.4775	0.498289	43.6701	43.117	-0.01831	0.4896	0.501969
RVBD_1322	hypothetical protein	1484988	1485284	+	4	39.827	27.5036	-0.532799	0.2537	0.497292	24.7872	24.4063	-0.0218141	0.4832	0.498289	41.9066	30.0458	-0.479244	0.2596	0.501618
RVBD_1322A	methylmalonyl-CoA epimerase	1485319	1485777	-	6	8.87576	13.3446	0.588046	0.2476	0.497292	7.05754	11.9644	0.759861	0.2209	0.498289	9.40792	8.46584	-0.151143	0.3927	0.501618
RVBD_1323	acetyl-CoA acetyltransferase FadA4	1485868	1487037	+	12.6667	44.9292	45.6923	0.0244418	0.4664	0.497292	21.4462	37.2439	0.796016	0.0225	0.384074	43.738	25.0482	-0.803808	0.0028	0.380435
RVBD_1324	thioredoxin	1487167	1488081	+	1	0.248071	0.308579	0.37957	NA	NA	0.182472	0.270636	0.430813	NA	NA	0.255057	0.220207	-0.0405938	NA	NA
RVBD_1325c	PE-PGRS family protein PE_PGRS24	1488160	1489971	-	5	20.0553	12.5612	-0.672483	0.1108	0.497292	15.4919	11.2039	-0.465471	0.2384	0.498289	21.1874	18.194	-0.219044	0.3171	0.501618
RVBD_1326c	1,4-alpha-glucan-branching enzyme GlgB	1490123	1492318	-	0.666667	0.0785901	0	-0.146963	NA	NA	0	0	NA	NA	NA	0.085249	0	-0.45274	NA	NA
RVBD_1327c	glucanase GlgE	1492326	1494431	-	0.666667	0	0	NA	NA	NA	0.182472	0	-0.803799	NA	NA	0	0.220207	1.43729	NA	NA
RVBD_1328	glycogen phosphorylase GlgP	1494570	1497161	+	33	1.90664	1.56395	-0.283723	0.2441	0.497292	1.39591	1.67931	0.266647	0.3076	0.498289	2.18492	1.50096	-0.539705	0.0631	0.501618
RVBD_1329c	ATP-dependent DNA helicase DinG	1497201	1499195	-	14	16.8579	13.9443	-0.273189	0.2808	0.497292	21.3394	14.4003	-0.566748	0.1282	0.498289	19.034	23.1277	0.281014	0.2563	0.501618
RVBD_1330c	nicotinate phosphoribosyltransferase PncB1	1499219	1500565	-	19	25.2234	14.3424	-0.813843	0.02	0.311841	19.6304	12.8016	-0.616229	0.07	0.49	26.6055	22.9936	-0.210348	0.2581	0.501618
RVBD_1331	ATP-dependent Clp protease adapter protein ClpS	1500667	1500972	+	4	37.1308	29.0969	-0.350663	0.2175	0.497292	18.7901	25.9181	0.463572	0.2059	0.498289	39.226	22.0084	-0.832341	0.0223	0.501618
RVBD_1332	transcriptional regulator	1500932	1501588	+	6	4.93802	1.40439	-1.78709	0.0158	0.28669	1.26433	1.23701	-0.0245072	0.4936	0.500621	5.22659	1.50132	-1.77975	0.0101	0.501618
RVBD_1333	hydrolase	1501605	1502639	+	10	18.6814	21.1185	0.177163	0.3707	0.497292	22.5792	18.7666	-0.266359	0.3317	0.498289	19.7808	27.1862	0.458615	0.1911	0.501618
RVBD_1334	hydrolase	1502647	1503087	+	12	28.1622	32.2778	0.196919	0.3102	0.497292	38.2098	28.7222	-0.411465	0.2045	0.498289	29.6955	45.4508	0.613927	0.0588	0.501618
RVBD_1335	sulfur carrier protein CysO	1503109	1503390	+	5	44.3614	18.6365	-1.24901	0.0108	0.258792	35.2956	16.5769	-1.0882	0.0232	0.384074	46.9099	41.2245	-0.186104	0.3377	0.501618
RVBD_1336	cysteine synthase B CysM	1503400	1504371	+	16.6667	25.4532	10.2213	-1.31509	0.0007	0.0592919	31.1733	9.66899	-1.68749	0.0006	0.07665	26.8752	34.6982	0.368539	0.1743	0.501618
RVBD_1337	membrane protein	1504362	1505084	+	11	14.176	10.9207	-0.375302	0.236	0.497292	11.361	9.7932	-0.213479	0.4565	0.498289	14.9208	13.735	-0.119132	0.486	0.501731
RVBD_1338	glutamate racemase MurI	1505081	1505896	+	1.33333	0.0580813	0	-0.0067537	NA	NA	0.109905	0	-0.467652	NA	NA	0.0305236	0.0674777	0.564849	NA	NA
RVBD_1339	hypothetical protein	1505923	1506744	+	0.666667	0	0.0934534	1.03856	NA	NA	0	0.0837747	0.767781	NA	NA	0	0	NA	NA	NA
RVBD_1340	ribonuclease RphA	1506761	1507540	+	1.33333	0.0949947	0.934534	2.63605	NA	NA	0	1.67549	3.49223	NA	NA	0.194009	0	-1.01521	NA	NA
RVBD_1341	nucleoside-triphosphatase	1507579	1508193	+	4	15.4573	6.11216	-1.33011	0.0582	0.449953	26.8638	5.45885	-2.28808	0.0495	0.462174	16.4577	32.2907	0.971085	0.1606	0.501618
RVBD_1342c	integral membrane protein	1508190	1508552	-	0	0	0	NA	NA	NA	0	0	NA	NA	NA	0	0	NA	NA	NA
RVBD_1343c	lipoprotein LprD	1508549	1508929	-	1.66667	0.641063	0.0771448	-2.00794	NA	NA	0	0.135318	1.00856	NA	NA	0.688484	0	-3.18887	NA	NA
RVBD_1344	acyl carrier protein MbtL	1508974	1509294	+	9	32.743	25.6157	-0.353606	0.2477	0.497292	26.366	22.7616	-0.211681	0.3683	0.498289	34.6627	31.2744	-0.148209	0.3822	0.501618
RVBD_1345	fatty acyl-AMP ligase MbtM	1509287	1510852	+	19	4.11088	4.99685	0.281994	0.2043	0.497292	2.9055	4.22442	0.539206	0.0851	0.498289	3.88268	3.22315	-0.267511	0.2217	0.501618
RVBD_1346	acyl-CoA dehydrogenase MbtN	1510852	1512012	+	12.3333	12.3967	11.1949	-0.146357	0.4205	0.497292	8.69684	9.90396	0.187639	0.3653	0.498289	12.1432	9.49731	-0.353919	0.3033	0.501618
RVBD_1347c	lysine N-acetyltransferase MbtK	1511979	1512611	-	1.33333	0.0290407	0.0771448	0.818175	NA	NA	0	0.135318	1.00856	NA	NA	0.0610473	0	-0.290927	NA	NA
RVBD_1348	iron-regulated transporter IrtA	1513053	1515632	+	8	1.83402	0.443028	-1.97534	0.0747	0.47736	0.355017	0.341872	-0.0348802	0.4856	0.498353	1.52726	0.370109	-1.9894	0.0659	0.501618
RVBD_1349	iron-regulated transporter IrtB	1515629	1517368	+	5	0.140399	0.178091	0.364618	0.4033	0.497292	0.0646044	0.233886	1.41756	0.1393	0.498289	0.177638	0.0556627	-1.2123	0.2323	0.501618
RVBD_1350	3-oxoacyl-[acyl-carrier protein] reductase FabG2	1517497	1518240	+	8.33333	12.3886	15.0681	0.282791	0.3238	0.497292	7.38353	13.4369	0.862437	0.1366	0.498289	11.6121	7.68043	-0.594861	0.2136	0.501618
RVBD_1351	hypothetical protein	1518237	1518566	+	5.66667	32.7105	23.3786	-0.483562	0.2776	0.497292	27.8184	24.8975	-0.159455	0.4436	0.498289	34.4706	27.2154	-0.34047	0.3252	0.501618
RVBD_1352	hypothetical protein	1518769	1519140	+	4.66667	10.7053	22.876	1.09418	0.0982	0.497292	17.4395	20.1642	0.209538	0.3926	0.498289	14.0589	25.0604	0.832659	0.0965	0.501618
RVBD_1353c	transcriptional regulator	1519206	1519991	-	6.66667	9.00287	26.7675	1.57001	0.0314	0.365828	15.8514	20.5962	0.377602	0.3293	0.498289	8.14149	18.744	1.20128	0.0481	0.501618
RVBD_1354c	diguanylate cyclase (GGDEF) domain-containing protein	1520011	1521882	-	29	12.7717	15.073	0.239123	0.2558	0.497292	12.2378	14.3016	0.224856	0.2831	0.498289	13.888	13.9444	0.00592269	0.4931	0.50233
RVBD_1355c	molybdopterin biosynthesis protein MoeY	1521891	1524038	-	19.6667	9.99324	10.6928	0.097957	0.4231	0.497292	9.13969	8.96795	-0.0270732	0.4834	0.498289	9.94826	10.8794	0.129153	0.3852	0.501618
RVBD_1356c	hypothetical protein	1524035	1524826	-	17.3333	14.9963	18.8731	0.331817	0.3312	0.497292	13.0701	15.6753	0.262224	0.369	0.498289	15.8543	16.3077	0.0407867	0.4663	0.501618
RVBD_1357Ac	hypothetical protein	1526242	1526382	-	1.33333	1.1679	0	-3.63149	NA	NA	0	0	NA	NA	NA	1.22736	0	-3.96213	NA	NA
RVBD_1357c	hypothetical protein	1525299	1526222	-	9.66667	26.6768	30.5583	0.196152	0.3406	0.497292	25.5213	30.0039	0.233471	0.3327	0.498289	28.1334	27.1513	-0.051105	0.4456	0.501618
RVBD_1358	transcriptional regulator	1526618	1530097	+	51	21.7086	21.1533	-0.0372982	0.4321	0.497292	19.0887	18.4037	-0.0526623	0.4273	0.498289	22.0267	22.1185	0.00603149	0.4911	0.502104
RVBD_1359	transcriptional regulator	1530179	1530931	+	13	14.5685	15.0444	0.0467525	0.4623	0.497292	13.426	13.4099	-0.00144915	0.5079	0.50873	15.3437	15.7883	0.0413456	0.4606	0.501618
RVBD_1359Ac	hypothetical protein	1530979	1531215	-	4.66667	20.8398	31.5646	0.598784	0.2764	0.497292	17.1625	21.9913	0.35749	0.3769	0.498289	17.4883	20.3529	0.218851	0.3948	0.501618
RVBD_1360	oxidoreductase	1531354	1532376	+	13.3333	64.9207	50.8538	-0.352115	0.1582	0.497292	40.2937	38.8221	-0.0535722	0.4487	0.498289	58.7506	47.7224	-0.299826	0.1733	0.501618
RVBD_1361c	PPE family protein PPE19	1532449	1533639	-	12.6667	29.685	39.1586	0.399634	0.1682	0.497292	23.9479	32.4603	0.438687	0.1632	0.498289	28.7944	28.1559	-0.0322461	0.4626	0.501618
RVBD_1362c	membrane protein	1533954	1534616	-	12	14.9295	13.646	-0.129078	0.4252	0.497292	14.3785	12.2782	-0.22725	0.3823	0.498289	15.6696	16.6699	0.0893848	0.4304	0.501618
RVBD_1363c	membrane protein	1534613	1535398	-	6.66667	29.0998	21.6883	-0.423058	0.2406	0.497292	24.0597	16.459	-0.546666	0.1437	0.498289	26.34	28.2836	0.102805	0.4183	0.501618
RVBD_1364c	anti-anti-sigma factor	1535689	1537650	-	26	3.49014	3.0257	-0.204622	0.4377	0.497292	2.11606	2.83746	0.422741	0.3653	0.498289	3.53554	2.34845	-0.588594	0.0969	0.501618
RVBD_1365c	anti-anti-sigma factor RsfA	1537789	1538175	-	4.66667	15.9826	15.3957	-0.0528014	0.48	0.498356	9.4675	13.6802	0.530181	0.2731	0.498289	21.1543	14.0621	-0.587297	0.156	0.501618
RVBD_1366	hypothetical protein	1538396	1539217	+	16.3333	14.5113	12.1354	-0.257395	0.2837	0.497292	15.5229	12.2639	-0.339444	0.2675	0.498289	15.3551	16.3214	0.0881214	0.415	0.501618
RVBD_1367c	hypothetical protein	1539518	1540723	-	15.6667	40.6072	36.6039	-0.149552	0.3135	0.497292	23.8982	30.4563	0.349802	0.1492	0.498289	40.1879	28.138	-0.51403	0.0417	0.501618
RVBD_1368	lipoprotein LprF	1541026	1541811	+	6.66667	72.7684	54.8787	-0.406663	0.1072	0.497292	62.1022	41.7986	-0.570759	0.0665	0.488072	65.7623	72.8149	0.146997	0.303	0.501618
RVBD_1369c	transposase	1542000	1542884	-	23	27.0154	26.9301	-0.00442554	0.4932	0.501359	23.9679	23.9041	-0.00375501	0.4975	0.50192	28.4605	28.2163	-0.0123777	0.4703	0.501618
RVBD_1370c	transposase	1542935	1543261	-	4	24.9729	22.6938	-0.13695	0.3881	0.497292	22.9218	20.0886	-0.189377	0.3406	0.498289	26.306	26.9761	0.0365635	0.4637	0.501618
RVBD_1371	membrane protein	1543365	1544834	+	15.6667	6.79242	6.28888	-0.110211	0.4477	0.497292	6.3957	7.35866	0.202465	0.3701	0.498289	7.17855	5.80338	-0.306051	0.3091	0.501618
RVBD_1372	hypothetical protein	1544831	1546012	+	8	10.9773	12.105	0.141723	0.4202	0.497292	12.5329	12.4147	-0.0130957	0.5007	0.503427	10.2532	11.5046	0.166226	0.4002	0.501618
RVBD_1373	glycolipid sulfotransferase	1546018	1546998	+	18	38.3568	30.58	-0.326669	0.1003	0.497292	32.8424	27.2264	-0.270369	0.225	0.498289	40.4036	38.1537	-0.0825933	0.3889	0.501618
RVBD_1374c	hypothetical protein	1547078	1547536	-	12	59.8257	45.9454	-0.380608	0.1245	0.497292	49.2193	40.5819	-0.278202	0.2489	0.498289	62.9312	58.4298	-0.107002	0.3637	0.501618
RVBD_1375	hypothetical protein	1547838	1549157	+	19	84.9579	74.1161	-0.196882	0.2476	0.497292	62.7296	65.9976	0.0732974	0.4052	0.498289	89.447	74.2816	-0.26798	0.1456	0.501618
RVBD_1376	hypothetical protein	1549154	1550647	+	15	40.3373	42.6408	0.0802306	0.4366	0.497292	30.134	37.9536	0.332816	0.2785	0.498289	42.5515	35.335	-0.267984	0.3156	0.501618
RVBD_1377c	transferase	1550585	1551223	-	11.3333	16.2919	10.024	-0.699355	0.0755	0.47736	18.8758	9.73008	-0.954477	0.0506	0.462174	18.7051	22.3113	0.254326	0.2735	0.501618
RVBD_1378c	hypothetical protein	1551234	1552661	-	17.6667	35.1438	34.9246	-0.00889358	0.4861	0.499651	30.1143	31.135	0.0481597	0.4407	0.498289	39.2461	37.5658	-0.063064	0.4025	0.501618
RVBD_1379	pyrimidine operon regulatory protein PyrR	1552660	1553241	+	1	1.2241	0.28036	-1.50878	NA	NA	2.82451	0.251324	-2.72848	NA	NA	1.27889	3.33309	1.29959	NA	NA
RVBD_1380	aspartate carbamoyltransferase PyrB	1553238	1554197	+	1.33333	0	0.0934534	1.03856	NA	NA	0.0861393	0.0418874	-0.256306	NA	NA	0	0.185542	1.30186	NA	NA
RVBD_1381	dihydroorotase PyrC	1554194	1555486	+	0	0	0	NA	NA	NA	0	0	NA	NA	NA	0	0	NA	NA	NA
RVBD_1382	exported or membrane protein	1555483	1555980	+	0	0	0	NA	NA	NA	0	0	NA	NA	NA	0	0	NA	NA	NA
RVBD_1383	carbamoyl-phosphate synthase small chain CarA	1555977	1557107	+	0.666667	0	0	NA	NA	NA	0.0861393	0	-0.33803	NA	NA	0	0.0927711	0.860815	NA	NA
RVBD_1384	carbamoyl-phosphate synthase large chain CarB	1557107	1560454	+	0.666667	0.0580813	0	-0.0067537	NA	NA	0	0	NA	NA	NA	0.0610473	0	-0.290927	NA	NA
RVBD_1385	orotidine 5'-phosphate decarboxylase PyrF	1560451	1561275	+	0.666667	0.0785901	0	-0.146963	NA	NA	0	0	NA	NA	NA	0.085249	0	-0.45274	NA	NA
RVBD_1386	PE family protein PE15	1561470	1561778	+	6	39.7091	38.2807	-0.0524581	0.4588	0.497292	63.7615	33.7649	-0.916367	0.0596	0.473334	41.7286	76.245	0.869308	0.0383	0.501618
RVBD_1387	PPE family protein PPE20	1561775	1563394	+	25.6667	37.8907	31.7028	-0.257092	0.2072	0.497292	61.248	28.1364	-1.12198	0.0014	0.12775	41.5823	75.8684	0.867458	0.0036	0.397727
RVBD_1388	integration host factor MihF	1563700	1564272	+	2.33333	0.349162	0.15429	-0.844583	0.273	0.497292	0	0.405954	1.86224	NA	NA	0.362593	0	-2.88437	0.0369	0.501618
RVBD_1389	guanylate kinase Gmk	1564407	1565033	+	0	0	0	NA	NA	NA	0	0	NA	NA	NA	0	0	NA	NA	NA
RVBD_1390	DNA-directed RNA polymerase omega chain RpoZ	1565099	1565431	+	0	0	0	NA	NA	NA	0	0	NA	NA	NA	0	0	NA	NA	NA
RVBD_1391	DNA/pantothenate metabolism flavoprotein Dfp	1565447	1566703	+	1	1.79953	9.91146	2.38009	NA	NA	25.1007	8.85215	-1.48094	NA	NA	1.8673	29.8635	3.90104	NA	NA
RVBD_1392	s-adenosylmethionine synthetase MetK	1566831	1568042	+	0.666667	0.0580813	0	-0.0067537	NA	NA	0	0	NA	NA	NA	0.0610473	0	-0.290927	NA	NA
RVBD_1393c	cyclohexanone monooxygenase	1568115	1569593	-	24	23.0097	25.067	0.123648	0.3706	0.497292	19.8126	24.2452	0.291268	0.262	0.498289	25.2606	22.5025	-0.166698	0.3201	0.501618
RVBD_1394c	cytochrome P450 132 Cyp132	1569590	1570975	-	17	32.7007	36.8048	0.170661	0.2954	0.497292	27.2533	32.7453	0.264856	0.237	0.498289	34.4386	32.3109	-0.091921	0.3901	0.501618
RVBD_1395	transcriptional regulator	1571053	1572087	+	10.6667	21.6	15.5691	-0.471534	0.1524	0.497292	21.3084	15.2036	-0.486238	0.1431	0.498289	22.8536	22.7817	-0.00440444	0.5023	0.503751
RVBD_1396c	PE-PGRS family protein PE_PGRS25	1572133	1573863	-	9.66667	11.758	8.91607	-0.397688	0.3706	0.497292	7.09386	7.77989	0.133497	0.4517	0.498289	13.7593	9.23519	-0.573962	0.2104	0.501618
RVBD_1397c	toxin VapC10	1574118	1574519	-	4.33333	15.4682	11.8848	-0.377459	0.3916	0.497292	6.64382	8.54775	0.363048	0.4398	0.498289	16.2479	9.95856	-0.70339	0.1929	0.501618
RVBD_1398c	antitoxin VapB10	1574516	1574773	-	4	15.5792	11.6138	-0.420885	0.2707	0.497292	15.757	10.4002	-0.596268	0.2563	0.498289	16.4062	18.2894	0.156907	0.3834	0.501618
RVBD_1399c	lipase LipH	1574856	1575815	-	12	19.5123	16.2545	-0.262942	0.2623	0.497292	15.7203	14.4011	-0.126056	0.408	0.498289	20.5975	18.9698	-0.118543	0.3923	0.501618
RVBD_1400c	lipase LipH	1575840	1576802	-	8.33333	6.98446	4.40732	-0.659134	0.164	0.497292	9.47972	3.02665	-1.63938	0.0301	0.412151	5.70232	11.3422	0.990418	0.0728	0.501618
RVBD_1401	membrane protein	1576936	1577538	+	1.66667	5.63204	0.588526	-2.87256	NA	NA	2.99376	0.265309	-3.07438	NA	NA	2.97184	3.52293	0.244885	NA	NA
RVBD_1402	primosomal protein N' PriA	1577619	1579586	+	0	0	0	NA	NA	NA	0	0	NA	NA	NA	0	0	NA	NA	NA
RVBD_1403c	methyltransferase	1579604	1580428	-	13.6667	31.5864	21.9607	-0.523903	0.0905	0.487809	29.4504	20.9936	-0.487906	0.1491	0.498289	33.3614	32.3527	-0.0442033	0.458	0.501618
RVBD_1404	transcriptional regulator	1580597	1581079	+	4	5.21896	1.83471	-1.47926	0.4209	0.497292	0.541199	1.62225	1.52056	0.1778	0.498289	5.47219	0.640145	-3.01406	0.0829	0.501618
RVBD_1405c	methyltransferase	1581151	1581975	-	11	11.7339	6.0202	-0.960049	0.0619	0.453012	10.4237	5.39525	-0.947353	0.1121	0.498289	12.3628	12.3445	-0.00188253	0.5015	0.503751
RVBD_1406	methionyl-tRNA formyltransferase Fmt	1582172	1583110	+	0.666667	0.0785901	0	-0.146963	NA	NA	0	0	NA	NA	NA	0.085249	0	-0.45274	NA	NA
RVBD_1407	protein Fmu	1583107	1584480	+	14	8.7695	6.75273	-0.375652	0.1821	0.497292	8.22977	6.00877	-0.452441	0.1623	0.498289	9.28266	9.76542	0.0733171	0.4221	0.501618
RVBD_1408	ribulose-phosphate 3-epimerase Rpe	1584505	1585203	+	1	6.786	4.50958	-0.557017	NA	NA	2.14931	4.02758	0.868212	NA	NA	7.08495	2.62331	-1.37331	NA	NA
RVBD_1409	bifunctional riboflavin biosynthesis protein RibG	1585200	1586219	+	0	0	0	NA	NA	NA	0	0	NA	NA	NA	0	0	NA	NA	NA
RVBD_1410c	MFS drug efflux transporter P55	1586216	1587772	-	1.66667	94.711	126.527	0.417948	NA	NA	87.3412	56.6887	-0.622435	NA	NA	49.9796	104.143	1.05825	NA	NA
RVBD_1411c	lipoprotein LprG	1587778	1588488	-	0	0	0	NA	NA	NA	0	0	NA	NA	NA	0	0	NA	NA	NA
RVBD_1412	riboflavin synthase alpha chain RibC	1588573	1589178	+	1.66667	4.05687	0	-4.39222	NA	NA	2.88725	0	-4.89267	NA	NA	2.17598	3.38575	0.626292	NA	NA
RVBD_1413	hypothetical protein	1589392	1589907	+	6	55.028	62.0835	0.174196	0.321	0.497292	46.9725	55.4387	0.23909	0.2775	0.498289	58.071	55.0598	-0.0766819	0.4163	0.501618
RVBD_1414	hypothetical protein	1589897	1590298	+	2.33333	12.4542	8.83626	-0.487136	NA	NA	10.5892	7.68018	-0.456024	NA	NA	8.69932	8.57069	-0.0200444	0.5093	0.509626
RVBD_1415	riboflavin biosynthesis protein RibA2	1590403	1591680	+	1.33333	0.113209	0	-0.884696	NA	NA	0	0	NA	NA	NA	0.119278	0	-1.19439	NA	NA
RVBD_1416	riboflavin synthase beta chain RibH	1591695	1592159	+	0	0	0	NA	NA	NA	0	0	NA	NA	NA	0	0	NA	NA	NA
RVBD_1417	membrane protein	1592156	1592620	+	1.66667	3.90267	11.1435	1.5004	NA	NA	12.9543	19.2393	0.567103	NA	NA	4.0715	7.88689	0.943971	NA	NA
RVBD_1418	lipoprotein LprH	1592645	1593331	+	12.3333	23.0877	20.9686	-0.138494	0.3918	0.497292	11.2664	18.7892	0.737385	0.1014	0.498289	22.5625	12.291	-0.875523	0.0183	0.501618
RVBD_1419	lectin	1593511	1593984	+	5	9.31911	17.2915	0.89072	0.1986	0.497292	10.6326	15.5668	0.549163	0.3082	0.498289	9.80096	12.6285	0.365297	0.3079	0.501618
RVBD_1420	excinuclease ABC UvrC	1594048	1595988	+	9.33333	2.65422	0.412972	-2.62369	0.0179	0.303236	1.11232	0.530599	-1.02276	0.2493	0.498289	2.53048	0.85961	-1.53983	0.0631	0.501618
RVBD_1421	nucleotide-binding protein	1595985	1596890	+	2.33333	2.03463	0.691663	-1.45725	0.2989	0.497292	0.590354	0.907331	0.580387	NA	NA	3.23793	0.720313	-2.04192	NA	NA
RVBD_1422	hypothetical protein	1596887	1597915	+	5.33333	10.6037	5.74464	-0.879163	0.1816	0.497292	5.50064	6.21202	0.176005	0.4379	0.498289	13.4594	6.55503	-1.03368	0.1059	0.501618
RVBD_1423	transcriptional regulator WhiA	1597912	1598889	+	0	0	0	NA	NA	NA	0	0	NA	NA	NA	0	0	NA	NA	NA
RVBD_1424c	membrane protein	1598899	1599660	-	10.6667	16.5412	17.856	0.11071	0.4247	0.497292	14.6167	14.2751	-0.0337723	0.4986	0.502369	15.8	17.5241	0.149476	0.3899	0.501618
RVBD_1425	diacylglycerol acyltransferase	1599664	1601043	+	13.6667	40.5642	36.5663	-0.149493	0.3244	0.497292	35.6519	34.9968	-0.0266397	0.4686	0.498289	42.6516	38.8483	-0.134652	0.3315	0.501618
RVBD_1426c	esterase LipO	1601065	1602327	-	16.3333	16.084	15.625	-0.0414156	0.4712	0.497395	15.4566	13.8632	-0.156629	0.3895	0.498289	15.9169	16.9188	0.0881464	0.4162	0.501618
RVBD_1427c	long-chain-fatty-acid-CoA ligase FadD12	1602327	1603934	-	13.3333	13.2145	15.4193	0.222851	0.3173	0.497292	17.0764	13.6234	-0.325375	0.246	0.498289	12.9369	19.0092	0.554972	0.0764	0.501618
RVBD_1428c	hypothetical protein	1603938	1604765	-	13.3333	31.9323	23.13	-0.464821	0.1058	0.497292	23.9008	23.852	-0.00278177	0.4961	0.501663	33.5991	24.3429	-0.464652	0.0594	0.501618
RVBD_1429	hypothetical protein	1604884	1606152	+	13.6667	35.9314	41.5282	0.208932	0.2612	0.497292	30.806	39.8605	0.371703	0.1767	0.498289	37.9407	33.5427	-0.177625	0.2749	0.501618
RVBD_1430	PE family protein PE16	1606392	1607978	+	29.3333	16.1859	12.7195	-0.34736	0.1671	0.497292	10.8962	12.5948	0.20903	0.2882	0.498289	16.4911	11.24	-0.552754	0.0452	0.501618
RVBD_1431	hypothetical protein	1608089	1609858	+	19.6667	20.0266	22.7006	0.180932	0.2832	0.497292	21.3999	21.2968	-0.00684463	0.4942	0.500898	21.1385	24.1305	0.190992	0.2495	0.501618
RVBD_1432	oxidoreductase	1609855	1611276	+	1.66667	0.06108	0.124544	0.760913	NA	NA	0.107337	0.225923	0.636396	NA	NA	0.0650247	0.065483	0.125126	NA	NA
RVBD_1433	exported protein	1611440	1612255	+	14.6667	32.8515	23.8518	-0.461468	0.0911	0.488047	26.427	21.2668	-0.313118	0.2286	0.498289	37.1269	33.3954	-0.152698	0.3057	0.501618
RVBD_1434	hypothetical protein	1612262	1612399	+	1	8.33174	18.6012	1.14961	NA	NA	18.3533	16.4463	-0.153882	NA	NA	8.76568	21.5024	1.28238	NA	NA
RVBD_1435c	proline and glycine and valine rich secreted protein	1612348	1612956	-	10.3333	12.481	19.0303	0.608442	0.1814	0.497292	11.9821	20.5836	0.779946	0.1468	0.498289	13.1247	11.5798	-0.180211	0.3905	0.501618
RVBD_1436	glyceraldehyde 3-phosphate dehydrogenase Gap	1613313	1614332	+	0	0	0	NA	NA	NA	0	0	NA	NA	NA	0	0	NA	NA	NA
RVBD_1437	phosphoglycerate kinase Pgk	1614335	1615573	+	0.666667	0.0785901	0	-0.146963	NA	NA	0	0	NA	NA	NA	0.085249	0	-0.45274	NA	NA
RVBD_1438	triosephosphate isomerase Tpi	1615570	1616355	+	0.666667	0	0	NA	NA	NA	0.226584	0	-0.975447	NA	NA	0	0.265462	1.59689	NA	NA
RVBD_1439A	hypothetical protein	1617571	1617735	+	2	31.4055	70.135	1.1579	NA	NA	31.542	61.9183	0.971615	NA	NA	33.0072	37.6599	0.190319	NA	NA
RVBD_1439c	hypothetical protein	1616967	1617392	-	6.66667	28.3807	32.1006	0.177937	0.3533	0.497292	25.8842	28.1588	0.12165	0.4074	0.498289	34.9211	35.5901	0.0275199	0.4686	0.501618
RVBD_1440	preprotein translocase subunit SecG	1617843	1618076	+	1	28.1713	41.2441	0.549645	NA	NA	14.0248	36.9274	1.38746	NA	NA	29.7912	16.3945	-0.853984	NA	NA
RVBD_1441c	PE-PGRS family protein PE_PGRS26	1618215	1619690	-	12	14.8415	9.13466	-0.698745	0.1257	0.497292	12.7961	8.03809	-0.669355	0.1145	0.498289	15.694	14.9837	-0.0665766	0.446	0.501618
RVBD_1442	biotin sulfoxide reductase BisC	1619797	1622097	+	31.6667	34.9583	29.0392	-0.267506	0.118	0.497292	30.03	26.634	-0.173045	0.2696	0.498289	36.9108	34.5181	-0.0966495	0.3356	0.501618
RVBD_1443A	hypothetical protein	1622774	1623013	+	3	4.14468	1.29587	-1.62145	0.1778	0.497292	3.17405	1.16068	-1.39581	0.2717	0.498289	4.35991	3.71944	-0.223494	0.4313	0.501618
RVBD_1443Bc	hypothetical protein	1623130	1623243	-	1	13.3276	11.0655	-0.257892	NA	NA	7.3981	9.76729	0.397907	NA	NA	14.0734	8.08909	-0.784069	NA	NA
RVBD_1443c	hypothetical protein	1622213	1622698	-	1.66667	0.128158	0.43465	1.22759	NA	NA	1.48183	0.193321	-2.41576	NA	NA	0.0690021	1.78428	3.73327	NA	NA
RVBD_1444c	hypothetical protein	1623293	1623703	-	2	4.29471	9.46023	1.13069	NA	NA	7.3206	8.48823	0.214069	NA	NA	4.56121	8.30932	0.857293	NA	NA
RVBD_1445c	6-phosphogluconolactonase DevB (6PGL)	1623720	1624463	-	3.33333	1.94971	17.9615	3.1814	0.2843	0.497292	0.967318	32.4487	4.95325	NA	NA	2.05554	0.590344	-1.72635	0.2005	0.501618
RVBD_1446c	OXPP cycle protein OpcA	1624460	1625371	-	5	7.71548	9.04784	0.230849	0.3878	0.497292	3.61775	8.06747	1.15093	0.1638	0.498289	8.17179	4.26037	-0.933464	0.1178	0.501618
RVBD_1447c	glucose-6-phosphate 1-dehydrogenase Zwf2	1625424	1626968	-	15.3333	5.94366	12.0267	1.01615	0.0537	0.444052	6.20633	11.5007	0.889005	0.1168	0.498289	6.70578	7.44559	0.151085	0.4123	0.501618
RVBD_1448c	transaldolase Tal	1626965	1628086	-	5.66667	17.8124	16.4267	-0.115641	0.4506	0.497292	7.23441	12.1604	0.747668	0.2617	0.498289	15.657	8.63251	-0.856514	0.2239	0.501618
RVBD_1449c	transketolase Tkt	1628103	1630205	-	1.66667	4.9022	1.71329	-1.45569	NA	NA	2.57799	1.50894	-0.726028	NA	NA	10.2009	6.03908	-0.73709	NA	NA
RVBD_1450c	PE-PGRS family protein PE_PGRS27	1630644	1634633	-	15.6667	22.4273	19.409	-0.208177	0.3687	0.497292	19.1154	17.1476	-0.156468	0.4014	0.498289	25.2013	23.8649	-0.0784812	0.4415	0.501618
RVBD_1451	cytochrome C oxidase assembly factor CtaB	1635035	1635961	+	0	0	0	NA	NA	NA	0	0	NA	NA	NA	0	0	NA	NA	NA
RVBD_1452c	PE-PGRS family protein PE_PGRS28	1636010	1638235	-	13	19.3768	17.6726	-0.132374	0.3797	0.497292	16.6563	15.5277	-0.100897	0.4262	0.498289	20.489	19.7468	-0.0530693	0.4195	0.501618
RVBD_1453	transcriptional activator	1638387	1639652	+	11	92.2083	76.2124	-0.274731	0.1615	0.497292	81.9852	67.3085	-0.284452	0.1848	0.498289	97.1043	96.4216	-0.0101459	0.48	0.501618
RVBD_1454c	quinone reductase Qor	1639680	1640666	-	14.6667	39.4687	35.8693	-0.13777	0.3362	0.497292	31.7157	34.2008	0.108892	0.3843	0.498289	41.5833	34.9848	-0.249147	0.1949	0.501618
RVBD_1455	hypothetical protein	1640686	1641549	+	11	39.8884	40.1157	0.00838126	0.4741	0.497395	34.2432	35.5827	0.0554554	0.4546	0.498289	42.013	40.4605	-0.0542274	0.4508	0.501618
RVBD_1456c	cytochrome C oxidase subunit XV assembly protein	1641499	1642431	-	1	14.2998	7.88583	-0.836871	NA	NA	10.1103	7.04684	-0.503992	NA	NA	15.0345	12.1408	-0.302388	NA	NA
RVBD_1457c	ABC transporter efflux protein DrrB	1642543	1643328	-	1.33333	0	0	NA	NA	NA	0.0861393	0	-0.761052	NA	NA	0	0.0927711	1.30186	NA	NA
RVBD_1458c	antibiotic transporter ATP-binding protein	1643325	1644266	-	0.666667	0	0	NA	NA	NA	0.182472	0	-0.803799	NA	NA	0	0.220207	1.43729	NA	NA
RVBD_1459c	integral membrane protein	1644369	1646144	-	6.66667	31.7428	30.658	-0.0496782	0.4705	0.497395	25.38	27.2538	0.102951	0.4191	0.498289	25.1618	22.6344	-0.152418	0.3981	0.501618
RVBD_1460	transcriptional regulator	1646192	1646998	+	2	28.0283	15.7742	-0.823871	NA	NA	9.92639	13.9687	0.491084	NA	NA	29.5187	11.711	-1.32702	NA	NA
RVBD_1461	Fe-S cluster assembly protein SufB	1646995	1649535	+	0.666667	0.0785901	0	-0.146963	NA	NA	0	0	NA	NA	NA	0.085249	0	-0.45274	NA	NA
RVBD_1462	Fe-S cluster assembly protein SufD	1649532	1650725	+	0	0	0	NA	NA	NA	0	0	NA	NA	NA	0	0	NA	NA	NA
RVBD_1463	ABC transporter ATP-binding protein	1650722	1651522	+	0.666667	0	0.15429	1.31036	NA	NA	0	0.135318	1.00856	NA	NA	0	0	NA	NA	NA
RVBD_1464	cysteine desulfurase Csd	1651524	1652777	+	2.66667	0.0690995	0	-0.807996	0.1846	0.497292	0.172279	0	-0.761052	NA	NA	0.0550446	0.0463855	-0.0436794	0.4896	0.501969
RVBD_1465	nitrogen fixation protein	1652774	1653262	+	1	6.68184	3.05135	-1.06973	NA	NA	5.4691	2.70182	-0.957653	NA	NA	7.04726	6.52584	-0.103468	NA	NA
RVBD_1466	hypothetical protein	1653237	1653584	+	0	0	0	NA	NA	NA	0	0	NA	NA	NA	0	0	NA	NA	NA
RVBD_1467c	acyl-CoA dehydrogenase FadE15	1653679	1655508	-	21.6667	38.9027	55.218	0.505265	0.0757	0.47736	40.5825	46.9982	0.211759	0.2756	0.498289	39.0849	47.8316	0.29134	0.1533	0.501618
RVBD_1468c	PE-PGRS family protein PE_PGRS29	1655615	1656727	-	8	10.2284	11.2662	0.140092	0.4079	0.497292	9.13144	9.97965	0.128468	0.4288	0.498289	10.8126	10.4076	-0.0545748	0.4611	0.501618
RVBD_1469	cation transporter P-type ATPase CtpD	1656969	1658942	+	15.6667	13.3372	12.1959	-0.128547	0.3641	0.497292	12.078	11.5233	-0.0674796	0.4478	0.498289	14.0426	13.2226	-0.0865824	0.4066	0.501618
RVBD_1470	thioredoxin TrxA	1658986	1659360	+	5	17.905	16.6868	-0.100501	0.463	0.497292	20.6798	15.0127	-0.460525	0.2991	0.498289	18.8531	24.3736	0.370309	0.2563	0.501618
RVBD_1471	thioredoxin TrxB1	1659376	1659747	+	3	6.12779	4.0175	-0.596492	0.358	0.497292	5.83968	3.58149	-0.692382	0.2854	0.498289	6.38345	6.72709	0.0767899	0.48	0.501618
RVBD_1472	enoyl-CoA hydratase EchA12	1659769	1660626	+	12.6667	32.2355	46.7124	0.535137	0.1535	0.497292	25.8827	38.226	0.562428	0.1675	0.498289	31.3062	30.5764	-0.0339345	0.4799	0.501618
RVBD_1473	ABC transporter ATP-binding protein	1660662	1662290	+	16.6667	2.88895	2.27622	-0.340837	0.3041	0.497292	1.7462	2.54426	0.541305	0.2702	0.498289	3.05447	1.60654	-0.92242	0.026	0.501618
RVBD_1473A	transcriptional regulator	1662387	1662578	+	2	16.3802	19.9018	0.281903	NA	NA	21.9726	17.9398	-0.289987	NA	NA	17.3247	25.5141	0.557228	NA	NA
RVBD_1474c	transcriptional regulator	1662647	1663210	-	6	9.01492	5.82788	-0.62492	0.2442	0.497292	5.89834	5.1912	-0.181784	0.4209	0.498289	9.42506	6.97011	-0.433222	0.2929	0.501618
RVBD_1475c	iron-regulated aconitate hydratase Can	1663221	1666052	-	1.66667	0.360404	0.310778	-0.0721116	NA	NA	0.217242	0.554192	0.974169	NA	NA	0.377865	0.132961	-1.05466	NA	NA
RVBD_1476	membrane protein	1666210	1666770	+	0	0	0	NA	NA	NA	0	0	NA	NA	NA	0	0	NA	NA	NA
RVBD_1477	peptidoglycan hydrolase	1666996	1668414	+	1	9.5401	5.30506	-0.814689	NA	NA	15.7502	4.74119	-1.68762	NA	NA	9.84595	18.4892	0.901246	NA	NA
RVBD_1478	invasion-associated protein	1668425	1669150	+	8	21.9865	21.6861	-0.0193545	0.4981	0.503642	14.1815	19.0795	0.427786	0.2287	0.498289	23.2921	16.9139	-0.46096	0.1833	0.501618
RVBD_1479	transcriptional regulator MoxR1	1669289	1670422	+	0	0	0	NA	NA	NA	0	0	NA	NA	NA	0	0	NA	NA	NA
RVBD_1480	hypothetical protein	1670419	1671372	+	1	24.4289	3.57945	-2.70075	NA	NA	28.8042	3.20275	-3.08983	NA	NA	25.5436	33.539	0.391987	NA	NA
RVBD_1481	membrane protein	1671383	1672390	+	0	0	0	NA	NA	NA	0	0	NA	NA	NA	0	0	NA	NA	NA
RVBD_1482c	hypothetical protein	1672463	1673305	-	12	23.5639	16.415	-0.520828	0.1438	0.497292	25.4811	14.6124	-0.801379	0.0433	0.447717	24.8333	30.3031	0.287157	0.2281	0.501618
RVBD_1483	3-oxoacyl-[acyl-carrier-protein] reductase FabG	1673446	1674189	+	0	0	0	NA	NA	NA	0	0	NA	NA	NA	0	0	NA	NA	NA
RVBD_1484	NADH-dependent enoyl-[acyl-carrier-protein] reductase InhA	1674208	1675017	+	0	0	0	NA	NA	NA	0	0	NA	NA	NA	0	0	NA	NA	NA
RVBD_1485	ferrochelatase HemZ	1675023	1676057	+	1.66667	0	0.170598	1.92158	NA	NA	2.4119	0.151434	-3.31092	NA	NA	0	5.19518	5.23009	NA	NA
RVBD_1486c	hypothetical protein	1676023	1676889	-	8	17.4466	16.7602	-0.057236	0.4602	0.497292	18.4604	14.8222	-0.315869	0.2775	0.498289	18.3802	22.012	0.260102	0.2787	0.501618
RVBD_1487	hypothetical protein	1676947	1677381	+	2	43.1028	36.488	-0.2388	NA	NA	19.3991	32.0915	0.724509	NA	NA	45.1772	21.6115	-1.06053	NA	NA
RVBD_1488	exported protein	1677403	1678548	+	13	32.4226	41.155	0.344117	0.1426	0.497292	36.0505	36.5319	0.0192303	0.4792	0.498289	34.1378	43.1292	0.337259	0.1855	0.501618
RVBD_1489	hypothetical protein	1678558	1678914	+	6	35.7073	26.9007	-0.407753	0.2397	0.497292	25.9074	24.0573	-0.106435	0.424	0.498289	37.7028	30.5068	-0.305139	0.2802	0.501618
RVBD_1489A	methylmalonyl-CoA mutase	1678948	1679178	+	4	17.4257	11.5259	-0.59304	0.2252	0.497292	17.1445	10.0941	-0.76061	0.2335	0.498289	18.3544	19.5948	0.0946082	0.4419	0.501618
RVBD_1490	membrane protein	1679328	1680635	+	14.3333	14.7619	12.7328	-0.212707	0.3431	0.497292	14.4494	11.347	-0.348071	0.3192	0.498289	14.4742	15.8196	0.128296	0.4077	0.501618
RVBD_1491c	TVP38/TMEM64 family membrane protein	1681214	1681972	-	12	21.7899	21.8221	0.00244634	0.486	0.499651	26.461	19.5243	-0.438123	0.2069	0.498289	22.9644	31.2285	0.443358	0.1014	0.501618
RVBD_1492	methylmalonyl-CoA mutase small subunit MutA	1682163	1684010	+	11.6667	13.1027	11.0607	-0.243564	0.3176	0.497292	14.0071	9.929	-0.495448	0.206	0.498289	15.1212	18.0274	0.253585	0.2974	0.501618
RVBD_1493	methylmalonyl-CoA mutase large subunit MutB	1684011	1686263	+	18.6667	19.5028	18.7013	-0.0602856	0.4513	0.497292	18.8719	16.6623	-0.179407	0.3645	0.498289	21.7652	23.5388	0.113061	0.3984	0.501618
RVBD_1494	antitoxin MazE4	1686277	1686579	+	5	18.3037	19.4779	0.090409	0.4367	0.497292	15.5758	16.9741	0.124336	0.432	0.498289	19.2669	17.977	-0.0994409	0.4334	0.501618
RVBD_1495	toxin MazF4	1686576	1686893	+	5	22.1561	6.2521	-1.81795	0.0159	0.28669	18.8714	5.54975	-1.75789	0.0192	0.370553	23.2584	22.2043	-0.0665157	0.4559	0.501618
RVBD_1496	LAO/AO transporter ATPase	1686890	1687894	+	6.33333	7.14192	9.59059	0.425483	0.3015	0.497292	6.33559	9.9423	0.648619	0.2489	0.498289	8.79422	7.3701	-0.253346	0.3587	0.501618
RVBD_1497	esterase LipL	1687947	1689236	+	12	29.2038	28.7565	-0.0220201	0.4855	0.499651	24.959	25.7349	0.0442965	0.4688	0.498289	30.7053	29.5427	-0.0555631	0.4373	0.501618
RVBD_1498A	hypothetical protein	1690140	1690352	-	3	20.0707	28.4179	0.501669	0.2448	0.497292	19.6065	25.1511	0.35902	0.3081	0.498289	20.9332	23.247	0.15142	0.3658	0.501618
RVBD_1498c	methyltransferase	1689309	1689926	-	14	17.8953	15.4863	-0.20808	0.3011	0.497292	14.1558	13.7918	-0.0372937	0.4794	0.498289	18.8584	16.6822	-0.176649	0.3212	0.501618
RVBD_1499	hypothetical protein	1690413	1690811	+	5	44.5666	37.9008	-0.233138	0.3156	0.497292	29.3803	33.7786	0.201335	0.3577	0.498289	46.9741	34.9098	-0.427735	0.1775	0.501618
RVBD_1500	glycosyltransferase	1690856	1691884	+	16	30.251	28.7929	-0.0710815	0.4566	0.497292	27.8924	28.9591	0.0542332	0.4594	0.498289	33.8438	30.5517	-0.14753	0.376	0.501618
RVBD_1501	hypothetical protein	1691896	1692717	+	17.6667	13.398	13.6323	0.0252982	0.4811	0.498356	21.5197	16.2002	-0.409202	0.2304	0.498289	15.6033	20.9917	0.427869	0.1589	0.501618
RVBD_1502	hypothetical protein	1692930	1693829	+	13	4.8656	6.22215	0.355102	0.2937	0.497292	5.23805	5.98131	0.191627	0.3993	0.498289	4.75745	5.36685	0.173993	0.3815	0.501618
RVBD_1505c	sialic acid O-acetyltransferase NeuD	1695287	1695952	-	8.33333	7.77234	15.6788	1.01139	0.0948	0.494348	9.56298	12.3531	0.36914	0.3141	0.498289	8.19371	12.657	0.626574	0.1769	0.501618
RVBD_1506c	hypothetical protein	1695949	1696449	-	10.3333	10.5032	8.15491	-0.363654	0.294	0.497292	7.98379	8.05689	0.0137185	0.4831	0.498289	12.129	9.45168	-0.358976	0.2833	0.501618
RVBD_1507A	hypothetical protein	1697362	1697865	+	6.33333	15.3547	10.939	-0.487352	0.1911	0.497292	9.86345	11.2193	0.186042	0.3879	0.498289	18.8398	11.7238	-0.682745	0.079	0.501618
RVBD_1507c	hypothetical protein	1696733	1697428	-	7.66667	9.93052	4.17294	-1.24478	0.0833	0.484872	8.04549	4.96888	-0.690587	0.24	0.498289	9.2464	6.44665	-0.518678	0.2455	0.501618
RVBD_1508A	hypothetical protein	1699872	1700234	+	8.66667	15.253	13.9366	-0.129425	0.4222	0.497292	18.8477	13.9423	-0.433932	0.2667	0.498289	16.0726	19.9735	0.313394	0.3019	0.501618
RVBD_1508c	membrane protein	1698101	1699900	-	34.3333	42.8775	30.5681	-0.488059	0.0067	0.204915	37.7132	27.1385	-0.474601	0.0131	0.341216	43.8906	42.8656	-0.0340675	0.4243	0.501618
RVBD_1509	hypothetical protein	1700218	1701099	+	8.66667	11.6923	19.5094	0.738292	0.2269	0.497292	9.07931	17.1945	0.920215	0.201	0.498289	13.8662	11.8412	-0.227079	0.3757	0.501618
RVBD_1510	membrane protein	1701301	1702599	+	22	34.8533	31.5988	-0.141283	0.2784	0.497292	36.9715	28.1298	-0.394144	0.0725	0.491781	36.734	43.8204	0.254481	0.1185	0.501618
RVBD_1510A	hypothetical protein	1702603	1703022	+	5	61.3529	38.5441	-0.669795	0.1174	0.497292	41.8566	34.3144	-0.28611	0.335	0.498289	64.8556	49.7191	-0.383099	0.2159	0.501618
RVBD_1511	GDP-D-mannose dehydratase GmdA	1703080	1704102	+	19	39.7275	43.8382	0.142123	0.3192	0.497292	38.3181	38.7539	0.0163765	0.4824	0.498289	41.8916	44.9814	0.102692	0.3714	0.501618
RVBD_1512	nucleotide-sugar epimerase EpiA	1704099	1705067	+	2	0.039295	0.0467267	0.406168	NA	NA	0.0430696	0.0418874	0.166716	NA	NA	0.0426245	0.0463855	0.185683	NA	NA
RVBD_1513	FkbM family methyltransferase	1705064	1705795	+	4	6.72026	4.72147	-0.501731	0.3503	0.497292	1.41353	4.15381	1.53049	0.2723	0.498289	7.06075	1.69525	-2.03057	0.0617	0.501618
RVBD_1514c	hypothetical protein	1705813	1706601	-	10.3333	19.0026	22.1651	0.22231	0.3568	0.497292	13.9996	17.9849	0.361298	0.2996	0.498289	19.9927	17.5815	-0.185077	0.3777	0.501618
RVBD_1515c	hypothetical protein	1706636	1707532	-	9.66667	10.3767	6.33738	-0.708835	0.1045	0.497292	18.9763	5.59957	-1.75693	0.0218	0.381085	12.1634	24.9039	1.03302	0.0938	0.501618
RVBD_1516c	sugar transferase	1707535	1708545	-	10.3333	18.3833	12.733	-0.528682	0.2212	0.497292	12.9817	11.3154	-0.197493	0.3941	0.498289	17.6686	13.7829	-0.357786	0.2763	0.501618
RVBD_1517	hypothetical protein	1708877	1709641	+	8	15.627	18.7364	0.26208	0.2984	0.497292	13.2197	16.5046	0.320089	0.3321	0.498289	16.4043	15.9748	-0.0379699	0.4907	0.502104
RVBD_1518	hypothetical protein	1709650	1710609	+	8.66667	13.1234	13.5435	0.0461599	0.4685	0.497292	8.64743	10.6917	0.306054	0.3189	0.498289	12.2393	10.3664	-0.238903	0.3271	0.501618
RVBD_1519	hypothetical protein	1710739	1711008	+	3	18.1766	4.39396	-2.03054	0.0331	0.368382	12.6807	3.91052	-1.67912	0.1132	0.498289	19.3774	15.2837	-0.340692	0.3412	0.501618
RVBD_1520	sugar transferase	1711034	1712074	+	22.6667	40.6719	39.968	-0.0250938	0.4657	0.497292	29.3247	37.1715	0.342062	0.1314	0.498289	42.899	33.2902	-0.365742	0.0818	0.501618
RVBD_1520Ac	hypothetical protein	1712063	1712263	-	5	48.3487	67.329	0.477756	0.1416	0.497292	41.3834	59.7697	0.530165	0.1465	0.498289	50.8857	49.2404	-0.0472511	0.4431	0.501618
RVBD_1521	fatty-acid-AMP ligase FadD25	1712308	1714059	+	28.3333	15.4408	19.1584	0.311295	0.1941	0.497292	15.5253	16.4395	0.0826169	0.4014	0.498289	16.2849	19.0738	0.228056	0.2176	0.501618
RVBD_1522c	transmembrane transporter MmpL12	1714178	1717618	-	34	29.9187	35.4831	0.24612	0.1472	0.497292	24.1545	31.4709	0.381705	0.0649	0.484145	31.5413	28.5593	-0.143226	0.249	0.501618
RVBD_1523	methyltransferase	1717659	1718702	+	18.6667	37.5334	35.6113	-0.0756932	0.3837	0.497292	31.1785	30.0031	-0.0553382	0.4338	0.498289	37.3746	36.7465	-0.0243989	0.4611	0.501618
RVBD_1524	glycosyltransferase	1718732	1719976	+	8	10.5344	17.2007	0.707004	0.1122	0.497292	10.0617	15.3852	0.612018	0.1797	0.498289	11.0569	11.9687	0.114498	0.4247	0.501618
RVBD_1525	rhamnosyl transferase WbbL2	1720023	1720808	+	8.66667	3.58065	1.19916	-1.55809	0.0477	0.432963	4.92444	1.19407	-2.02028	0.0253	0.397794	3.76819	5.20359	0.464695	0.2753	0.501618
RVBD_1526c	glycosyltransferase	1720786	1722066	-	10.3333	9.74779	8.91719	-0.127469	0.4289	0.497292	10.1585	9.57634	-0.0844277	0.4541	0.498289	10.2078	9.64616	-0.0812192	0.4683	0.501618
RVBD_1527c	polyketide synthase Pks5	1722089	1728415	-	72.6667	24.5213	18.44	-0.411098	0.0117	0.265345	18.0248	16.8661	-0.0958027	0.3198	0.498289	26.5688	21.1878	-0.326449	0.0202	0.501618
RVBD_1528c	polyketide synthase associated protein PapA4	1728959	1729456	-	7	25.1126	18.964	-0.404146	0.2248	0.497292	17.993	16.8416	-0.0948745	0.4624	0.498289	26.4562	21.2794	-0.313649	0.2818	0.501618
RVBD_1529	fatty-acid-AMP ligase FadD24	1729508	1731262	+	26.3333	7.98538	10.3602	0.375697	0.2389	0.497292	11.2325	10.7389	-0.0646044	0.4597	0.498289	8.72936	11.8572	0.441697	0.1853	0.501618
RVBD_1530	alcohol dehydrogenase Adh	1731379	1732482	+	17	6.94401	3.68092	-0.912846	0.1025	0.497292	7.44537	3.08156	-1.26929	0.0514	0.464874	7.83474	9.84499	0.329387	0.2796	0.501618
RVBD_1531	4-carboxymuconolactone decarboxylase	1732479	1733045	+	4	15.9	25.836	0.69991	0.1829	0.497292	40.6473	23.1361	-0.811377	0.1893	0.498289	16.7409	47.6975	1.50872	0.0442	0.501618
RVBD_1532c	hypothetical protein	1733122	1733556	-	3	23.6136	14.0202	-0.748175	0.2021	0.497292	19.94	12.1871	-0.706457	0.2685	0.498289	24.8393	23.942	-0.0524983	0.4673	0.501618
RVBD_1533	hypothetical protein	1733616	1734743	+	6.66667	11.1478	5.34788	-1.05468	0.028	0.357989	21.3159	5.53506	-1.93847	0.0183	0.36913	11.779	20.7828	0.818329	0.1139	0.501618
RVBD_1534	transcriptional regulator	1734740	1735417	+	13.3333	10.069	13.6849	0.442712	0.1442	0.497292	7.57244	12.9666	0.775243	0.0559	0.466132	11.4151	8.8587	-0.365078	0.1706	0.501618
RVBD_1535	hypothetical protein	1735982	1736218	+	4	36.9595	35.0933	-0.0740879	0.4354	0.497292	25.1017	31.0674	0.307546	0.2864	0.498289	38.8885	29.9643	-0.37542	0.2002	0.501618
RVBD_1536	isoleucyl-tRNA synthetase IleS	1736525	1739650	+	0.666667	0	0.0934534	1.03856	NA	NA	0	0.0837747	0.767781	NA	NA	0	0	NA	NA	NA
RVBD_1537	DNA polymerase IV DinX	1739862	1741253	+	12	16.0555	16.8264	0.0680183	0.4388	0.497292	8.94034	14.9912	0.745073	0.0824	0.498289	16.9168	10.6507	-0.666645	0.0675	0.501618
RVBD_1538c	L-asparaginase AnsA	1741218	1742198	-	11	9.64662	23.4518	1.28078	0.0002	0.0223857	6.95784	20.7807	1.57666	0.0003	0.0438	10.1549	8.23616	-0.301325	0.1997	0.501618
RVBD_1539	lipoprotein signal peptidase LspA	1742250	1742858	+	1	21.6546	13.6546	-0.653799	NA	NA	12.6938	12.1225	-0.0616554	NA	NA	22.7449	15.3023	-0.565199	NA	NA
RVBD_1540	RluA family pseudouridine synthase	1742851	1743777	+	0	0	0	NA	NA	NA	0	0	NA	NA	NA	0	0	NA	NA	NA
RVBD_1541c	lipoprotein LprI	1743784	1744377	-	8	27.2089	30.9921	0.188038	0.3455	0.497292	21.3704	27.5276	0.36517	0.2275	0.498289	28.6815	25.2573	-0.183129	0.3311	0.501618
RVBD_1542c	hemoglobin GlbN	1744432	1744842	-	7.66667	26.034	35.9696	0.466398	0.1419	0.497292	17.3045	28.1652	0.702313	0.0793	0.498289	23.9801	20.5127	-0.224928	0.2535	0.501618
RVBD_1543	fatty-acyl-CoA reductase	1745070	1746095	+	13	10.2837	5.69579	-0.850048	0.0435	0.418187	12.693	5.08507	-1.31679	0.0135	0.341216	10.8449	14.7308	0.441613	0.1568	0.501618
RVBD_1544	ketoacyl reductase	1746100	1746903	+	7.66667	7.20885	8.29802	0.203768	0.406	0.497292	6.40507	7.49276	0.226404	0.4471	0.498289	8.61297	8.64105	0.0052513	0.4915	0.502104
RVBD_1545	hypothetical protein	1746925	1747152	+	2	39.4137	22.8659	-0.781818	NA	NA	31.3483	20.2811	-0.624986	NA	NA	41.7052	36.2012	-0.203339	NA	NA
RVBD_1546	hypothetical protein	1747201	1747632	+	5	50.5778	50.305	-0.00746905	0.4918	0.501216	61.0203	44.474	-0.455819	0.2208	0.498289	53.2709	70.2898	0.399879	0.2045	0.501618
RVBD_1547	DNA polymerase III alpha subunit DnaE1	1747700	1751254	+	0	0	0	NA	NA	NA	0	0	NA	NA	NA	0	0	NA	NA	NA
RVBD_1548c	PPE family protein PPE21	1751303	1753339	-	22	17.3975	10.8273	-0.683462	0.0587	0.449953	13.8896	8.33359	-0.736239	0.0541	0.466132	15.906	16.3162	0.0368112	0.453	0.501618
RVBD_1549	fatty-acid-CoA ligase	1753516	1754043	+	8	56.0334	59.8563	0.0953591	0.4102	0.497292	47.8117	53.2262	0.154824	0.3748	0.498289	59.1248	55.3714	-0.0945158	0.4043	0.501618
RVBD_1550	fatty-acid-CoA ligase FadD11	1753722	1755437	+	25.6667	27.3491	22.903	-0.25576	0.1836	0.497292	28.8871	20.3674	-0.503937	0.09	0.498289	30.0035	35.6977	0.250696	0.1956	0.501618
RVBD_1551	glycerol-3-phosphate O-acyltransferase PlsB1	1755451	1757316	+	20.6667	6.85221	10.5943	0.628522	0.093	0.489852	13.9323	11.4891	-0.277733	0.3078	0.498289	7.22907	13.3645	0.886045	0.0319	0.501618
RVBD_1551A	hypothetical protein	1757444	1757677	+	4	21.1382	23.775	0.170184	0.3721	0.497292	27.8272	21.1411	-0.395196	0.2775	0.498289	22.3553	33.2412	0.571859	0.1931	0.501618
RVBD_1552	fumarate reductase FrdA	1757687	1759438	+	23	13.0995	12.3693	-0.0824199	0.435	0.497292	13.1846	10.9507	-0.26748	0.2977	0.498289	13.7882	15.7656	0.19336	0.307	0.501618
RVBD_1553	fumarate reductase FrdB	1759441	1760184	+	12.3333	24.5959	31.9693	0.378327	0.1659	0.497292	20.4565	26.1554	0.354491	0.2043	0.498289	25.8653	26.2574	0.0218089	0.4685	0.501618
RVBD_1554	fumarate reductase FrdC	1760181	1760561	+	8	23.8892	26.7632	0.164161	0.368	0.497292	26.2948	23.753	-0.146297	0.4079	0.498289	25.1224	31.0805	0.306975	0.2329	0.501618
RVBD_1555	fumarate reductase FrdD	1760558	1760935	+	4	61.7819	40.3501	-0.613658	0.11	0.497292	36.2641	35.4655	-0.0317493	0.467	0.498289	64.848	43.0162	-0.591579	0.0966	0.501618
RVBD_1556	regulatory protein	1761003	1761611	+	12.6667	20.2623	28.4141	0.487805	0.1074	0.497292	19.8406	25.3224	0.351903	0.2047	0.498289	23.1284	25.3952	0.134937	0.3573	0.501618
RVBD_1557	transmembrane transporter MmpL6	1761750	1762943	+	15	27.304	32.1696	0.236678	0.2515	0.497292	28.4235	28.4825	0.0031018	0.4988	0.502405	28.8028	33.9303	0.236363	0.243	0.501618
RVBD_1558	deazaflavin-dependent nitroreductase	1762953	1763399	+	8	79.1903	80.1477	0.0174624	0.4754	0.49763	70.3657	71.1384	0.0158356	0.4803	0.498289	83.553	82.9925	-0.00965691	0.4941	0.50233
RVBD_1559	threonine dehydratase IlvA	1763434	1764723	+	0.666667	0	0	NA	NA	NA	0.107337	0	-0.454196	NA	NA	0	0.130966	1.05896	NA	NA
RVBD_1560	antitoxin VapB11	1764761	1764979	+	0.666667	0	0	NA	NA	NA	2.03925	0	-3.46331	NA	NA	0	2.38916	4.16114	NA	NA
RVBD_1561	toxin VapC11	1764985	1765389	+	6	6.69111	4.45676	-0.581425	0.1989	0.497292	9.10267	5.57979	-0.701048	0.1747	0.498289	8.25369	9.07022	0.136354	0.4137	0.501618
RVBD_1562c	maltooligosyltrehalose trehalohydrolase TreZ	1765406	1767148	-	21.3333	11.2655	15.4951	0.459917	0.1503	0.497292	12.2991	14.4947	0.236983	0.3039	0.498289	12.4381	14.5892	0.230127	0.2719	0.501618
RVBD_1563c	maltooligosyltrehalose synthase TreY	1767141	1769438	-	9.33333	21.1083	11.2131	-0.910847	0.0936	0.491361	14.9438	9.87936	-0.5956	0.2006	0.498289	20.0712	16.0164	-0.325104	0.3045	0.501618
RVBD_1564c	maltooligosyltrehalose synthase TreX	1769442	1771607	-	26.3333	29.628	21.9405	-0.433113	0.1348	0.497292	26.686	17.9993	-0.567884	0.1189	0.498289	28.8631	31.5856	0.130058	0.3634	0.501618
RVBD_1565c	hypothetical protein	1771646	1773835	-	7	0.58693	0.553899	-0.060315	0.5087	0.509939	0.466226	0.580756	0.313928	0.3952	0.498289	0.55342	0.417767	-0.381285	0.4077	0.501618
RVBD_1566c	invasion-associated protein	1773934	1774626	-	7.66667	2.95564	0.86021	-1.74807	0.0389	0.396299	2.63772	0.867241	-1.57099	0.0789	0.498289	3.0568	2.76922	-0.140133	0.4221	0.501618
RVBD_1567c	membrane protein	1774866	1775150	-	7	86.2859	89.6236	0.0548721	0.4162	0.497292	96.8267	80.023	-0.274831	0.197	0.498289	91.1205	114.013	0.323324	0.1534	0.501618
RVBD_1568	adenosylmethionine-8-amino-7-oxononanoate aminotransferase BioA	1775398	1776711	+	7.33333	0.74539	0.0757755	-2.95758	0.0115	0.265345	1.14067	0.153598	-2.53785	0.1352	0.498289	0.786192	0.615071	-0.340171	0.3763	0.501618
RVBD_1569	8-amino-7-oxononanoate synthase BioF1	1776708	1777868	+	2.33333	1.06521	0	-3.5067	NA	NA	0.597295	0	-2.76687	NA	NA	0.731458	0.475779	-0.552146	0.3215	0.501618
RVBD_1570	dethiobiotin synthetase BioD	1777865	1778545	+	1	2.85503	0.0934534	-3.35274	NA	NA	0.679751	0.0837747	-1.57662	NA	NA	3.04678	0.796386	-1.7277	NA	NA
RVBD_1571	hypothetical protein	1778545	1779054	+	1	0.813138	0	-2.257	NA	NA	4.92195	0	-4.6692	NA	NA	0.854662	6.03081	2.63527	NA	NA
RVBD_1572c	hypothetical protein	1779200	1779304	-	0	0	0	NA	NA	NA	0	0	NA	NA	NA	0	0	NA	NA	NA
RVBD_1573	prophage PhiRv1 protein	1779320	1779730	+	0	0	0	NA	NA	NA	0	0	NA	NA	NA	0	0	NA	NA	NA
RVBD_1574	prophage PhiRv1 protein	1779797	1780660	+	7.33333	4.52589	4.6663	0.0461048	0.4702	0.497336	4.88836	4.76774	-0.0344375	0.5172	0.517538	5.44667	5.90075	0.115936	0.4602	0.501618
RVBD_1576c	prophage PhiRv1 protein	1780650	1782071	-	2	2.0538	0.56072	-1.6855	NA	NA	0.456179	0.502648	0.15966	NA	NA	2.21051	0.550517	-1.84804	NA	NA
RVBD_1577c	prophage PhiRv1 protein	1782079	1782591	-	2.66667	3.89935	2.78092	-0.462892	NA	NA	1.95259	1.65923	-0.21852	0.393	0.498289	2.73624	2.20472	-0.300588	0.4435	0.501618
RVBD_1578c	prophage PhiRv1 protein	1782765	1783235	-	1.66667	1.23849	0.635666	-0.83235	NA	NA	7.69073	0.563848	-3.54975	NA	NA	2.57742	17.8089	2.72421	NA	NA
RVBD_1579c	prophage PhiRv1 protein	1783316	1783630	-	3	16.4712	11.1262	-0.561531	0.3055	0.497292	8.64395	9.64882	0.159354	0.4654	0.498289	17.4325	10.411	-0.739926	0.2325	0.501618
RVBD_1580c	prophage PhiRv1 protein	1783627	1783899	-	4	25.2223	29.2474	0.21403	0.3643	0.497292	33.483	25.8621	-0.371595	0.2738	0.498289	26.6629	39.4068	0.563204	0.155	0.501618
RVBD_1581Ac	hypothetical protein	1784305	1784520	-	3.66667	2.83804	1.433	-0.954413	0.2441	0.497292	8.01931	1.6922	-2.1988	0.0964	0.498289	3.00574	7.33108	1.27744	0.149	0.501618
RVBD_1581c	prophage PhiRv1 protein	1783913	1784308	-	6.33333	18.3342	9.61086	-0.929121	0.1326	0.497292	10.1935	8.59695	-0.244332	0.3943	0.498289	27.0879	17.0188	-0.669219	0.165	0.501618
RVBD_1582c	prophage PhiRv1 protein	1784504	1785919	-	13.6667	14.532	6.66368	-1.12276	0.0138	0.272008	10.4057	6.41894	-0.695293	0.134	0.498289	15.3992	11.4056	-0.432564	0.1714	0.501618
RVBD_1583c	prophage PhiRv1 protein	1785919	1786317	-	3.33333	4.49749	9.60041	1.09006	0.2495	0.497292	24.3103	17.2356	-0.492768	NA	NA	4.75889	13.6235	1.51102	0.178	0.501618
RVBD_1584c	prophage PhiRv1 protein	1786314	1786535	-	2	12.7504	15.0062	0.236535	NA	NA	6.54288	13.4336	1.03029	NA	NA	13.2781	7.43621	-0.828076	NA	NA
RVBD_1585c	prophage PhiRv1 protein	1786591	1787106	-	4	3.43467	1.77707	-0.925567	0.3277	0.497292	3.16909	1.58256	-0.975773	0.2267	0.498289	3.68637	3.83294	0.0579394	0.4844	0.501731
RVBD_1586c	prophage PhiRv1 integrase	1787103	1788512	-	15	30.5702	27.9112	-0.131045	0.3444	0.497292	25.3992	24.7662	-0.0362611	0.4568	0.498289	32.2508	30.148	-0.0971698	0.3742	0.501618
RVBD_1587c	13E12 repeat family protein	1788169	1789170	-	13	25.1622	24.6646	-0.0285504	0.4713	0.497395	20.1602	21.8048	0.113236	0.3769	0.498289	26.5313	23.9404	-0.148077	0.319	0.501618
RVBD_1588c	13E12 repeat family protein	1789175	1789843	-	8.66667	10.3434	13.7365	0.409415	0.2181	0.497292	13.0166	13.735	0.0778222	0.4418	0.498289	10.9199	13.7387	0.331134	0.2298	0.501618
RVBD_1589	biotin synthetase BioB	1790291	1791340	+	5.33333	0.366776	0.0467267	-2.28648	0.0826	0.484452	0.145546	0.0628311	-0.730516	0.2391	0.498289	0.385032	0.117722	-1.49052	0.1594	0.501618
RVBD_1590	hypothetical protein	1791341	1791580	+	2	0.564043	0.8409	0.566214	NA	NA	0.0536686	0.757758	2.64637	NA	NA	0.594321	0.065483	-2.16145	NA	NA
RVBD_1591	transmembrane protein	1791577	1792242	+	8	39.5005	34.0878	-0.212207	0.2911	0.497292	23.203	30.4557	0.392289	0.1513	0.498289	41.6296	27.5206	-0.596627	0.0507	0.501618
RVBD_1592c	triacylglycerol lipase	1792407	1793747	-	19.6667	3.32209	5.11893	0.623471	0.0368	0.381891	2.12169	4.78814	1.17147	0.0012	0.118684	3.49266	2.37706	-0.553046	0.0579	0.501618
RVBD_1593c	hypothetical protein	1794004	1794714	-	9.66667	17.1768	22.8245	0.410186	0.2144	0.497292	18.1634	22.587	0.314404	0.2575	0.498289	18.0181	19.353	0.103209	0.4005	0.501618
RVBD_1594	quinolinate synthetase NadA	1794763	1795812	+	0.666667	0.0640788	0	-0.0491842	NA	NA	0	0	NA	NA	NA	0.0690021	0	-0.346141	NA	NA
RVBD_1595	l-aspartate oxidase NadB	1795812	1797395	+	0.666667	0	0	NA	NA	NA	0.0861393	0	-0.33803	NA	NA	0	0.0927711	0.860815	NA	NA
RVBD_1596	nicotinate-nucleotide pyrophosphatase NadC	1797395	1798252	+	1.66667	35.6252	16.9946	-1.06225	NA	NA	67.5906	30.0115	-1.16528	NA	NA	37.4684	40.402	0.108976	NA	NA
RVBD_1597	hypothetical protein	1798301	1799059	+	11	26.3031	26.2791	-0.00103018	0.4858	0.499651	21.9614	23.4185	0.0927985	0.4155	0.498289	27.7261	25.9408	-0.0958556	0.4017	0.501618
RVBD_1598c	deazaflavin-dependent nitroreductase	1799080	1799490	-	6.66667	13.1293	14.2829	0.122136	0.4163	0.497292	4.36945	12.6893	1.5335	0.0493	0.462174	16.0772	6.00361	-1.41659	0.0153	0.501618
RVBD_1599	histidinol dehydrogenase HisD	1799590	1800906	+	0	0	0	NA	NA	NA	0	0	NA	NA	NA	0	0	NA	NA	NA
RVBD_1600	histidinol-phosphate aminotransferase HisC1	1800903	1802045	+	0	0	0	NA	NA	NA	0	0	NA	NA	NA	0	0	NA	NA	NA
RVBD_1601	imidazole glycerol phosphate dehydratase HisB	1802042	1802674	+	0	0	0	NA	NA	NA	0	0	NA	NA	NA	0	0	NA	NA	NA
RVBD_1602	amidotransferase HisH	1802671	1803291	+	0	0	0	NA	NA	NA	0	0	NA	NA	NA	0	0	NA	NA	NA
RVBD_1603	phosphoribosyl isomerase A HisA	1803301	1804038	+	0.666667	0	0.0934534	1.03856	NA	NA	0	0.0837747	0.767781	NA	NA	0	0	NA	NA	NA
RVBD_1604	inositol-1-monophosphatase ImpA	1804046	1804858	+	9	5.24834	4.01614	-0.382807	0.3381	0.497292	2.82429	3.54304	0.326733	0.3753	0.498289	7.93253	4.87577	-0.698828	0.2389	0.501618
RVBD_1605	imidazole glycerol phosphate synthase subunit HisF	1804860	1805663	+	0	0	0	NA	NA	NA	0	0	NA	NA	NA	0	0	NA	NA	NA
RVBD_1606	phosphoribosyl-AMP 1,6 cyclohydrolase HisI	1805660	1806007	+	0.666667	0.155791	0	-0.578446	NA	NA	0	0	NA	NA	NA	0.164673	0	-0.883764	NA	NA
RVBD_1607	ionic transporter integral membrane protein ChaA	1806188	1807270	+	9	18.8635	9.06245	-1.0553	0.0377	0.38994	20.0657	8.0439	-1.31612	0.014	0.342813	19.712	23.5902	0.259083	0.292	0.501618
RVBD_1608c	peroxidoxin BcpB	1807305	1807769	-	6	15.5561	21.4694	0.464835	0.2426	0.497292	19.7674	19.2628	-0.0368414	0.4805	0.498289	16.3858	23.4319	0.515642	0.1139	0.501618
RVBD_1609	anthranilate synthase component 1 TrpE	1807910	1809460	+	0.666667	0.189989	0	-0.734857	NA	NA	0	0	NA	NA	NA	0.194009	0	-1.01521	NA	NA
RVBD_1610	membrane protein	1809450	1810157	+	1	1.42613	2.10448	0.554608	NA	NA	0.691013	1.80834	1.2275	NA	NA	1.47973	0.814233	-0.726119	NA	NA
RVBD_1611	indole-3-glycerol phosphate synthase TrpC	1810247	1811065	+	0	0	0	NA	NA	NA	0	0	NA	NA	NA	0	0	NA	NA	NA
RVBD_1612	tryptophan synthase beta subunit TrpB	1811134	1812366	+	0.666667	0	0	NA	NA	NA	0.232215	0	-0.995959	NA	NA	0	0.274385	1.62638	NA	NA
RVBD_1613	tryptophan synthase alpha subunit TrpA	1812366	1813178	+	1.33333	0	0.498177	2.28902	NA	NA	0.113292	0.225923	0.729083	NA	NA	0	0.265462	1.59689	NA	NA
RVBD_1614	prolipoprotein diacylglyceryl transferase Lgt	1813178	1814584	+	2.66667	91.6008	77.357	-0.24309	NA	NA	36.498	45.8789	0.329916	0.3657	0.498289	64.4429	43.375	-0.570377	0.2402	0.501618
RVBD_1615	membrane protein	1815260	1815700	+	8	25.2777	16.0994	-0.64964	0.0582	0.449953	16.953	14.2	-0.254889	0.3001	0.498289	26.5908	20.1339	-0.40078	0.1462	0.501618
RVBD_1616	hypothetical protein	1815690	1816088	+	8.33333	19.8711	27.2214	0.454103	0.2497	0.497292	13.0443	24.3256	0.898242	0.1214	0.498289	18.6953	13.6626	-0.451712	0.1459	0.501618
RVBD_1617	pyruvate kinase PykA	1816196	1817614	+	0	0	0	NA	NA	NA	0	0	NA	NA	NA	0	0	NA	NA	NA
RVBD_1618	acyl-CoA thioesterase II TesB1	1817622	1818524	+	16	27.5186	12.7822	-1.10532	0.002	0.106237	23.7202	11.3583	-1.06141	0.0115	0.335525	28.9749	27.5407	-0.0731407	0.4201	0.501618
RVBD_1619	hypothetical protein	1818582	1820036	+	13.3333	12.4573	13.1771	0.0814206	0.4196	0.497292	13.4762	11.7023	-0.20313	0.3363	0.498289	15.3654	18.7279	0.285453	0.2435	0.501618
RVBD_1620c	thiol reductant ABC exporter subunit CydC	1819970	1821700	-	1.66667	13.8798	20.074	0.531865	NA	NA	0.250413	8.9924	4.76784	NA	NA	7.29216	0.293682	-4.28771	NA	NA
RVBD_1621c	thiol reductant ABC exporter subunit CydD	1821697	1823280	-	0	0	0	NA	NA	NA	0	0	NA	NA	NA	0	0	NA	NA	NA
RVBD_1622c	integral membrane cytochrome D ubiquinol oxidase CydB	1823367	1824407	-	0.666667	0.15718	0	-0.585142	NA	NA	0	0	NA	NA	NA	0.170498	0	-0.910833	NA	NA
RVBD_1623c	integral membrane cytochrome D ubiquinol oxidase CydA	1824437	1825894	-	3.33333	6.58993	0.544412	-3.47853	0.0529	0.444052	0.145684	0.64871	1.82979	0.2504	0.498289	9.36125	0.178611	-5.32842	0.0322	0.501618
RVBD_1624c	membrane protein	1826005	1826592	-	4.66667	42.2275	21.5424	-0.96888	0.1317	0.497292	24.2113	15.3524	-0.655445	0.1744	0.498289	35.7479	28.4237	-0.330229	0.3573	0.501618
RVBD_1625c	adenylyl cyclase Cya	1826621	1827952	-	29.3333	45.7614	59.2731	0.373257	0.0536	0.444052	43.3877	52.5343	0.275974	0.1277	0.498289	46.5126	49.6702	0.0947738	0.3254	0.501618
RVBD_1626	two-component system transcriptional regulator	1828187	1828804	+	5	2.82202	1.73787	-0.681113	0.1466	0.497292	1.91954	1.54274	-0.303178	0.3841	0.498289	2.93619	2.26079	-0.369972	0.3126	0.501618
RVBD_1627c	nonspecific lipid-transfer protein	1828872	1830080	-	12.3333	10.4584	10.6102	0.0213642	0.4781	0.498356	9.82488	10.1043	0.0407902	0.4594	0.498289	11.9048	11.7224	-0.0220136	0.4778	0.501618
RVBD_1628c	hypothetical protein	1830077	1830568	-	6	19.5519	27.6262	0.498717	0.235	0.497292	19.7144	24.5566	0.316789	0.3386	0.498289	20.7198	22.9085	0.14496	0.4084	0.501618
RVBD_1629	DNA polymerase I PolA	1830672	1833386	+	2.33333	18.9326	5.73201	-1.7107	0.0579	0.449953	39.307	7.69782	-2.3367	NA	NA	29.9288	47.1994	0.65634	NA	NA
RVBD_1630	30S ribosomal protein S1 RpsA	1833549	1834994	+	1.33333	0.311582	0	-1.18409	NA	NA	0.182472	0	-0.803799	NA	NA	0.164673	0.110103	-0.287548	NA	NA
RVBD_1631	dephospho-CoA kinase CoaE	1835020	1836243	+	0.666667	0	0.300641	1.8092	NA	NA	0	0.258335	1.45944	NA	NA	0	0	NA	NA	NA
RVBD_1632c	hypothetical protein	1836394	1836837	-	10.6667	62.0812	71.6023	0.205913	0.2793	0.497292	61.0084	69.6726	0.191604	0.304	0.498289	65.5285	65.6845	0.00347608	0.484	0.501658
RVBD_1633	excinuclease ABC UvrB	1837082	1839178	+	23.6667	1.84956	0.763311	-1.26533	0.0109	0.258792	0.860889	0.678048	-0.338148	0.3023	0.498289	1.7955	0.929425	-0.944251	0.0268	0.501618
RVBD_1634	drug efflux membrane protein	1839175	1840590	+	32	40.4496	47.451	0.230344	0.1922	0.497292	34.8392	42.0095	0.270003	0.1782	0.498289	42.6477	40.7772	-0.0646742	0.4098	0.501618
RVBD_1635A	hypothetical protein	1842175	1842435	+	5	13.2472	14.033	0.0841265	0.4609	0.497292	15.3469	12.4918	-0.295476	0.3768	0.498289	13.9647	18.1525	0.378083	0.33	0.501618
RVBD_1635c	polyprenol phosphomannose-dependent ManLAM-capping mannosyltransferase	1840579	1842249	-	28.3333	29.5642	32.5787	0.140148	0.2965	0.497292	23.8451	26.9323	0.175669	0.2676	0.498289	29.0006	28.1373	-0.0435484	0.4181	0.501618
RVBD_1636	iron-regulated universal stress protein family protein	1842458	1842898	+	0	0	0	NA	NA	NA	0	0	NA	NA	NA	0	0	NA	NA	NA
RVBD_1637c	hypothetical protein	1842905	1843699	-	13	31.7217	42.4355	0.419822	0.166	0.497292	38.443	37.8865	-0.0209321	0.4811	0.498289	33.4982	45.2546	0.433916	0.2163	0.501618
RVBD_1638	excinuclease ABC UvrA	1843748	1846666	+	21.3333	1.90746	0.664528	-1.50655	0.027	0.355362	1.21828	0.720798	-0.746027	0.1364	0.498289	1.84197	1.07178	-0.776587	0.1218	0.501618
RVBD_1638A	hypothetical protein	1846723	1846980	-	2.66667	10.8197	7.68015	-0.488316	0.272	0.497292	26.1712	10.1958	-1.35051	NA	NA	11.3903	20.852	0.870192	0.1346	0.501618
RVBD_1639c	hypothetical protein	1846996	1848465	-	13	30.5261	34.3074	0.168617	0.3276	0.497292	23.7939	28.0352	0.236658	0.2738	0.498289	27.6173	25.9519	-0.0896049	0.4068	0.501618
RVBD_1640c	lysyl-tRNA synthetase 2 LysX	1848524	1852042	-	42.6667	5.92887	4.84416	-0.290935	0.2901	0.497292	6.23228	4.21742	-0.562722	0.1867	0.498289	6.56644	8.02446	0.289258	0.3011	0.501618
RVBD_1641	initiation factor if-3 InfC	1852217	1852885	+	1.66667	1.42955	0.401619	-1.38606	NA	NA	0.843179	0.181534	-1.7185	NA	NA	0.749168	1.01356	0.418676	NA	NA
RVBD_1642	50S ribosomal protein L35 RpmI	1852935	1853129	+	0	0	0	NA	NA	NA	0	0	NA	NA	NA	0	0	NA	NA	NA
RVBD_1643	50S ribosomal protein L20 RplT	1853191	1853580	+	0	0	0	NA	NA	NA	0	0	NA	NA	NA	0	0	NA	NA	NA
RVBD_1644	23S rRNA methyltransferase TsnR	1853613	1854395	+	11	54.6641	58.3805	0.0949996	0.3781	0.497292	61.4301	51.7832	-0.246312	0.3245	0.498289	57.4994	72.6592	0.337574	0.2343	0.501618
RVBD_1645c	hypothetical protein	1854406	1855461	-	22	69.6677	76.785	0.140371	0.2653	0.497292	54.9097	68.3146	0.315125	0.1023	0.498289	73.3816	65.1271	-0.17212	0.204	0.501618
RVBD_1646	PE family protein PE17	1855771	1856703	+	17	36.2498	40.1392	0.147126	0.3876	0.497292	30.7006	35.2921	0.201097	0.3582	0.498289	38.1249	36.146	-0.0768236	0.4401	0.501618
RVBD_1647	adenylate cyclase	1856781	1857731	+	11	31.2257	38.5573	0.304352	0.2766	0.497292	28.1253	34.2369	0.28367	0.3139	0.498289	32.8685	33.394	0.0229676	0.483	0.501618
RVBD_1648	transmembrane protein	1857738	1858544	+	13	32.9994	40.4773	0.294738	0.2343	0.497292	24.2392	36.2699	0.581281	0.1057	0.498289	34.7918	28.3549	-0.294955	0.1902	0.501618
RVBD_1649	phenylalanyl-tRNA synthetase alpha chain PheS	1858740	1859765	+	0	0	0	NA	NA	NA	0	0	NA	NA	NA	0	0	NA	NA	NA
RVBD_1650	phenylalanyl-tRNA synthetase beta chain PheT	1859765	1862260	+	0.666667	0.240634	0	-0.939195	NA	NA	0	0	NA	NA	NA	0.250354	0	-1.23834	NA	NA
RVBD_1651c	PE-PGRS family protein PE_PGRS30	1862354	1865389	-	43.6667	25.4082	22.3869	-0.182531	0.2366	0.497292	22.6444	19.9666	-0.181479	0.2601	0.498289	25.6039	25.6376	0.00192458	0.4887	0.501969
RVBD_1652	N-acetyl-gamma-glutamyl-phosphate reductase ArgC	1865583	1866641	+	0.666667	0.189989	0	-0.734857	NA	NA	0	0	NA	NA	NA	0.194009	0	-1.01521	NA	NA
RVBD_1653	glutamate N-acetyltransferase ArgJ	1866638	1867852	+	1	43.13	14.7257	-1.53566	NA	NA	41.7732	13.1905	-1.64711	NA	NA	45.5285	48.3454	0.0870549	NA	NA
RVBD_1654	acetylglutamate kinase ArgB	1867849	1868733	+	0	0	0	NA	NA	NA	0	0	NA	NA	NA	0	0	NA	NA	NA
RVBD_1655	acetylornithine aminotransferase ArgD	1868730	1869932	+	1.33333	0.0290407	0.123871	1.15592	NA	NA	0	0.219093	1.3303	NA	NA	0.0610473	0	-0.290927	NA	NA
RVBD_1656	ornithine carbamoyltransferase, anabolic ArgF	1869929	1870852	+	0	0	0	NA	NA	NA	0	0	NA	NA	NA	0	0	NA	NA	NA
RVBD_1657	arginine repressor ArgR	1870849	1871361	+	2	24.3767	20.5982	-0.24022	NA	NA	17.3454	18.1049	0.0628576	NA	NA	25.7672	19.8787	-0.372273	NA	NA
RVBD_1658	argininosuccinate synthase ArgG	1871370	1872566	+	1.33333	0.13429	0	-1.04067	NA	NA	0	0	NA	NA	NA	0.139629	0	-1.34067	NA	NA
RVBD_1659	argininosuccinate lyase ArgH	1872646	1874058	+	0.666667	0.189989	0	-0.734857	NA	NA	0	0	NA	NA	NA	0.194009	0	-1.01521	NA	NA
RVBD_1660	chalcone synthase Pks10	1874167	1875228	+	9.66667	15.3198	23.8807	0.640312	0.1352	0.497292	13.6303	21.3635	0.647921	0.1552	0.498289	17.9704	17.6821	-0.0230985	0.4868	0.501731
RVBD_1661	polyketide synthase Pks7	1875311	1881691	+	32.3333	15.1025	15.1925	0.00875364	0.4896	0.501195	11.0697	12.2514	0.146385	0.359	0.498289	14.1124	12.7911	-0.141704	0.3336	0.501618
RVBD_1662	polyketide synthase Pks8	1881711	1886519	+	19.6667	7.46424	5.91409	-0.334878	0.2912	0.497292	6.18432	6.44478	0.0598438	0.462	0.498289	9.107	6.83763	-0.41282	0.2078	0.501618
RVBD_1663	polyketide synthase Pks17	1886519	1888027	+	7	8.16778	6.18698	-0.397663	0.3222	0.497292	5.52533	6.40089	0.212469	0.4032	0.498289	7.57287	4.79521	-0.65639	0.2077	0.501618
RVBD_1664	polyketide synthase Pks9	1888033	1891086	+	27.6667	5.60986	4.64736	-0.270682	0.2711	0.497292	7.18284	4.60597	-0.639931	0.1354	0.498289	6.10853	7.8041	0.353303	0.2048	0.501618
RVBD_1665	chalcone synthase Pks11	1891233	1892294	+	10.3333	8.93612	6.67417	-0.419046	0.2943	0.497292	6.76926	5.84872	-0.209501	0.4052	0.498289	8.58408	7.24743	-0.243361	0.3564	0.501618
RVBD_1666c	cytochrome P450 139 Cyp139	1892277	1893569	-	16.6667	28.0668	24.4156	-0.200801	0.334	0.497292	23.0701	21.696	-0.0884272	0.4263	0.498289	31.4876	29.0253	-0.117362	0.3936	0.501618
RVBD_1667c	ABC macrolide transporter ATP-binding protein	1893584	1894237	-	9.66667	15.8534	13.4192	-0.239646	0.2909	0.497292	19.9046	11.989	-0.730196	0.0691	0.49	18.4878	25.8516	0.483479	0.1084	0.501618
RVBD_1668c	ABC macrolide transporter ATP-binding protein	1894231	1895349	-	9.33333	25.638	35.2362	0.458795	0.1714	0.497292	22.2762	31.3716	0.493779	0.162	0.498289	24.2702	23.8858	-0.0228756	0.4836	0.501618
RVBD_1669	hypothetical protein	1895732	1896094	+	7.66667	14.2686	13.3901	-0.0906693	0.447	0.497292	11.4688	10.5183	-0.124012	0.4394	0.498289	13.2978	13.0643	-0.0251925	0.4863	0.501731
RVBD_1670	hypothetical protein	1896127	1896474	+	8.66667	20.5782	30.8061	0.582023	0.0994	0.497292	19.4862	27.3813	0.490538	0.1673	0.498289	24.2797	25.7586	0.085414	0.4095	0.501618
RVBD_1671	membrane protein	1896482	1896874	+	8.33333	16.2984	13.1194	-0.311862	0.2931	0.497292	14.4567	11.7503	-0.298054	0.315	0.498289	15.3513	15.1698	-0.0168974	0.4898	0.502009
RVBD_1672c	integral membrane transporter	1896883	1898214	-	16.3333	15.2858	11.2519	-0.441265	0.1845	0.497292	13.1228	9.97514	-0.395009	0.2246	0.498289	15.1017	14.433	-0.0651566	0.4485	0.501618
RVBD_1673c	hypothetical protein	1898307	1899239	-	10.3333	11.6777	16.0781	0.461367	0.2457	0.497292	10.1722	14.4728	0.508335	0.2388	0.498289	11.2542	11.0993	-0.0196916	0.4944	0.50233
RVBD_1674A	hypothetical protein	1900108	1900254	+	2.66667	38.2706	9.68928	-1.96965	NA	NA	16.4462	5.75545	-1.503	0.053	0.465997	27.1587	19.289	-0.49201	0.2901	0.501618
RVBD_1674c	transcriptional regulator	1899267	1899923	-	6.66667	22.4529	29.1014	0.37429	0.2378	0.497292	13.8327	25.5669	0.885331	0.0789	0.498289	27.6603	19.0727	-0.535453	0.1048	0.501618
RVBD_1675c	transcriptional regulator Cmr	1900248	1900982	-	8.33333	23.8547	10.787	-1.14272	0.0173	0.299548	16.4808	9.61001	-0.776251	0.0673	0.49	22.4425	17.2672	-0.377674	0.2093	0.501618
RVBD_1676	hypothetical protein	1901054	1901758	+	4	9.97801	4.41384	-1.16562	0.1053	0.497292	14.5617	3.94722	-1.86923	0.017	0.364216	10.4633	17.5632	0.745724	0.1265	0.501618
RVBD_1677	lipoprotein DsbF	1901755	1902303	+	4.66667	14.0433	6.40498	-1.12506	0.1245	0.497292	4.44091	4.58645	0.048263	0.4841	0.498353	11.8313	5.3368	-1.14305	0.1249	0.501618
RVBD_1678	membrane protein	1902404	1903306	+	4.66667	8.70999	5.72779	-0.599378	0.2624	0.497292	11.2489	6.42675	-0.801773	0.1787	0.498289	9.19021	10.6747	0.216048	0.3676	0.501618
RVBD_1679	acyl-CoA dehydrogenase FadE16	1903306	1904427	+	4.66667	2.98118	2.13675	-0.467469	0.3335	0.497292	7.26764	2.3626	-1.59914	0.0906	0.498289	3.17718	6.84837	1.1021	0.1304	0.501618
RVBD_1680	hypothetical protein	1904436	1905260	+	7.66667	17.7921	14.2417	-0.320034	0.3126	0.497292	18.5778	14.508	-0.355733	0.3134	0.498289	18.8671	19.0069	0.0108631	0.4929	0.50233
RVBD_1681	molybdopterin biosynthesis protein MoeX	1905257	1906249	+	14	24.9332	28.0479	0.169973	0.3128	0.497292	21.5841	24.8936	0.205834	0.2964	0.498289	26.3233	25.2909	-0.0575986	0.4221	0.501618
RVBD_1682	DivIVA family protein	1906410	1907327	+	11.6667	15.0778	16.8014	0.156477	0.3675	0.497292	9.51536	13.6579	0.521063	0.1687	0.498289	14.6039	11.155	-0.38804	0.1879	0.501618
RVBD_1683	bifunctional enzyme long-chain acyl-CoA synthase and lipase	1907601	1910600	+	10.3333	2.9107	0.756303	-1.91877	0.0127	0.265345	6.17204	1.16066	-2.38127	0.0142	0.342813	3.02255	4.31933	0.514	0.219	0.501618
RVBD_1684	hypothetical protein	1910593	1910817	+	0	0	0	NA	NA	NA	0	0	NA	NA	NA	0	0	NA	NA	NA
RVBD_1685c	hypothetical protein	1910783	1911406	-	0	0	0	NA	NA	NA	0	0	NA	NA	NA	0	0	NA	NA	NA
RVBD_1686c	ABC transporter efflux protein DrrB	1911408	1912088	-	4.66667	11.7258	19.9699	0.767514	0.1818	0.497292	9.8238	17.6144	0.84079	0.2226	0.498289	15.4088	14.4713	-0.0897612	0.4867	0.501731
RVBD_1687c	ABC transporter ATP-binding protein	1912160	1912927	-	7.66667	16.1515	20.7846	0.364007	0.2771	0.497292	12.583	16.002	0.346635	0.3221	0.498289	14.9015	14.6779	-0.0214916	0.4836	0.501618
RVBD_1688	3-methyladenine DNA glycosylase Mpg	1912986	1913597	+	7	27.4054	23.2354	-0.23744	0.3202	0.497292	23.7279	20.4486	-0.214011	0.3593	0.498289	28.9424	28.3606	-0.0291004	0.4756	0.501618
RVBD_1689	tyrosyl-tRNA synthase TyrS	1913609	1914883	+	0.666667	0.0785901	0	-0.146963	NA	NA	0	0	NA	NA	NA	0.085249	0	-0.45274	NA	NA
RVBD_1690	lipoprotein LprJ	1915534	1915917	+	4.66667	8.56428	9.0953	0.0883147	0.4476	0.497292	5.13211	10.1523	0.979606	0.1282	0.498289	8.98276	4.86883	-0.878321	0.1409	0.501618
RVBD_1691	hypothetical protein	1915956	1916708	+	6.33333	3.66202	1.05063	-1.76567	0.1076	0.497292	4.96577	0.933263	-2.36908	0.0767	0.498289	3.30903	4.69489	0.50311	0.3178	0.501618
RVBD_1692	HAD hydrolase, family IIA	1916705	1917766	+	10.6667	14.3059	18.1263	0.341616	0.2654	0.497292	4.74694	16.0136	1.75126	0.0093	0.309933	16.5088	6.21289	-1.40728	0.0082	0.455044
RVBD_1693	hypothetical protein	1917763	1917939	+	1	38.3672	5.00612	-2.88696	NA	NA	21.0882	4.42379	-2.20065	NA	NA	40.0514	25.5825	-0.64246	NA	NA
RVBD_1694	2'-O-methyltransferase TlyA	1917947	1918753	+	5.33333	8.49876	8.38621	-0.0172113	0.4952	0.502089	6.47241	6.19196	-0.0623401	0.4722	0.498289	9.00527	9.03404	0.00534464	0.4919	0.502123
RVBD_1695	inorganic polyphosphate/ATP-NAD kinase PpnK	1918753	1919676	+	0	0	0	NA	NA	NA	0	0	NA	NA	NA	0	0	NA	NA	NA
RVBD_1696	DNA repair protein RecN	1919690	1921453	+	11.3333	6.3623	8.5266	0.422565	0.3451	0.497292	5.18918	6.35652	0.292652	0.4017	0.498289	5.55856	6.13239	0.141915	0.4098	0.501618
RVBD_1697	hypothetical protein	1921549	1922730	+	0	0	0	NA	NA	NA	0	0	NA	NA	NA	0	0	NA	NA	NA
RVBD_1698	outer membrane protein MctB	1922752	1923696	+	4.66667	1.47944	1.60119	0.122101	0.4537	0.497292	0.692944	1.76607	1.30577	0.2616	0.498289	1.55667	0.66442	-1.18391	0.1418	0.501618
RVBD_1699	CTP synthase PyrG	1923836	1925596	+	0.666667	0.0640788	0	-0.0491842	NA	NA	0	0	NA	NA	NA	0.0690021	0	-0.346141	NA	NA
RVBD_1700	ADP-ribose pyrophosphatase	1925589	1926212	+	4.66667	2.75807	3.50816	0.348541	0.4158	0.497292	1.4014	2.54284	0.850043	0.28	0.498289	4.83129	3.34816	-0.519449	0.5155	0.515665
RVBD_1701	tyrosine recombinase xerD	1926209	1927144	+	3.66667	0.279665	1.20486	2.01387	0.4103	0.497292	0	5.44603	5.0822	NA	NA	0.297583	0	-3.29052	1e-05	0.003125
RVBD_1702Ac	hypothetical protein	1928844	1929005	-	2	1.61464	13.3803	2.99912	NA	NA	45.7696	12.0853	-1.91188	NA	NA	1.68149	55.9137	4.99752	NA	NA
RVBD_1702c	hypothetical protein	1927218	1928582	-	19.6667	24.6572	30.72	0.317221	0.2355	0.497292	19.2031	28.7893	0.584064	0.1175	0.498289	26.0193	21.3789	-0.283231	0.2088	0.501618
RVBD_1703c	catechol-O-methyltransferase	1929138	1929887	-	14	36.749	38.5945	0.0708223	0.4307	0.497292	30.8874	34.5676	0.162443	0.3463	0.498289	38.7518	36.7074	-0.0781018	0.4175	0.501618
RVBD_1704c	d-serine/alanine/glycine transporter CycA	1929793	1931463	-	20.3333	31.5319	24.2823	-0.376637	0.109	0.497292	25.363	21.5845	-0.232534	0.2626	0.498289	31.575	28.6369	-0.14082	0.3067	0.501618
RVBD_1705c	PPE family protein PPE22	1931504	1932661	-	17.6667	25.8348	20.3477	-0.344108	0.1702	0.497292	22.6265	19.1541	-0.240097	0.2679	0.498289	27.3189	25.3499	-0.107807	0.3659	0.501618
RVBD_1706A	hypothetical protein	1934489	1934656	-	0	0	0	NA	NA	NA	0	0	NA	NA	NA	0	0	NA	NA	NA
RVBD_1706c	PPE family protein PPE23	1932701	1933885	-	17	46.4732	48.3658	0.0576806	0.4335	0.497292	46.5994	42.6809	-0.126625	0.3803	0.498289	48.96	54.6405	0.158377	0.2969	0.501618
RVBD_1706Xc	hypothetical protein	1933970	1934209	-	5.66667	31.1419	23.1911	-0.424315	0.2272	0.497292	28.0335	24.5816	-0.188939	0.3922	0.498289	32.9053	26.9277	-0.288782	0.2971	0.501618
RVBD_1707	SulP family sulfate permease	1934889	1936349	+	19.6667	38.4103	48.6102	0.339795	0.1375	0.497292	40.6684	45.615	0.165622	0.3114	0.498289	40.4758	45.5919	0.171726	0.2853	0.501618
RVBD_1708	chromosome partitioning protein	1936367	1937323	+	2	26.2612	5.5296	-2.22575	NA	NA	17.1446	4.9023	-1.78409	NA	NA	27.5185	20.4719	-0.42464	NA	NA
RVBD_1709	segregation and condensation protein ScpA	1937320	1938156	+	7.66667	15.8524	11.1317	-0.508406	0.1888	0.497292	13.8067	11.203	-0.300287	0.3357	0.498289	16.7049	14.0725	-0.2468	0.3158	0.501618
RVBD_1710	segregation and condensation protein ScpB	1938153	1938848	+	8.33333	5.32548	6.4344	0.273575	0.3556	0.497292	10.6558	5.59951	-0.925062	0.1115	0.498289	7.15771	16.2757	1.18315	0.0353	0.501618
RVBD_1711	pseudouridine synthase	1938845	1939609	+	0.666667	0.0706271	0	-0.0941295	NA	NA	0	0	NA	NA	NA	0.0738821	0	-0.378995	NA	NA
RVBD_1712	cytidylate kinase Cmk	1939606	1940298	+	2	0.0427192	0.350776	2.20817	0.1631	0.497292	0	0.95206	2.78918	NA	NA	0.0690021	0	-0.752893	NA	NA
RVBD_1713	GTP-binding protein EngA	1940295	1941686	+	0	0	0	NA	NA	NA	0	0	NA	NA	NA	0	0	NA	NA	NA
RVBD_1714	oxidoreductase	1941860	1942672	+	5.66667	16.741	16.9889	0.0219827	0.4848	0.499649	16.0838	18.0631	0.167639	0.3991	0.498289	17.6045	16.0188	-0.135627	0.4189	0.501618
RVBD_1715	3-hydroxybutyryl-CoA dehydrogenase FadB3	1942666	1943580	+	2	23.106	8.73408	-1.39157	NA	NA	7.44031	7.71134	0.0541372	NA	NA	24.3653	8.87269	-1.44812	NA	NA
RVBD_1716	arylformamidase	1943583	1944413	+	9.33333	12.5788	14.735	0.228574	0.3605	0.497292	12.185	16.2848	0.418165	0.2834	0.498289	13.2296	11.602	-0.188891	0.3958	0.501618
RVBD_1717	hypothetical protein	1944413	1944763	+	4	26.4058	10.2126	-1.3654	0.014	0.272522	18.0066	8.97039	-1.0006	0.0833	0.498289	27.78	21.5256	-0.367054	0.2301	0.501618
RVBD_1718	hypothetical protein	1944816	1945634	+	6	33.0217	28.1961	-0.227255	0.3786	0.497292	22.1887	25.1325	0.179835	0.3947	0.498289	34.8472	25.935	-0.425583	0.2568	0.501618
RVBD_1719	transcriptional regulator	1945648	1946427	+	4.33333	8.1347	3.83499	-1.07496	0.1163	0.497292	3.7081	4.22221	0.188181	0.4155	0.498289	10.7329	4.42049	-1.27102	0.0647	0.501618
RVBD_1719A	hypothetical protein	1946424	1946531	+	3	6.08267	13.0584	1.09829	0.2075	0.497292	6.49651	11.6556	0.839228	0.3071	0.498289	6.31337	7.64644	0.275981	0.4187	0.501618
RVBD_1720c	toxin VapC12	1947037	1947426	-	8	13.6112	13.4466	-0.01677	0.494	0.50146	7.14772	11.9343	0.738381	0.1514	0.498289	14.2937	8.20251	-0.79938	0.0448	0.501618
RVBD_1721c	antitoxin VapB12	1947423	1947650	-	1	10.8114	3.73996	-1.47524	NA	NA	1.08881	3.29278	1.47615	NA	NA	11.5302	1.28206	-3.01033	NA	NA
RVBD_1722	carboxylase	1947868	1949352	+	19.6667	31.7526	34.4361	0.117141	0.3091	0.497292	29.7253	30.5289	0.0385491	0.4635	0.498289	35.277	36.95	0.0668799	0.3903	0.501618
RVBD_1723	hydrolase	1949349	1950596	+	13.6667	38.537	42.2717	0.133562	0.3596	0.497292	39.4931	34.7969	-0.182486	0.3604	0.498289	37.6912	45.9601	0.286136	0.2696	0.501618
RVBD_1724c	hypothetical protein	1950639	1951058	-	11.3333	26.9724	24.986	-0.11004	0.4039	0.497292	31.8775	22.323	-0.513557	0.1411	0.498289	33.9283	44.6002	0.394492	0.1409	0.501618
RVBD_1725c	hypothetical protein	1951048	1951758	-	9.66667	32.1403	36.2938	0.175491	0.3252	0.497292	32.4501	32.122	-0.0145005	0.4933	0.500621	37.709	42.4806	0.171917	0.3432	0.501618
RVBD_1726	oxidoreductase	1951859	1953244	+	14	26.8407	32.3871	0.271086	0.2282	0.497292	30.2482	28.8107	-0.0700989	0.4582	0.498289	28.3103	35.7853	0.337998	0.2306	0.501618
RVBD_1727	hypothetical protein	1953277	1953846	+	5	48.0815	43.699	-0.13742	0.4024	0.497292	28.8822	39.2571	0.442577	0.2211	0.498289	50.7013	34.4486	-0.556995	0.12	0.501618
RVBD_1728c	NLP/P60 family protein	1953871	1954641	-	14.6667	18.0932	16.7353	-0.112186	0.4098	0.497292	17.841	16.9233	-0.0759259	0.4378	0.498289	21.8243	21.2515	-0.038235	0.458	0.501618
RVBD_1729c	s-adenosylmethionine-dependent methyltransferase	1954638	1955576	-	10.6667	3.59783	0.926056	-1.93699	0.0122	0.265345	3.25149	1.39337	-1.20377	0.1241	0.498289	3.52329	2.12563	-0.724849	0.1701	0.501618
RVBD_1730c	penicillin-binding protein	1955699	1957252	-	12.6667	13.4167	15.3795	0.197232	0.36	0.497292	18.6687	13.6945	-0.446399	0.2365	0.498289	15.3237	24.0058	0.647325	0.076	0.501618
RVBD_1731	succinate-semialdehyde dehydrogenase GabD2	1957684	1959240	+	21.3333	15.3317	9.56403	-0.68003	0.0133	0.269484	14.3379	8.89756	-0.687565	0.0572	0.467239	14.7577	14.8838	0.0123738	0.4826	0.501618
RVBD_1732c	hypothetical protein	1959250	1959798	-	7	11.6593	3.57535	-1.69636	0.0146	0.277312	10.0249	3.13461	-1.66756	0.0077	0.295102	12.2973	11.7693	-0.0627842	0.4633	0.501618
RVBD_1733A	hypothetical protein	1960723	1960818	+	2.66667	17.0929	18.1613	0.0887421	0.4502	0.497292	25.353	24.4447	-0.0514814	NA	NA	17.9043	19.0649	0.0909801	0.4632	0.501618
RVBD_1733c	transmembrane protein	1959862	1960494	-	4	31.276	10.1737	-1.61479	0.004	0.158684	27.0581	8.91561	-1.59581	0.0253	0.397794	32.9951	32.72	-0.011804	0.4988	0.502498
RVBD_1734c	pyruvate dehydrogenase E2 component (dihydrolipoamide acetyltransferase)	1960781	1961023	-	2.66667	42.548	32.1768	-0.401699	0.295	0.497292	99.2439	42.6803	-1.21524	NA	NA	44.7627	78.6099	0.811899	0.1185	0.501618
RVBD_1735Ac	hypothetical protein	1961894	1962136	-	4	21.6357	11.3951	-0.921062	0.0716	0.475661	20.6637	10.0814	-1.03116	0.1161	0.498289	22.8011	24.3208	0.0933005	0.4428	0.501618
RVBD_1735c	membrane protein	1961298	1961891	-	6	19.2345	16.0617	-0.258865	0.388	0.497292	9.01285	14.0787	0.642433	0.2636	0.498289	20.1985	10.6562	-0.9205	0.1187	0.501618
RVBD_1736c	nitrate reductase NarX	1962235	1964193	-	38	24.2369	27.066	0.159337	0.2498	0.497292	21.4354	22.8254	0.0906806	0.3621	0.498289	24.8964	25.9221	0.0582733	0.3953	0.501618
RVBD_1737c	nitrate/nitrite transporter NarK2	1964190	1965377	-	14.6667	11.7528	15.0385	0.35576	0.171	0.497292	12.4892	14.3328	0.1987	0.3027	0.498289	12.3494	13.8169	0.162042	0.297	0.501618
RVBD_1738	hypothetical protein	1965664	1965948	+	3	23.6341	17.4466	-0.43533	0.2654	0.497292	10.7793	15.3706	0.510727	0.2597	0.498289	24.858	12.8994	-0.942962	0.066	0.501618
RVBD_1739c	sulfate-transport ABC transporter transmembrane protein	1965962	1967644	-	33.6667	19.429	17.2026	-0.175398	0.283	0.497292	16.3113	14.9372	-0.126827	0.3507	0.498289	19.8344	19.1609	-0.0497735	0.4346	0.501618
RVBD_1740	antitoxin VapB34	1967712	1967924	+	3.33333	10.4656	10.0811	-0.0517722	0.4892	0.501195	3.79086	18.0926	2.23138	NA	NA	11.1358	2.23825	-2.29277	0.0245	0.501618
RVBD_1741	toxin VapC34	1967924	1968172	+	6.66667	25.3406	33.1598	0.388067	0.227	0.497292	23.1852	29.5127	0.348046	0.2704	0.498289	31.0622	31.4918	0.0199866	0.4736	0.501618
RVBD_1742	hypothetical protein	1968180	1968917	+	13	27.7134	29.1052	0.0708841	0.4272	0.497292	25.5236	25.7876	0.0149818	0.4819	0.498289	29.2075	29.7703	0.0276125	0.4689	0.501618
RVBD_1743	transmembrane serine/threonine-protein kinase E PknE	1969011	1970711	+	24.6667	41.9518	30.1142	-0.478105	0.0602	0.449953	36.5405	27.8317	-0.39261	0.1249	0.498289	44.1568	40.9131	-0.110025	0.3212	0.501618
RVBD_1744c	membrane protein	1970996	1971397	-	5.66667	32.3388	24.094	-0.423662	0.2195	0.497292	31.7731	25.7865	-0.300467	0.2732	0.498289	34.0659	31.3573	-0.119258	0.3929	0.501618
RVBD_1745c	isopentenyl-diphosphate delta-isomerase Idi	1971387	1971998	-	9	2.97849	0.360154	-2.96918	0.0013	0.0947488	2.92648	0.355863	-2.95206	0.0068	0.2856	2.84393	2.82158	-0.0101144	0.4977	0.502498
RVBD_1746	serine/threonine-protein kinase PknF	1972145	1973575	+	12.6667	29.9599	35.5537	0.247062	0.2232	0.497292	34.063	34.107	0.00197672	0.4922	0.500621	31.5255	37.1956	0.238609	0.233	0.501618
RVBD_1747	transmembrane ABC transporter ATP-binding protein	1973637	1976234	+	25	49.344	30.7736	-0.680975	0.0068	0.204915	43.4674	27.3296	-0.669268	0.0075	0.295102	52.0355	51.1753	-0.0240192	0.4543	0.501618
RVBD_1748	hypothetical protein	1976607	1977338	+	10.3333	44.1252	37.4624	-0.235859	0.2773	0.497292	32.0938	33.0087	0.0406773	0.4469	0.498289	42.3015	34.4672	-0.295294	0.1703	0.501618
RVBD_1749c	integral membrane protein	1977335	1977892	-	14	19.1997	17.525	-0.131263	0.3736	0.497292	17.7188	15.5999	-0.183386	0.3587	0.498289	20.2678	21.0707	0.0561399	0.4477	0.501618
RVBD_1750c	fatty-acid-CoA ligase FadD1	1977976	1979574	-	28.3333	20.621	26.603	0.367507	0.0987	0.497292	19.8708	23.5763	0.246686	0.2333	0.498289	21.0022	22.5615	0.103354	0.3643	0.501618
RVBD_1751	oxidoreductase	1979628	1981010	+	14	10.4988	8.75007	-0.261912	0.2911	0.497292	6.87979	7.81242	0.183546	0.3618	0.498289	11.0379	8.18309	-0.430977	0.1464	0.501618
RVBD_1752	hypothetical protein	1981137	1981586	+	4	3.81588	10.4198	1.44271	0.0739	0.47736	4.28544	9.19297	1.09495	0.1499	0.498289	4.05855	4.91938	0.277043	0.3883	0.501618
RVBD_1753c	PPE family protein PPE24	1981621	1984782	-	32	9.20239	11.9081	0.371912	0.1811	0.497292	10.597	11.9753	0.176449	0.3376	0.498289	10.2608	11.7888	0.200284	0.2705	0.501618
RVBD_1754c	hypothetical protein	1984986	1986677	-	32.6667	20.4202	16.4187	-0.31441	0.1394	0.497292	17.9791	13.6226	-0.400083	0.1322	0.498289	19.6125	20.8185	0.0861264	0.3773	0.501618
RVBD_1755c	phospholipase C4 PlcD	1986861	1987682	-	3.66667	3.16269	1.91831	-0.700397	0.2515	0.497292	2.44662	2.25298	-0.109279	0.5449	0.545078	3.33326	2.24996	-0.55594	0.362	0.501618
RVBD_1756c	transposase	1987752	1988636	-	23	24.8963	24.4398	-0.0265485	0.4627	0.497292	22.2735	21.6989	-0.0376013	0.4405	0.498289	26.2042	26.2239	0.00114159	0.495	0.50233
RVBD_1757c	transposase	1988687	1989013	-	4	31.7223	37.4669	0.240423	0.3437	0.497292	21.4449	33.1411	0.627358	0.1726	0.498289	33.4414	25.2364	-0.40529	0.2122	0.501618
RVBD_1758	cutinase Cut1	1989049	1989573	+	10.6667	41.6553	35.6949	-0.222498	0.2675	0.497292	39.5917	31.5761	-0.326085	0.2005	0.498289	48.204	51.7287	0.101849	0.3738	0.501618
RVBD_1759c	PE-PGRS family protein Wag22	1989840	1992584	-	16.3333	9.16653	10.4275	0.186296	0.3211	0.497292	10.3776	8.13155	-0.35115	0.2373	0.498289	8.54269	12.2593	0.520847	0.1029	0.501618
RVBD_1760	diacylglycerol acyltransferase	1993160	1994668	+	19.6667	52.8823	55.4729	0.0690635	0.3744	0.497292	44.7272	52.0359	0.218365	0.2158	0.498289	55.6703	49.7948	-0.160857	0.22	0.501618
RVBD_1761c	exported protein	1994678	1995061	-	4	41.3609	39.9949	-0.0478957	0.4699	0.497292	28.3355	35.5225	0.326032	0.3024	0.498289	43.7534	33.3655	-0.390414	0.2327	0.501618
RVBD_1762Ac	hypothetical protein	1995989	1996123	-	2	10.8557	2.19796	-2.24948	NA	NA	9.99973	1.95412	-2.29534	NA	NA	11.3521	11.7987	0.056767	NA	NA
RVBD_1762c	hypothetical protein	1995061	1995849	-	7	27.5717	35.0401	0.345929	0.221	0.497292	23.6034	31.1487	0.400047	0.2336	0.498289	29.0156	27.5292	-0.0756338	0.4324	0.501618
RVBD_1763	transposase	1996159	1996485	+	4	35.0161	32.9878	-0.085371	0.4305	0.497292	32.1936	29.247	-0.137885	0.3996	0.498289	36.9167	38.0121	0.0423713	0.4607	0.501618
RVBD_1764	transposase	1996536	1997420	+	23	31.5296	32.3893	0.0389139	0.4264	0.497292	26.8845	28.7447	0.096568	0.3423	0.498289	33.2238	31.6514	-0.0698856	0.3679	0.501618
RVBD_1765A	transposase	1999149	1999364	-	2.66667	21.8321	17.5733	-0.309589	NA	NA	6.79641	10.5728	0.63483	0.2827	0.498289	15.4466	8.22073	-0.904678	0.1885	0.501618
RVBD_1765c	hypothetical protein	1997425	1998522	-	7	32.9677	45.3757	0.460881	0.0856	0.4872	20.6781	40.1259	0.955795	0.0131	0.341216	34.7629	24.425	-0.508627	0.0469	0.501618
RVBD_1766	hypothetical protein	1999744	2000013	+	2.66667	8.76326	8.10173	-0.109232	0.4634	0.497292	15.5301	10.5578	-0.550885	NA	NA	9.33891	12.5056	0.4203	0.3039	0.501618
RVBD_1767	alkylhydroperoxidase AhpD family core domain-containing protein	2000081	2000440	+	4.66667	26.9469	20.684	-0.380346	0.3337	0.497292	26.5885	22.7489	-0.2241	0.3976	0.498289	28.4577	24.705	-0.20352	0.3927	0.501618
RVBD_1768	PE-PGRS family protein PE_PGRS31	2000621	2002477	+	19.6667	22.4688	19.4682	-0.20652	0.2601	0.497292	18.3823	17.1457	-0.100288	0.3902	0.498289	24.9222	22.829	-0.126444	0.3149	0.501618
RVBD_1769	hypothetical protein	2002633	2003877	+	16.6667	19.0461	16.6213	-0.196084	0.2975	0.497292	17.3085	14.6868	-0.23662	0.2954	0.498289	21.334	21.7124	0.0254565	0.4653	0.501618
RVBD_1770	hypothetical protein	2003885	2005171	+	14	47.3925	45.2481	-0.0666544	0.4068	0.497292	45.4816	40.1856	-0.178467	0.2777	0.498289	49.9138	53.1181	0.0897952	0.3574	0.501618
RVBD_1771	l-gulono-1,4-lactone dehydrogenase	2005168	2006454	+	22.3333	19.9048	16.6192	-0.259964	0.1936	0.497292	13.7753	14.7309	0.0968607	0.3862	0.498289	23.0233	17.8393	-0.367821	0.0885	0.501618
RVBD_1772	hypothetical protein	2006643	2006954	+	3	4.80951	6.15244	0.356603	0.38	0.497292	6.01967	5.42376	-0.146019	0.4589	0.498289	4.98627	7.19565	0.526547	0.2743	0.501618
RVBD_1773c	transcriptional regulator	2007027	2007773	-	7.66667	23.3443	23.1659	-0.0106148	0.5012	0.504257	22.2963	23.6237	0.0836321	0.4422	0.498289	24.6016	23.1609	-0.0868066	0.4159	0.501618
RVBD_1774	oxidoreductase	2007839	2009179	+	24.6667	17.7239	15.708	-0.173926	0.2968	0.497292	14.2708	13.4276	-0.0876866	0.4101	0.498289	20.2484	19.101	-0.0840586	0.3941	0.501618
RVBD_1775	hypothetical protein	2009179	2009997	+	11.6667	17.1064	11.9359	-0.518219	0.1885	0.497292	5.67606	10.5448	0.892318	0.1412	0.498289	19.575	7.38849	-1.40366	0.0031	0.397727
RVBD_1776c	transcriptional regulator	2010002	2010562	-	7	18.866	11.9595	-0.655754	0.1522	0.497292	11.1106	10.6147	-0.0650749	0.4677	0.498289	19.9235	12.8667	-0.629635	0.1638	0.501618
RVBD_1777	cytochrome P450 144 Cyp144	2010663	2011967	+	18.3333	22.2297	17.1543	-0.373519	0.1694	0.497292	25.033	17.0457	-0.553991	0.079	0.498289	23.4417	26.6772	0.18654	0.2775	0.501618
RVBD_1778c	hypothetical protein	2012088	2012537	-	4	6.60163	21.407	1.69277	0.2092	0.497292	1.95994	19.351	3.2769	0.0566	0.467239	6.86016	2.34173	-1.53271	0.1307	0.501618
RVBD_1779c	integral membrane protein	2012693	2014486	-	8.66667	24.8661	27.6906	0.15545	0.3723	0.497292	16.2358	24.6447	0.601756	0.1595	0.498289	29.4648	21.5307	-0.452074	0.133	0.501618
RVBD_1780	hypothetical protein	2014706	2015269	+	11.6667	13.2478	15.6317	0.238966	0.2639	0.497292	7.59375	15.198	0.999849	0.012	0.336713	13.9639	8.2665	-0.755158	0.025	0.501618
RVBD_1781c	4-alpha-glucanotransferase MalQ	2015309	2017483	-	23	49.2957	41.6873	-0.241735	0.1822	0.497292	43.4542	36.9274	-0.234707	0.2212	0.498289	51.9845	51.302	-0.0190348	0.4706	0.501618
RVBD_1782	ESX-5 secretion system protein EccB5	2017747	2019267	+	1.33333	0	0.15429	1.31036	NA	NA	0.116107	0.067659	-0.250429	NA	NA	0	0.274385	1.62638	NA	NA
RVBD_1784	ESX-5 secretion system protein eccCa5	2019264	2023439	+	4	0.0521233	0.0747627	0.508108	0.3273	0.497292	0.0274762	0.0837747	0.952153	0.1415	0.498289	0.0892971	0.0449852	-0.445513	0.4178	0.501618
RVBD_1785c	cytochrome P450 143 Cyp143	2023454	2024635	-	16.3333	9.81808	6.93321	-0.500631	0.278	0.497292	4.88123	5.6885	0.22089	0.4246	0.498289	10.2998	6.16332	-0.739648	0.0723	0.501618
RVBD_1786	oxidoreductase	2024835	2025038	+	1	55.0419	19.3645	-1.49603	NA	NA	37.9037	17.1033	-1.13762	NA	NA	58.564	45.2248	-0.371108	NA	NA
RVBD_1787	PPE family protein PPE25	2025308	2026405	+	15	39.0335	35.7739	-0.125619	0.3606	0.497292	30.0145	31.7625	0.0817397	0.4149	0.498289	41.0714	35.219	-0.221661	0.2468	0.501618
RVBD_1788	PE family protein PE18	2026484	2026783	+	4.66667	70.0004	62.7459	-0.157429	0.383	0.497292	36.7782	44.8675	0.286801	0.3115	0.498289	59.0154	42.8411	-0.461672	0.1908	0.501618
RVBD_1789	PPE family protein PPE26	2026797	2027978	+	17.3333	42.5192	47.2101	0.151055	0.3349	0.497292	28.9006	39.8955	0.465069	0.1129	0.498289	44.8153	35.8327	-0.322589	0.1478	0.501618
RVBD_1790	PPE family protein PPE27	2028432	2029484	+	18.6667	38.1825	34.1521	-0.160768	0.3551	0.497292	27.6018	28.6524	0.0539617	0.4441	0.498289	38.0608	32.259	-0.238495	0.2346	0.501618
RVBD_1791	PE family protein PE19	2029911	2030210	+	1.33333	0.103374	0	-0.805725	NA	NA	0	0	NA	NA	NA	0.111627	0	-1.13531	NA	NA
RVBD_1792	ESAT-6-like protein EsxK	2030354	2030530	+	1.66667	9.3834	9.9853	0.093131	NA	NA	11.5771	17.8894	0.623253	NA	NA	9.91248	6.92411	-0.510716	NA	NA
RVBD_1792A	ESAT-6-like protein EsxM	2030531	2030650	+	1	14.1228	41.3032	1.54068	NA	NA	28.4481	36.5383	0.360529	NA	NA	14.8885	34.1396	1.1905	NA	NA
RVBD_1793	ESAT-6 like protein EsxN	2030701	2030985	+	3.66667	2.7204	0.227465	-3.31226	0.0068	0.204915	1.85016	0.262435	-2.53372	0.1718	0.498289	2.88864	1.6733	-0.769942	0.214	0.501618
RVBD_1794	hypothetical protein	2031073	2031975	+	0.666667	0.0706271	0	-0.0941295	NA	NA	0	0	NA	NA	NA	0.0738821	0	-0.378995	NA	NA
RVBD_1795	ESX-5 secretion system protein EccD5	2032247	2033758	+	0.666667	0	0	NA	NA	NA	0.107337	0	-0.454196	NA	NA	0	0.130966	1.05896	NA	NA
RVBD_1796	proline rich membrane-anchored mycosin MycP5	2033736	2035493	+	2	0.0235424	0.131365	1.47656	0.1663	0.497292	0	0.171055	1.70162	NA	NA	0.0738821	0	-0.378995	NA	NA
RVBD_1797	ESX-5 secretion system protein EccE5	2035490	2036710	+	2.33333	0.103861	0.465665	1.8132	0.1052	0.497292	0	0.407282	3.09273	1e-05	0.002044	0.329347	0	-1.50244	NA	NA
RVBD_1798	ESX-5 secretion system protein EccA5	2036707	2038539	+	9.66667	0.145381	0.0673719	-0.904265	0.127	0.497292	0.259729	0.12029	-0.904195	0.2302	0.498289	0.169383	0.168494	0.0100559	0.505	0.505809
RVBD_1799	lipoprotein LppT	2039166	2039357	+	1.66667	23.3286	27.6686	0.246941	NA	NA	8.96095	24.7636	1.45896	NA	NA	49.1621	21.6001	-1.1796	NA	NA
RVBD_1800	PPE family protein PPE28	2039460	2041427	+	31.6667	37.9395	40.5858	0.0973263	0.3444	0.497292	30.1898	36.0816	0.257201	0.1656	0.498289	41.1546	36.8462	-0.159489	0.2242	0.501618
RVBD_1801	PPE family protein PPE29	2042008	2043279	+	20.3333	41.1454	34.4934	-0.254243	0.2698	0.497292	33.0226	30.6486	-0.107526	0.4093	0.498289	41.2685	37.1314	-0.152331	0.3426	0.501618
RVBD_1802	PPE family protein PPE30	2043391	2044782	+	18	47.9134	54.9905	0.198806	0.2276	0.497292	39.8498	48.7424	0.290597	0.1928	0.498289	50.6031	47.2229	-0.0996807	0.3629	0.501618
RVBD_1803c	PE-PGRS family protein PE_PGRS32	2044930	2046849	-	28.6667	26.7954	23.4838	-0.190152	0.2472	0.497292	21.7679	20.1229	-0.113246	0.3526	0.498289	27.2528	25.8563	-0.0758288	0.3859	0.501618
RVBD_1804c	hypothetical protein	2047030	2047356	-	8.66667	32.6607	34.9422	0.0976601	0.4286	0.497292	19.4519	27.5079	0.499729	0.2324	0.498289	30.5398	23.2845	-0.390923	0.2128	0.501618
RVBD_1805c	hypothetical protein	2047694	2048041	-	3.66667	2.83498	0.361337	-2.75168	0.0246	0.34418	0.421758	0.242201	-0.665375	0.2009	0.498289	2.21666	0.495009	-2.06933	0.0546	0.501618
RVBD_1806	PE family protein PE20	2048079	2048378	+	2.33333	1.74125	1.06444	-0.661312	0.307	0.497292	5.32677	2.7509	-0.896557	NA	NA	1.86186	2.14509	0.204742	0.4366	0.501618
RVBD_1807	PPE family protein PPE31	2048393	2049604	+	12.6667	15.6405	12.3561	-0.339211	0.2386	0.497292	10.3911	10.0852	-0.042698	0.4701	0.498289	15.2026	12.0878	-0.330285	0.221	0.501618
RVBD_1808	PPE family protein PPE32	2049928	2051157	+	26.6667	24.8669	21.9556	-0.179461	0.2821	0.497292	24.3384	20.2976	-0.26176	0.2325	0.498289	26.2196	27.608	0.0744668	0.3816	0.501618
RVBD_1809	PPE family protein PPE33	2051289	2052695	+	16.6667	24.166	16.3025	-0.56735	0.0755	0.47736	20.3673	15.3012	-0.412173	0.19	0.498289	25.4786	22.8703	-0.155667	0.3365	0.501618
RVBD_1810	hypothetical protein	2052940	2053296	+	9.66667	27.9717	30.1317	0.107557	0.406	0.497292	14.3529	23.8903	0.73462	0.082	0.498289	26.5453	16.9198	-0.6491	0.0375	0.501618
RVBD_1811	Mg2+ transport P-type ATPase C MgtC	2053450	2054154	+	15.6667	76.2472	84.3603	0.145929	0.3203	0.497292	65.5018	70.3178	0.102382	0.3936	0.498289	75.3993	76.9101	0.0286458	0.4614	0.501618
RVBD_1812c	NADH dehydrogenase-like protein	2054164	2055366	-	19.6667	43.6896	37.5549	-0.218141	0.2948	0.497292	34.5177	33.3943	-0.0476517	0.4607	0.498289	48.4675	42.9949	-0.17278	0.3338	0.501618
RVBD_1813c	hypothetical protein	2055688	2056119	-	8	15.7809	15.9199	0.0132899	0.4885	0.500968	27.3758	14.1372	-0.951956	0.0499	0.462174	16.5847	31.6775	0.933	0.0195	0.501618
RVBD_1814	C-5 sterol desaturase Erg3	2056528	2057430	+	21.6667	68.2711	69.5885	0.0276279	0.4546	0.497292	56.3324	58.9689	0.0660174	0.4073	0.498289	68.753	66.5775	-0.0463596	0.419	0.501618
RVBD_1815	hypothetical protein	2057535	2058200	+	6.66667	54.6455	59.3319	0.118886	0.3922	0.497292	36.0288	45.4075	0.333734	0.2461	0.498289	49.3866	42.1142	-0.229592	0.2706	0.501618
RVBD_1816	transcriptional regulator	2058263	2058967	+	11.3333	14.7656	14.051	-0.0709704	0.4478	0.497292	15.1122	11.4398	-0.400887	0.2631	0.498289	15.5763	19.126	0.296124	0.2619	0.501618
RVBD_1817	flavoprotein	2059602	2061065	+	27	25.7542	25.0681	-0.0388302	0.4482	0.497292	25.3784	24.0652	-0.0765553	0.3865	0.498289	28.1104	28.6673	0.0283416	0.4494	0.501618
RVBD_1818c	PE-PGRS family protein PE_PGRS33	2061185	2062681	-	11	12.6474	7.98238	-0.662147	0.1639	0.497292	7.86226	7.06954	-0.1524	0.4056	0.498289	13.3882	9.36741	-0.514306	0.1851	0.501618
RVBD_1819c	drug-transport transmembrane ABC transporter ATP-binding protein BacA	2062816	2064735	-	29	37.8282	38.3177	0.01862	0.4626	0.497292	29.511	34.1221	0.209463	0.2091	0.498289	39.8204	34.96	-0.187743	0.1763	0.501618
RVBD_1820	acetolactate synthase IlvG	2064806	2066449	+	18.6667	23.8305	34.637	0.539488	0.0366	0.381891	27.1796	32.4975	0.257809	0.204	0.498289	25.0472	30.1445	0.267228	0.1722	0.501618
RVBD_1821	preprotein translocase ATPase subunit SecA2	2066464	2068890	+	18	4.67303	4.0847	-0.192866	0.3847	0.497292	3.62152	6.31425	0.800297	0.1426	0.498289	4.90265	2.47731	-0.982171	0.0702	0.501618
RVBD_1822	CDP-diacylglycerol-glycerol-3-phosphate 3-phosphatidyltransferase PgsA2	2069087	2069716	+	3	9.05638	1.41859	-2.61579	0.08	0.479388	6.1793	1.24611	-2.24774	0.1347	0.498289	9.54639	7.42579	-0.358836	0.3828	0.501618
RVBD_1823	hypothetical protein	2069709	2070632	+	10.6667	6.81324	9.01339	0.403889	0.2757	0.497292	5.34021	8.02848	0.587407	0.2275	0.498289	7.85305	7.00311	-0.164449	0.3652	0.501618
RVBD_1824	hypothetical protein	2070661	2071026	+	4.66667	8.20366	7.27028	-0.171356	0.4112	0.497292	4.57623	6.48678	0.50174	0.2935	0.498289	10.8337	6.72624	-0.683496	0.131	0.501618
RVBD_1825	hypothetical protein	2071043	2071921	+	9.66667	12.5835	9.58054	-0.391978	0.2265	0.497292	9.02336	9.36564	0.0541753	0.459	0.498289	13.3013	9.37859	-0.503108	0.1429	0.501618
RVBD_1826	glycine cleavage system H protein GcvH	2071959	2072363	+	0	0	0	NA	NA	NA	0	0	NA	NA	NA	0	0	NA	NA	NA
RVBD_1827	FHA domain-containing protein GarA	2072603	2073091	+	0.666667	0	0.0934534	1.03856	NA	NA	0	0.0837747	0.767781	NA	NA	0	0	NA	NA	NA
RVBD_1828	hypothetical protein	2073088	2073831	+	0.666667	0.155791	0	-0.578446	NA	NA	0	0	NA	NA	NA	0.164673	0	-0.883764	NA	NA
RVBD_1829	hypothetical protein	2073950	2074444	+	7.33333	1.74206	1.0276	-0.741554	0.154	0.497292	1.08605	1.22465	0.175583	0.4177	0.498289	1.86655	0.957949	-0.945054	0.0932	0.501618
RVBD_1830	hypothetical protein	2074848	2075525	+	1	1.86565	0.308579	-1.98158	NA	NA	6.73422	0.270636	-3.8741	NA	NA	2.02177	7.95718	1.90804	NA	NA
RVBD_1831	hypothetical protein	2075578	2075835	+	3.66667	28.6714	31.2077	0.122803	0.4172	0.497292	43.6883	36.7546	-0.248542	0.3847	0.498289	30.2885	39.3076	0.375866	0.3067	0.501618
RVBD_1832	glycine dehydrogenase GcvB	2075884	2078709	+	2	0	0.123871	1.6481	NA	NA	0.0287131	0.0730309	0.729239	0.1984	0.498289	0	0.0927711	0.860815	NA	NA
RVBD_1833c	haloalkane dehalogenase 2	2078936	2079796	-	13	19.38	12.9101	-0.585162	0.0832	0.484872	21.1852	11.5033	-0.879951	0.0399	0.431392	20.4961	24.7778	0.273675	0.2474	0.501618
RVBD_1834	hydrolase	2079837	2080703	+	10.6667	25.1829	26.1027	0.0520184	0.4565	0.497292	21.1033	21.2429	0.00969348	0.4965	0.501672	32.4834	32.9966	0.0227158	0.475	0.501618
RVBD_1835c	hydrolase	2080708	2082594	-	36	37.3935	35.2519	-0.0850105	0.3284	0.497292	33.6785	31.3678	-0.102486	0.3194	0.498289	39.4095	39.3835	-0.000928993	0.5022	0.503751
RVBD_1836c	hypothetical protein	2082610	2084643	-	4	1.07027	0.525171	-0.917504	0.4173	0.497292	0.615883	0.277082	-1.03384	0.358	0.498289	0.844197	0.856958	0.0303594	0.5364	0.5364
RVBD_1837c	malate synthase G GlcB	2084763	2086988	-	2	0.233686	0	-1.60935	NA	NA	0.226584	0	-0.975447	NA	NA	0.164673	0.0884874	-0.559554	0.4167	0.501618
RVBD_1838c	toxin VapC13	2087264	2087659	-	10	57.1665	62.5849	0.130745	0.3564	0.497292	51.3911	55.6656	0.115319	0.372	0.498289	60.1523	60.6906	0.0129071	0.4864	0.501731
RVBD_1839c	antitoxin VapB13	2087656	2087919	-	3	5.93638	7.93901	0.419912	0.2936	0.497292	10.8005	7.04482	-0.610272	0.2319	0.498289	6.22421	12.8853	1.04498	0.0818	0.501618
RVBD_1840c	PE-PGRS family protein PE_PGRS34	2087978	2089525	-	8.33333	16.8813	6.85923	-1.29599	0.0682	0.468725	16.8461	6.83173	-1.29861	0.023	0.384074	20.1891	19.9918	-0.0139424	0.495	0.50233
RVBD_1841c	hypothetical protein	2089688	2090725	-	11	29.3112	31.4518	0.101886	0.4128	0.497292	25.7205	27.8765	0.116219	0.4145	0.498289	30.9464	30.2695	-0.0317911	0.463	0.501618
RVBD_1842c	hypothetical protein	2090725	2092092	-	13	18.2936	24.5167	0.422463	0.2364	0.497292	17.8584	21.4816	0.266497	0.3333	0.498289	19.2271	21.151	0.137634	0.3716	0.501618
RVBD_1843c	inosine-5'-monophosphate dehydrogenase GuaB1	2092266	2093705	-	20.3333	117.509	156.108	0.409771	0.0242	0.341634	97.9406	153.304	0.646383	0.0015	0.12775	123.574	104.404	-0.243161	0.1153	0.501618
RVBD_1844c	6-phosphogluconate dehydrogenase Gnd1	2093738	2095195	-	16	55.9381	64.3112	0.201289	0.2099	0.497292	47.7653	56.9153	0.252855	0.1819	0.498289	58.7836	56.5662	-0.0554265	0.4001	0.501618
RVBD_1845c	ensor-transducer protein BlaR	2095225	2096175	-	0	0	0	NA	NA	NA	0	0	NA	NA	NA	0	0	NA	NA	NA
RVBD_1846c	transcriptional regulator BlaI	2096190	2096606	-	3	29.6107	20.6794	-0.515601	0.1359	0.497292	32.9579	18.5359	-0.827553	0.1989	0.498289	31.2224	38.1167	0.287742	0.317	0.501618
RVBD_1847	hypothetical protein	2096884	2097306	+	4.66667	47.9183	39.405	-0.281595	0.3232	0.497292	61.2792	43.6977	-0.487169	0.2063	0.498289	50.6934	58.3567	0.203112	0.3421	0.501618
RVBD_1848	urease gamma subunit UreA	2097355	2097657	+	2	31.0205	3.19914	-3.23637	NA	NA	8.969	2.83666	-1.62411	NA	NA	32.7641	10.4978	-1.63376	NA	NA
RVBD_1849	urease beta subunit UreB	2097654	2097968	+	2	14.5959	19.8499	0.443776	NA	NA	7.9944	17.4495	1.11941	NA	NA	15.6015	9.5434	-0.703157	NA	NA
RVBD_1850	urease alpha subunit UreC	2097968	2099701	+	14.3333	11.1905	11.6304	0.0560569	0.4431	0.497292	14.7377	11.0658	-0.412707	0.218	0.498289	12.679	17.014	0.42413	0.1646	0.501618
RVBD_1851	urease accessory protein UreF	2099701	2100336	+	2	21.4217	7.90973	-1.42405	NA	NA	44.7987	7.01076	-2.65806	NA	NA	22.562	53.2491	1.23656	NA	NA
RVBD_1852	urease accessory protein UreG	2100347	2101021	+	3	26.6101	27.2673	0.0361385	0.4731	0.497395	26.4071	24.3607	-0.115459	0.4619	0.498289	28.3145	31.3066	0.145059	0.3984	0.501618
RVBD_1853	urease accessory protein UreD	2101029	2101655	+	5	5.32484	3.93145	-0.430793	0.3735	0.497292	3.77546	3.40772	-0.143692	0.4707	0.498289	5.60291	4.49478	-0.314604	0.3465	0.501618
RVBD_1854c	NADH dehydrogenase Ndh	2101658	2103049	-	0.666667	0	0.300641	1.8092	NA	NA	0	0.258335	1.45944	NA	NA	0	0	NA	NA	NA
RVBD_1855c	oxidoreductase	2103191	2104114	-	14	23.1716	39.8468	0.781989	0.0264	0.353239	21.9681	35.5913	0.695912	0.0534	0.465997	24.3733	26.1235	0.100102	0.3741	0.501618
RVBD_1856c	oxidoreductase	2104153	2104830	-	2.66667	2.3217	0.134011	-3.56152	0.0199	0.311841	0.273708	0.177205	-0.365134	NA	NA	2.47713	0.220207	-3.19464	0.0181	0.501618
RVBD_1857	molybdenum-transport ABC transporter molybdate-binding lipoprotein ModA	2104992	2105777	+	5.66667	44.9047	32.3786	-0.470962	0.1517	0.497292	28.0645	23.9331	-0.229161	0.3085	0.498289	39.5701	33.0476	-0.259519	0.2594	0.501618
RVBD_1858	molybdenum-transport ABC transporter integral membrane protein ModB	2105780	2106574	+	20.3333	29.7951	30.4669	0.0322886	0.4577	0.497292	27.8738	28.3912	0.0266149	0.4768	0.498289	33.0113	33.1236	0.00495042	0.4955	0.50233
RVBD_1859	molybdenum-transport ABC transporter ATP-binding protein ModC	2106581	2107690	+	14	30.6821	50.8032	0.727448	0.0478	0.432963	27.4042	45.0455	0.716815	0.0532	0.465997	32.4044	32.3353	-0.00300031	0.4979	0.502498
RVBD_1860	alanine and proline rich secreted protein Apa	2107743	2108720	+	11.3333	9.63207	2.95015	-1.70071	0.0015	0.0959388	3.92713	3.14649	-0.316699	0.4245	0.498289	10.2254	3.70811	-1.45969	0.0065	0.455044
RVBD_1861	transmembrane protein	2109172	2109477	+	4.66667	31.0951	29.1898	-0.0905706	0.4523	0.497292	28.3587	32.2616	0.18614	0.3868	0.498289	32.801	26.8366	-0.289	0.3107	0.501618
RVBD_1862	alcohol dehydrogenase AdhA	2109551	2110591	+	13	26.2066	35.9058	0.454295	0.1433	0.497292	18.9605	31.6097	0.737095	0.0545	0.466132	27.5828	22.4955	-0.29388	0.1618	0.501618
RVBD_1863c	integral membrane protein	2110598	2111368	-	9	50.3053	53.6253	0.0923444	0.4183	0.497292	42.1705	47.9377	0.184962	0.3661	0.498289	52.9778	49.9784	-0.0839807	0.4108	0.501618
RVBD_1864c	hypothetical protein	2111361	2112116	-	9.33333	52.6709	55.0769	0.0645738	0.4193	0.497292	57.8952	61.3442	0.0835505	0.3875	0.498289	55.5534	55.0585	-0.0128448	0.4802	0.501618
RVBD_1865c	oxidoreductase	2112113	2112973	-	11	23.1686	24.4353	0.0770616	0.4318	0.497292	31.3428	21.3923	-0.550517	0.109	0.498289	24.4611	37.0815	0.600034	0.0374	0.501618
RVBD_1866	mycolyltransferase antigen 85B	2113147	2115483	+	18	17.805	26.971	0.599078	0.0699	0.473807	13.1777	28.4483	1.10973	0.0091	0.3066	18.7919	12.9793	-0.533506	0.0673	0.501618
RVBD_1867	acetyl-CoA acetyltransferase	2115771	2117255	+	16.3333	22.2869	15.631	-0.511206	0.0895	0.487809	14.4354	13.1217	-0.137352	0.3719	0.498289	23.5017	18.0772	-0.378312	0.1126	0.501618
RVBD_1868	hypothetical protein	2117354	2119453	+	24	36.3112	34.1832	-0.087011	0.3725	0.497292	35.4641	30.3109	-0.226409	0.2566	0.498289	38.2893	41.6214	0.120398	0.3394	0.501618
RVBD_1869c	oxidoreductase	2119467	2120702	-	21	29.1144	20.726	-0.489982	0.0523	0.444052	22.0068	20.2827	-0.117531	0.3709	0.498289	32.2084	24.698	-0.382883	0.0667	0.501618
RVBD_1870c	hypothetical protein	2120802	2121437	-	10.3333	23.6199	21.563	-0.131024	0.3916	0.497292	21.5519	19.1127	-0.172925	0.3668	0.498289	30.4936	31.1673	0.0316315	0.4721	0.501618
RVBD_1871c	deazaflavin-dependent nitroreductase	2121502	2121891	-	9	23.2243	19.6707	-0.238943	0.3242	0.497292	15.4449	17.4773	0.178456	0.371	0.498289	24.4573	18.5098	-0.401473	0.1856	0.501618
RVBD_1872c	l-lactate dehydrogenase LldD2	2121914	2123158	-	8	37.9098	30.2076	-0.327147	0.2455	0.497292	30.9176	26.8988	-0.200517	0.3532	0.498289	39.9561	36.2599	-0.139857	0.3748	0.501618
RVBD_1873	hypothetical protein	2123181	2123618	+	10	65.9648	51.2041	-0.365186	0.1676	0.497292	57.924	45.4692	-0.349054	0.1675	0.498289	69.5188	67.7915	-0.0362419	0.4566	0.501618
RVBD_1874	hypothetical protein	2123691	2124377	+	11	44.3314	43.1707	-0.0380893	0.4489	0.497292	30.2167	38.3177	0.342629	0.1745	0.498289	46.6238	35.6834	-0.385602	0.0946	0.501618
RVBD_1875	hypothetical protein	2124388	2124831	+	5	50.7029	23.3994	-1.11395	0.042	0.411338	31.1014	20.7863	-0.580119	0.1588	0.498289	53.2767	36.286	-0.553543	0.1473	0.501618
RVBD_1876	bacterioferritin BfrA	2125347	2125826	+	9	44.3413	29.2556	-0.599362	0.0581	0.449953	40.6411	25.8144	-0.65418	0.0265	0.402223	46.6976	47.7962	0.0336169	0.451	0.501618
RVBD_1877	drug:H+ antiporter-2 (14 Spanner) (DHA2) family drug resistance MFS transporter	2125911	2127974	+	30.6667	46.1879	45.9842	-0.00631914	0.4982	0.503642	42.1057	40.9732	-0.0392912	0.4363	0.498289	50.3878	51.0628	0.0192192	0.4616	0.501618
RVBD_1878	glutamine synthetase GlnA3	2128029	2129381	+	19.6667	23.9591	26.682	0.15541	0.3911	0.497292	18.5076	22.4311	0.277377	0.3253	0.498289	24.0284	21.6661	-0.149176	0.3724	0.501618
RVBD_1879	hypothetical protein	2129384	2130520	+	15.6667	22.3428	23.7309	0.0871371	0.4294	0.497292	12.7116	21.2001	0.737595	0.1442	0.498289	25.1856	16.0845	-0.646479	0.0306	0.501618
RVBD_1880c	cytochrome P450 140 Cyp140	2130548	2131864	-	12	34.7947	35.8259	0.0423146	0.4546	0.497292	30.4038	31.9867	0.0733111	0.4223	0.498289	36.6833	35.7114	-0.0386478	0.4512	0.501618
RVBD_1881c	lipoprotein LppE	2131914	2132336	-	8	35.6342	37.938	0.0906089	0.4293	0.497292	32.3018	33.7179	0.0620424	0.4536	0.498289	37.5766	38.2193	0.0245659	0.4751	0.501618
RVBD_1882c	short-chain dehydrogenase/reductase	2132377	2133210	-	15	38.6123	50.556	0.388846	0.1156	0.497292	35.8815	44.7113	0.317382	0.1856	0.498289	40.6821	42.759	0.0718704	0.409	0.501618
RVBD_1883c	hypothetical protein	2133238	2133699	-	6	34.8193	31.6913	-0.135271	0.4097	0.497292	31.1151	28.2058	-0.141209	0.4157	0.498289	36.7439	36.3886	-0.0138489	0.4892	0.501969
RVBD_1884c	resuscitation-promoting factor RpfC	2133738	2134268	-	5	15.3743	13.4118	-0.195391	0.3973	0.497292	32.0102	11.928	-1.42085	0.0677	0.49	16.11	38.3725	1.25081	0.0589	0.501618
RVBD_1885c	chorismate mutase	2134280	2134879	-	11	39.3171	32.7385	-0.263842	0.2209	0.497292	23.8281	28.9063	0.278711	0.2409	0.498289	41.3091	28.0034	-0.560528	0.0254	0.501618
RVBD_1886A	hypothetical protein	2135942	2136124	+	4.66667	22.1875	19.2995	-0.200055	0.3813	0.497292	21.5104	17.1837	-0.322875	0.294	0.498289	29.1719	32.0185	0.13444	0.3948	0.501618
RVBD_1886c	secreted antigen 85-B FbpB	2134897	2135874	-	22.6667	32.7392	33.8517	0.0483033	0.4185	0.497292	33.7923	30.0626	-0.168614	0.2724	0.498289	36.1718	41.9823	0.214917	0.1807	0.501618
RVBD_1887	hypothetical protein	2136265	2137407	+	18.6667	48.9845	50.4739	0.0432915	0.4241	0.497292	32.9522	44.9989	0.449466	0.0808	0.498289	54.6415	41.0539	-0.412362	0.0531	0.501618
RVBD_1888A	hypothetical protein	2138451	2138624	-	#DIV/0!	NA	NA	NA	NA	NA	NA	NA	NA	NA	NA	NA	NA	NA	NA	NA
RVBD_1888c	transmembrane protein	2137526	2138086	-	14	30.892	42.2293	0.451023	0.0881	0.487809	28.1072	37.7382	0.425022	0.1183	0.498289	32.5369	33.2386	0.0308485	0.4619	0.501618
RVBD_1889c	hypothetical protein	2138668	2139024	-	2	7.64622	21.7993	1.50465	NA	NA	7.16284	19.4089	1.42884	NA	NA	8.06349	8.37376	0.0560347	NA	NA
RVBD_1890c	hypothetical protein	2139083	2139694	-	6.66667	38.7368	33.89	-0.192314	0.3849	0.497292	22.381	25.9718	0.214726	0.3912	0.498289	35.0064	26.519	-0.400137	0.2564	0.501618
RVBD_1891	hypothetical protein	2139748	2140155	+	6.66667	13.0981	14.4694	0.144338	0.4147	0.497292	12.2302	11.1035	-0.138531	0.4408	0.498289	11.8093	14.1102	0.256754	0.3311	0.501618
RVBD_1892	membrane protein	2140172	2140483	+	6.66667	47.1734	43.098	-0.130021	0.3766	0.497292	31.4213	44.7058	0.508522	0.1435	0.498289	49.7187	31.8839	-0.640479	0.0567	0.501618
RVBD_1893	hypothetical protein	2140493	2140711	+	#DIV/0!	NA	NA	NA	NA	NA	NA	NA	NA	NA	NA	NA	NA	NA	NA	NA
RVBD_1894A	hypothetical protein	2141949	2142380	+	7	52.8888	51.7714	-0.0305686	0.4895	0.501195	52.3742	45.8413	-0.191965	0.3521	0.498289	55.7359	62.5229	0.165797	0.3462	0.501618
RVBD_1894c	hypothetical protein	2140746	2141876	-	11.6667	66.5279	49.8904	-0.414971	0.1068	0.497292	48.5299	48.4596	-0.00199952	0.5008	0.503427	70.0349	52.6511	-0.411475	0.0973	0.501618
RVBD_1895	dehydrogenase	2142528	2143682	+	13	22.0861	16.4905	-0.420922	0.1742	0.497292	24.6069	18.6812	-0.396959	0.2029	0.498289	23.2128	22.6783	-0.0334841	0.4708	0.501618
RVBD_1896c	hypothetical protein	2143542	2144453	-	16.6667	20.2162	24.9212	0.301946	0.209	0.497292	21.0651	20.8979	-0.0113557	0.4865	0.498635	19.9953	24.9498	0.319328	0.1539	0.501618
RVBD_1897c	d-tyrosyl-tRNA(Tyr) deacylase	2144458	2144889	-	5	18.8338	20.152	0.0982726	0.4337	0.497292	15.9254	18.1254	0.18685	0.4506	0.498289	19.9336	19.0698	-0.0634583	0.4579	0.501618
RVBD_1898	hypothetical protein	2144947	2145255	+	2.66667	20.8843	19.2205	-0.118063	0.4679	0.497292	34.2706	25.8741	-0.403401	NA	NA	21.9766	27.209	0.307935	0.3169	0.501618
RVBD_1899c	lipoprotein LppD	2145221	2146252	-	12	29.6744	35.5922	0.262439	0.2272	0.497292	34.2195	31.6079	-0.114357	0.3963	0.498289	31.2601	40.0327	0.356808	0.1284	0.501618
RVBD_1900c	lignin peroxidase LipJ	2146252	2147640	-	19	20.3494	28.4062	0.481219	0.0981	0.497292	17.82	25.2562	0.503034	0.1176	0.498289	21.4259	21.2395	-0.0125147	0.4911	0.502104
RVBD_1901	cinA-like protein CinA	2147669	2148961	+	17	69.8925	43.8038	-0.673869	0.0308	0.365828	77.0122	38.9862	-0.981873	0.0292	0.412151	73.7882	91.4067	0.3089	0.231	0.501618
[truncated: 2,119 more rows]
