# Supplementary material for: Common Variants in the Glycerol Kinase Gene Reduce Tuberculosis Drug Efficacy
Source: mBio. 2019 Jul 30;10(4):e00663-19. doi: 10.1128/mBio.00663-19 (PMC6667613; doi:10.1128/mBio.00663-19)
Supplement: TABLE S2 [file mBio.00663-19-st002.xlsx]

## Sheet: Table S2
Table S2. Whole genome phenotypes using 3way analysis
"mean_": average number of unique sequenced templates divided by the 'TA' insertions sites in the gene
"Pval": P value derived from resampling
"Qval": significance adjusting for multiple tests
ORF					pre versus treatment	pre versus untreated
ID	annotation	mean_pre	mean_treatment	mean_untreated	logFC	logFC	delta_logFC	Pval	Qval
RVBD_0001	chromosomal replication initiator protein DnaA	0	0	0	0	0	0	NA	NA
RVBD_0002	DNA polymerase III DnaN	0	0.0126763	0.00813467	1.56795	1.32944	0.238508	0.4835	0.511491
RVBD_0003	DNA replication and repair protein RecF	0.564754	0.485206	0.543713	-0.697951	-0.274979	-0.422972	0.3047	0.48109
RVBD_0004	hypothetical protein	0	0	0	0	0	0	NA	NA
RVBD_0005	DNA gyrase subunit B GyrB	0.397641	0.521684	0.234479	-0.0928942	-0.972477	0.879582	0.2745	0.47241
RVBD_0006	DNA gyrase subunit A GyrA	0.767277	1.66195	0.691483	0.627528	-0.370697	0.998224	0.2442	0.459321
RVBD_0007	membrane protein	2.52689	1.94216	1.40805	-0.858484	-1.05721	0.198729	0.439	0.49891
RVBD_0007Ac	hypothetical protein	0	0	0	0	0	0	NA	NA
RVBD_0007Bc	hypothetical protein	50.313	40.4448	42.6866	-0.799644	-0.459157	-0.340488	0.3533	0.48109
RVBD_0008c	membrane protein	14.2284	17.2218	21.1187	-0.209398	0.346585	-0.555982	0.226	0.453078
RVBD_0009	iron-regulated peptidyl-prolyl cis-trans isomerase A PpiA	12.4503	19.9726	9.72898	0.196111	-0.57705	0.773161	0.1257	0.39117
RVBD_0010c	membrane protein	15.5509	14.6824	14.0457	-0.567692	-0.368873	-0.198819	0.405	0.487211
RVBD_0011c	cell division protein, PG complex	0	0	0	0	0	0	NA	NA
RVBD_0012	membrane protein	9.05377	10.1013	8.07171	-0.327113	-0.387597	0.0604841	0.4839	0.511491
RVBD_0013	anthranilate synthase component II TrpG	0.0470329	0.147101	0	1.01879	-2.57009	3.58888	0.357	0.48109
RVBD_0014c	transmembrane serine/threonine-protein kinase B PknB	0	0.010149	0.0105073	1.14918	1.32944	-0.180259	0.473	0.509155
RVBD_0015c	transmembrane serine/threonine-protein kinase A PknA	1.79316	0.966802	0.943459	-1.36527	-1.14019	-0.225082	0.4604	0.506247
RVBD_0016c	penicillin-binding protein PbpA	0.0992857	0.022387	0.358356	-2.37736	1.59233	-3.96969	0.0655	0.330398
RVBD_0017c	cell division protein RodA	0.81215	0.204277	0.834652	-2.43463	-0.181702	-2.25293	0.0151	0.19824
RVBD_0018c	phosphoserine/threonine phosphatase PstP	0.225013	0.140198	0.104335	-1.1241	-1.27801	0.153911	0.4909	0.514828
RVBD_0019c	FHA domain-containing protein FhaB	0.404708	0.0285576	0.0262653	-3.72728	-3.63321	-0.0940728	0.4664	0.507579
RVBD_0020c	FHA domain-containing protein FhaA	2.65749	1.06223	1.4253	-1.80467	-1.11945	-0.685226	0.2279	0.453999
RVBD_0021c	nitronate monooxygenase	19.5055	19.0917	23.8544	-0.51616	0.0679614	-0.584121	0.082	0.354334
RVBD_0022c	transcriptional regulator WhiB-like WhiB5	35.6643	42.3986	65.2124	-0.235763	0.648013	-0.883776	0.1413	0.397454
RVBD_0023	transcriptional regulator	0.00478858	0.0479716	0	1.46769	-0.487734	1.95542	0.3606	0.48109
RVBD_0024	secreted protein	11.9392	13.7599	14.3436	-0.280363	0.0422626	-0.322625	0.2433	0.459321
RVBD_0025	hypothetical protein	11.7251	26.3738	18.0018	0.683127	0.395547	0.287581	0.3547	0.48109
RVBD_0026	hypothetical protein	13.0599	14.1676	15.6784	-0.36764	0.0412094	-0.40885	0.2445	0.459321
RVBD_0027	hypothetical protein	4.99615	8.75172	6.05562	0.321676	0.0547584	0.266918	0.4359	0.498814
RVBD_0028	hypothetical protein	12.9125	9.88153	11.413	-0.868751	-0.39946	-0.46929	0.2809	0.474521
RVBD_0029	hypothetical protein	25.9828	28.7893	26.8348	-0.337336	-0.175792	-0.161543	0.3461	0.48109
RVBD_0030	hypothetical protein	5.15572	1.09074	4.94455	-2.68231	-0.281008	-2.4013	0.0465	0.295056
RVBD_0031	transposase	0	0	0	0	0	0	NA	NA
RVBD_0032	8-amino-7-oxononanoate synthase BioF2	16.7879	18.6587	18.6575	-0.332951	-0.0700501	-0.262901	0.2159	0.447053
RVBD_0033	acyl carrier protein AcpA	21.1665	11.4631	42.7134	-1.3651	0.789144	-2.15424	0.0076	0.143417
RVBD_0034	hypothetical protein	25.2077	26.9704	18.5125	-0.387409	-0.666798	0.279389	0.3391	0.48109
RVBD_0035	fatty-acid-CoA ligase FadD34	35.007	30.6684	29.9202	-0.676176	-0.448832	-0.227344	0.246	0.459321
RVBD_0036c	hypothetical protein	48.4742	24.2784	38.9665	-1.48106	-0.536897	-0.944167	0.0631	0.324159
RVBD_0037c	integral membrane protein	30.3051	21.4694	41.6262	-0.982372	0.235489	-1.21786	0.0044	0.109387
RVBD_0038	transcriptional regulator	14.0139	29.0072	13.2501	0.56345	-0.302753	0.866203	0.0763	0.346327
RVBD_0039c	transmembrane protein	39.63	33.331	58.4447	-0.734294	0.337814	-1.07211	0.0528	0.306054
RVBD_0040c	secreted proline rich protein Mtc28	3.20625	5.6623	4.04209	0.333602	0.111295	0.222307	0.4642	0.506534
RVBD_0041	leucyl-tRNA synthetase LeuS	0.00517526	0.00204307	0	-1.05597	-1.85133	0.795357	0.3663	0.48109
RVBD_0042c	transcriptional regulator MarR-family	4.10374	2.22749	3.86238	-1.35128	-0.307453	-1.04382	0.1885	0.427546
RVBD_0043c	transcriptional regulator GntR-family	6.3594	6.57957	4.89486	-0.435181	-0.598349	0.163168	0.3661	0.48109
RVBD_0044c	oxidoreductase	23.167	24.266	23.3639	-0.41841	-0.210114	-0.208297	0.3087	0.48109
RVBD_0045c	hydrolase	36.2387	54.1644	47.3629	0.0943371	0.163748	-0.0694107	0.46	0.506247
RVBD_0046c	myo-inositol-1-phosphate synthase Ino1	0.00961322	0	0	-1.05428	-1.05428	0	1	1
RVBD_0047c	hypothetical protein	19.4334	8.23915	25.678	-1.71992	0.179424	-1.89934	0.0983	0.373916
RVBD_0048c	membrane protein	49.1135	49.5436	62.9524	-0.472746	0.135725	-0.608471	0.0576	0.312649
RVBD_0049	hypothetical protein	6.14082	1.6533	6.44276	-2.36105	-0.152676	-2.20837	0.0608	0.320254
RVBD_0050	bifunctional penicillin-binding protein 1A/1B PonA1	1.74514	2.26401	1.27449	-0.10964	-0.673923	0.564283	0.2212	0.450381
RVBD_0051	transmembrane protein	12.7903	5.23128	17.9522	-1.77409	0.266639	-2.04073	0	0
RVBD_0052	hypothetical protein	22.6959	23.5388	18.7084	-0.432423	-0.500666	0.0682425	0.4617	0.506247
RVBD_0053	30S ribosomal protein S6 RpsF	0	0	0.0332939	0	1.13657	-1.13657	0.3569	0.48109
RVBD_0054	single-strand DNA-binding protein Ssb	0	0	0	0	0	0	NA	NA
RVBD_0055	30S ribosomal protein S18 RpsR1	0.103091	0.529414	2.02354	1.57611	3.67276	-2.09665	0.104	0.378463
RVBD_0056	50S ribosomal protein L9 RplI	0.85306	0.735429	0.600426	-0.678608	-0.707057	0.028449	0.4814	0.51096
RVBD_0057	hypothetical protein	7.8895	3.80751	7.14669	-1.53321	-0.364549	-1.16866	0.0695	0.33802
RVBD_0058	replicative DNA helicase DnaB	0	0	0	0	0	0	NA	NA
RVBD_0059	hypothetical protein	27.014	33.9217	26.6412	-0.156881	-0.242367	0.0854858	0.4219	0.494484
RVBD_0060	hypothetical protein	0.463176	1.34362	1.83008	1.04115	1.74636	-0.705212	0.314	0.48109
RVBD_0061Ac	hypothetical protein	25.6646	9.20747	14.6308	-1.96046	-1.03176	-0.928692	0.1289	0.392385
RVBD_0062	cellulase CelA1	16.6351	13.9046	20.0323	-0.743701	0.0456907	-0.789392	0.0212	0.221503
RVBD_0063	oxidoreductase	16.3224	13.0207	18.9761	-0.811062	-0.00506284	-0.805999	0.0069	0.137135
RVBD_0064	transmembrane protein	10.3416	12.3938	11.0809	-0.224224	-0.12275	-0.101475	0.3816	0.481746
RVBD_0064A	antitoxin VapB1	38.9099	29.1262	33.5031	-0.902097	-0.437764	-0.464333	0.2427	0.459321
RVBD_0065	toxin VapC1	18.7108	11.5219	11.3404	-1.18317	-0.943515	-0.239657	0.39	0.483869
RVBD_0066c	isocitrate dehydrogenase Icd2	0.00618853	0.00774218	0.0132724	-0.098792	0.605487	-0.704279	0.2243	0.451553
RVBD_0067c	transcriptional regulator TetR-family	7.87816	3.43552	10.0032	-1.67795	0.121963	-1.79992	0.0451	0.294364
RVBD_0068	oxidoreductase	13.1651	14.6951	11.0052	-0.326479	-0.480412	0.153934	0.4354	0.498814
RVBD_0069c	l-serine dehydratase SdaA	8.79863	9.56784	6.47793	-0.363952	-0.662999	0.299048	0.3896	0.483769
RVBD_0070c	serine hydroxymethyltransferase GlyA2	12.3855	7.06665	16.7421	-1.29364	0.21231	-1.50595	0.0048	0.11203
RVBD_0071	RNA-directed DNA polymerase	25.1409	28.8666	41.8476	-0.285837	0.512409	-0.798245	0.0521	0.305164
RVBD_0072	glutamine-transport ABC transporter transmembrane protein	36.3701	28.1073	41.5962	-0.856951	-0.0286878	-0.828264	0.0319	0.257722
RVBD_0073	glutamine-transport ABC transporter ATP-binding protein	28.2909	39.0176	25.9774	-0.0216356	-0.345345	0.32371	0.2052	0.438613
RVBD_0074	hypothetical protein	15.9702	14.1461	11.3814	-0.660014	-0.710673	0.0506588	0.4655	0.507367
RVBD_0075	cystathionine beta-lyase	23.7556	29.7803	23.053	-0.159291	-0.265631	0.106341	0.3772	0.481183
RVBD_0076c	membrane protein	25.3043	19.1477	33.6566	-0.885333	0.188781	-1.07411	0.1561	0.405645
RVBD_0077c	oxidoreductase	14.2188	21.2107	19.467	0.091496	0.230684	-0.139188	0.361	0.48109
RVBD_0078	transcriptional regulator	2.31581	1.15641	0.379597	-1.46752	-2.76537	1.29785	0.1213	0.389625
RVBD_0078A	hypothetical protein	8.19393	7.91443	8.09852	-0.534369	-0.238838	-0.295532	0.3028	0.48109
RVBD_0078Bc	hypothetical protein	20.6041	31.3696	30.5785	0.120608	0.346125	-0.225517	0.3804	0.481679
RVBD_0079	hypothetical protein	23.6657	27.5449	20.483	-0.266313	-0.430542	0.164229	0.3645	0.48109
RVBD_0080	hypothetical protein	39.0387	51.3237	30.3467	-0.0906206	-0.585095	0.494474	0.2166	0.447766
RVBD_0081	ArsR family transcriptional regulator	26.4291	20.7087	43.2695	-0.836089	0.488383	-1.32447	0.0144	0.193759
RVBD_0082	oxidoreductase	15.3669	17.7988	8.61967	-0.27307	-1.05445	0.781378	0.1463	0.399651
RVBD_0083	oxidoreductase	20.0783	16.3923	17.9745	-0.777725	-0.381938	-0.395787	0.1898	0.427803
RVBD_0084	formate hydrogenlyase HycD	9.04546	15.664	16.2198	0.306276	0.619212	-0.312936	0.3282	0.48109
RVBD_0085	hydrogenase HycP	2.43285	4.18629	7.17156	0.293701	1.32458	-1.03088	0.2454	0.459321
RVBD_0086	hydrogenase HycQ	3.3525	0.859699	4.4814	-2.43065	0.195802	-2.62645	0.0001	0.0111206
RVBD_0087	formate hydrogenase HycE	1.79118	1.31544	2.51642	-0.926642	0.267288	-1.19393	0.0955	0.372253
RVBD_0088	polyketide cyclase/dehydrase	2.47024	8.04731	2.05379	1.21504	-0.486369	1.70141	0.0837	0.357189
RVBD_0089	methyltransferase	22.4573	26.3002	19.2711	-0.257363	-0.442807	0.185445	0.3963	0.485569
RVBD_0090	membrane protein	23.2877	14.4878	22.3707	-1.16923	-0.280193	-0.889039	0.0311	0.255074
RVBD_0090A	hypothetical protein	6.54364	12.8033	0.285664	0.478486	-4.38647	4.86495	0.0038	0.105646
RVBD_0091	bifunctional MTA/SAH nucleosidase Mtn	24.3602	13.2368	23.8564	-1.36419	-0.252396	-1.11179	0.0629	0.323571
RVBD_0092	cation transporter P-type ATPase CtpA	7.44611	13.1282	7.2548	0.332499	-0.259762	0.592261	0.0369	0.276247
RVBD_0093c	membrane protein	2.70415	1.33925	4.16016	-1.48198	0.396782	-1.87877	0.0296	0.252636
RVBD_0094c	hypothetical protein	17.6227	18.6268	18.6223	-0.405217	-0.142709	-0.262508	0.1812	0.421066
RVBD_0095c	hypothetical protein	2.78569	6.69478	7.39819	0.776158	1.18215	-0.405996	0.381	0.481746
RVBD_0096	PPE family protein PPE1	5.98527	3.86482	4.22998	-1.11526	-0.722499	-0.39276	0.2878	0.477016
RVBD_0097	oxidoreductase	3.53798	2.45297	1.6023	-1.01154	-1.36166	0.350112	0.3028	0.48109
RVBD_0098	fatty-acyl-CoA thioesterase type III FcoT	2.95178	0.648054	3.22002	-2.63924	-0.0964715	-2.54277	0.0144	0.193759
RVBD_0099	fatty-acid-CoA ligase FadD10	1.34909	0.989783	1.74854	-0.927918	0.151292	-1.07921	0.1057	0.380238
RVBD_0100	hypothetical protein	8.59544	6.8491	2.93494	-0.807078	-1.75355	0.94647	0.23	0.455304
RVBD_0101	peptide synthetase Nrp	5.17864	3.70409	4.47695	-0.96857	-0.432337	-0.536233	0.0575	0.312649
RVBD_0102	membrane protein	0.00145818	0	0.00284264	-0.514708	0.264633	-0.77934	0.366	0.48109
RVBD_0103c	cation-transporter P-type ATPase CtpB	32.2506	30.2593	27.1071	-0.577266	-0.472965	-0.104301	0.3682	0.48109
RVBD_0104	hypothetical protein	21.5061	21.3596	25.2736	-0.495137	0.0104917	-0.505629	0.0557	0.309708
RVBD_0105c	50S ribosomal protein L28 RpmB1	12.9688	17.4588	13.4223	-0.0563889	-0.172395	0.116006	0.4433	0.500035
RVBD_0106	hypothetical protein	12.4707	20.5976	12.8961	0.238297	-0.173822	0.412119	0.2328	0.456781
RVBD_0107c	cation-transporter P-type ATPase CtpI	12.0866	12.7667	14.1649	-0.40637	0.0065129	-0.412882	0.0891	0.365387
RVBD_0108c	hypothetical protein	41.9949	55.2401	82.2595	-0.0897686	0.746584	-0.836352	0.1229	0.389807
RVBD_0109	PE-PGRS family protein PE_PGRS1	5.2449	3.17458	4.48918	-1.20787	-0.446328	-0.761541	0.1096	0.381912
RVBD_0110	integral membrane protein	53.6158	36.1241	47.084	-1.0548	-0.409715	-0.645089	0.018	0.209674
RVBD_0111	transmembrane acyltransferase	10.0666	3.2959	8.15342	-2.09465	-0.526271	-1.56838	0	0
RVBD_0112	GDP-mannose 4,6-dehydratase Gca	2.54304	5.51276	4.21693	0.629869	0.506474	0.123395	0.4143	0.491364
RVBD_0113	sedoheptulose-7-phosphate isomerase GmhA	14.0401	8.23026	6.49394	-1.25427	-1.33292	0.0786461	0.4524	0.503392
RVBD_0114	d-alpha,beta-d-heptose-1,7-biphosphate phosphatase GmhB	17.8875	29.2871	21.5318	0.225699	0.0450846	0.180614	0.3935	0.484633
RVBD_0115	d-alpha-d-heptose-7-phosphate kinase HddA	15.4717	18.6882	14.0045	-0.212814	-0.365912	0.153098	0.3673	0.48109
RVBD_0115A	hypothetical protein	7.34679	2.23794	5.06269	-2.16734	-0.753178	-1.41417	0.147	0.400117
RVBD_0116c	l,d-transpeptidase LdtA	19.3973	23.4502	24.2878	-0.211587	0.101938	-0.313525	0.2144	0.445655
RVBD_0117	oxidative stress response regulatory protein OxyS	10.8216	10.6779	12.2186	-0.504239	-0.0471922	-0.457047	0.1764	0.41785
RVBD_0118c	oxalyl-CoA decarboxylase OxcA	8.82108	6.28723	11.3223	-0.973091	0.137664	-1.11076	0.0154	0.198728
RVBD_0119	fatty-acid-CoA ligase FadD7	0.00471104	0	0	-0.514708	-0.514708	0	1	1
RVBD_0120c	elongation factor G FusA2	4.23356	6.45329	3.59295	0.122589	-0.458419	0.581009	0.2296	0.455186
RVBD_0121c	hypothetical protein	9.2818	13.0604	5.89032	0.00728209	-0.876592	0.883874	0.1907	0.427803
RVBD_0122	hypothetical protein	5.62849	2.82591	9.19188	-1.47222	0.484061	-1.95628	0.0272	0.241984
RVBD_0123	hypothetical protein	0	0.0415907	0	1.41339	0	1.41339	0.0433	0.294364
RVBD_0124	PE-PGRS family protein PE_PGRS2	7.38354	7.12828	6.11906	-0.53522	-0.492522	-0.0426988	0.4665	0.507579
RVBD_0125	serine protease PepA	13.4833	4.87464	16.211	-1.94886	0.043362	-1.99222	0.0001	0.0111206
RVBD_0126	trehalose synthase TreS	0.178898	0.0409556	0.107466	-2.43808	-0.923917	-1.51416	0.1164	0.385722
RVBD_0127	maltokinase Mak	0.526944	0.00309374	0.00297583	-6.25297	-6.1841	-0.0688724	0.4891	0.513834
RVBD_0128	transmembrane protein	33.9957	34.19	37.585	-0.477077	-0.0775685	-0.399508	0.1215	0.389625
RVBD_0129c	6-O-acylglucoside esterase/glucoside 6-O-acyltransferase FbpC	9.95016	7.2827	6.39723	-0.934998	-0.859062	-0.0759354	0.4293	0.496618
RVBD_0130	3-hydroxyl-thioester dehydratase	10.3953	3.43536	17.702	-2.06693	0.544035	-2.61096	0.0021	0.0778441
RVBD_0131c	acyl-CoA dehydrogenase FadE1	12.1573	15.664	8.18081	-0.119714	-0.793209	0.673495	0.1133	0.383506
RVBD_0132c	F420-dependent glucose-6-phosphate dehydrogenase Fgd2	27.9776	25.4941	27.5982	-0.61927	-0.242001	-0.377269	0.1599	0.40793
RVBD_0133	N-acetyltransferase	48.0591	42.2761	42.5024	-0.670032	-0.399462	-0.270571	0.2398	0.458848
RVBD_0134	epoxide hydrolase EphF	32.785	39.6027	33.0321	-0.212782	-0.211476	-0.00130681	0.5093	0.525994
RVBD_0135c	transcriptional regulator	1.63284	1.68642	1.17747	-0.434805	-0.687073	0.252268	0.3533	0.48109
RVBD_0136	cytochrome P450 138 Cyp138	45.4351	42.3202	37.2614	-0.587788	-0.508436	-0.0793522	0.3995	0.485938
RVBD_0137c	peptide methionine sulfoxide reductase MsrA	16.209	17.81	8.86628	-0.349219	-1.09148	0.74226	0.0991	0.373949
RVBD_0138	hypothetical protein	52.0193	53.501	53.9878	-0.444669	-0.168725	-0.275944	0.3065	0.48109
RVBD_0139	oxidoreductase	55.3296	47.5518	52.1044	-0.703785	-0.308965	-0.39482	0.1335	0.393259
RVBD_0140	hypothetical protein	25.2281	15.5353	14.6667	-1.18421	-1.00433	-0.179886	0.353	0.48109
RVBD_0141c	hypothetical protein	20.3587	33.3927	18.1521	0.228297	-0.387557	0.615854	0.1921	0.427803
RVBD_0142	hypothetical protein	9.05474	3.01381	11.8742	-2.06043	0.168272	-2.2287	0.008	0.144727
RVBD_0143c	CIC family chloride channel protein	23.9904	18.9209	25.437	-0.827652	-0.137888	-0.689764	0.0246	0.232532
RVBD_0144	transcriptional regulator TetR-family	56.6409	51.4845	42.4031	-0.622992	-0.63992	0.0169274	0.4729	0.509155
RVBD_0145	s-adenosylmethionine-dependent methyltransferase	16.8398	21.0098	12.9684	-0.166136	-0.598847	0.43271	0.2236	0.451553
RVBD_0146	s-adenosylmethionine-dependent methyltransferase	26.9566	27.9456	24.0581	-0.433278	-0.386362	-0.0469157	0.4629	0.506247
RVBD_0147	aldehyde dehydrogenase (NAD+)	40.495	41.8157	36.0467	-0.439056	-0.390206	-0.0488495	0.4284	0.496104
RVBD_0148	oxidoreductase	28.9589	29.1524	23.3707	-0.475646	-0.531499	0.0558531	0.4408	0.499458
RVBD_0149	NADPH2:quinone reductase	15.3893	20.5292	10.5432	-0.0696414	-0.767561	0.69792	0.0532	0.306163
RVBD_0150c	hypothetical protein	0.685622	0.147101	0.898295	-2.35716	0.159538	-2.5167	0.2344	0.456944
RVBD_0151c	PE family protein PE1	32.4398	26.5339	31.7203	-0.775251	-0.254721	-0.52053	0.0158	0.200469
RVBD_0152c	PE family protein PE2	41.0815	35.9587	38.8291	-0.677498	-0.303714	-0.373784	0.0333	0.264511
RVBD_0153c	phosphotyrosine protein phosphatase PtpB	1.85544	2.42651	3.13081	-0.0975967	0.52929	-0.626887	0.2743	0.47241
RVBD_0154c	acyl-CoA dehydrogenase FadE2	8.80307	7.22526	9.18733	-0.769009	-0.160524	-0.608485	0.1251	0.39117
RVBD_0155	NAD(P) transhydrogenase subunit alpha PntAa	1.32592	0.56411	0.199281	-1.68357	-2.8561	1.17253	0.103	0.377733
RVBD_0156	NAD(P) transhydrogenase subunit alpha PntAb	4.8439	2.20077	3.5669	-1.54003	-0.639941	-0.900094	0.1833	0.423112
RVBD_0157	NAD(P) transhydrogenase subunit beta PntB	1.38716	1.65891	0.34833	-0.225529	-2.17809	1.95256	0.0018	0.0724021
RVBD_0157A	hypothetical protein	4.38163	1.36942	4.51909	-2.13117	-0.176601	-1.95456	0.016	0.200983
RVBD_0158	transcriptional regulator TetR-family	35.2105	30.7064	69.9843	-0.682671	0.768483	-1.45115	0.0002	0.0193897
RVBD_0159c	PE family protein PE3	39.7007	41.3878	51.4191	-0.425351	0.150736	-0.576087	0.0014	0.0608437
RVBD_0160c	PE family protein PE4	29.1414	29.4172	31.2567	-0.471771	-0.121285	-0.350486	0.0981	0.373916
RVBD_0161	oxidoreductase	4.13455	4.97203	4.99151	-0.218892	0.0492661	-0.268159	0.3278	0.48109
RVBD_0162c	zinc-type alcohol dehydrogenase AdhE1	9.70959	5.56794	11.5911	-1.28578	0.0331153	-1.3189	0.0436	0.294364
RVBD_0163	acyl-CoA thioester hydrolase	21.814	24.5327	13.6505	-0.315743	-0.897877	0.582133	0.1544	0.404845
RVBD_0164	hypothetical protein	15.5597	11.0619	13.4293	-0.97604	-0.434235	-0.541806	0.3183	0.48109
RVBD_0165c	transcriptional regulator Mce1R	20.799	20.6504	25.5808	-0.495266	0.0760909	-0.571357	0.1758	0.4175
RVBD_0166	fatty-acid-CoA ligase FadD5	34.6096	32.6239	41.1687	-0.570561	0.0279788	-0.59854	0.0241	0.229527
RVBD_0167	ABC transporter permease YrbE1A	12.6724	10.4304	10.6048	-0.764696	-0.478451	-0.286245	0.3945	0.485075
RVBD_0168	ABC transporter permease YrbE1B	21.2327	28.8136	31.0421	-0.0449431	0.325406	-0.37035	0.1638	0.409567
RVBD_0169	MCE-family protein Mce1A	15.8072	15.0626	18.3876	-0.554873	-0.00424039	-0.550633	0.0308	0.254538
RVBD_0170	MCE-family protein Mce1B	6.28832	9.57258	10.5053	0.120659	0.517435	-0.396776	0.2828	0.474796
RVBD_0171	MCE-family protein Mce1C	10.7836	10.9953	12.9655	-0.457104	0.0434231	-0.500527	0.1279	0.392385
RVBD_0172	MCE-family protein Mce1D	14.1091	17.1783	18.2549	-0.201402	0.149219	-0.350622	0.153	0.404448
RVBD_0173	MCE-family lipoprotein LprK	9.18848	10.5844	17.6829	-0.281077	0.721511	-1.00259	0.045	0.294364
RVBD_0174	MCE-family protein Mce1F	14.9838	18.0823	17.8227	-0.21418	0.0279181	-0.242098	0.2323	0.456748
RVBD_0175	MCE-associated membrane protein	7.75107	10.2253	5.25452	-0.0855728	-0.781103	0.69553	0.2488	0.460016
RVBD_0176	MCE-associated membrane protein	10.7858	11.8644	11.4563	-0.347575	-0.135257	-0.212318	0.3468	0.48109
RVBD_0177	MCE-associated membrane protein	9.42912	15.5369	6.41935	0.234807	-0.775792	1.0106	0.0983	0.373916
RVBD_0178	MCE-associated membrane protein	14.7382	12.9558	12.573	-0.670635	-0.451159	-0.219476	0.3695	0.48109
RVBD_0179c	lipoprotein LprO	14.8573	11.7612	13.1688	-0.82208	-0.396242	-0.425838	0.1715	0.414605
RVBD_0180c	YhgE/Pip domain-containing protein	0.0160025	0	0.0124173	-2.04841	-0.422619	-1.62579	0.0497	0.301168
RVBD_0181c	hypothetical protein	13.2988	7.78769	16.7502	-1.25602	0.110411	-1.36644	0.0171	0.207894
RVBD_0182c	alternative RNA polymerase sigma factor SigG	31.8445	21.3613	28.4061	-1.06114	-0.387142	-0.673998	0.0738	0.343727
RVBD_0183	lysophospholipase	33.1125	27.1121	46.1567	-0.773569	0.256704	-1.03027	0.0225	0.223287
RVBD_0184	hypothetical protein	9.78483	5.77415	11.116	-1.24374	-0.0383222	-1.20542	0.0594	0.316772
RVBD_0185	hypothetical protein	9.36174	9.27734	10.4232	-0.497586	-0.0673344	-0.430252	0.2681	0.469088
RVBD_0186	beta-glucosidase BglS	7.92763	7.1025	10.8571	-0.64356	0.231168	-0.874728	0.0799	0.351467
RVBD_0187	O-methyltransferase	8.00319	13.574	10.3541	0.276135	0.1488	0.127336	0.4432	0.500035
RVBD_0188	transmembrane protein	8.49292	8.44978	11.9589	-0.491788	0.270939	-0.762727	0.1707	0.414502
RVBD_0189c	dihydroxy-acid dehydratase IlvD	0	0	0.0116818	0	1.34597	-1.34597	0.3641	0.48109
RVBD_0190	hypothetical protein	3.89521	0.0490338	2.98462	-5.57619	-0.59747	-4.97872	0.0004	0.0328783
RVBD_0191	integral membrane protein	24.8993	25.78	24.4259	-0.435124	-0.250001	-0.185123	0.265	0.468224
RVBD_0192	hypothetical protein	35.5606	35.3856	38.5031	-0.492364	-0.107662	-0.384702	0.1026	0.377732
RVBD_0193A	hypothetical protein	0	0	0	0	0	0	NA	NA
RVBD_0193c	hypothetical protein	29.1556	27.6598	28.6192	-0.561312	-0.24914	-0.312172	0.1035	0.3781
RVBD_0194	transmembrane multidrug efflux pump	39.0926	37.5663	38.6062	-0.54284	-0.240439	-0.302401	0.0582	0.313022
RVBD_0195	two-component system transcriptional regulator, LuxR-family	60.9922	53.9981	65.9734	-0.660815	-0.109087	-0.551728	0.1783	0.419172
RVBD_0196	transcriptional regulator	32.4603	30.4568	33.8555	-0.576891	-0.161572	-0.41532	0.1784	0.419172
RVBD_0197	oxidoreductase	7.60163	6.59474	7.994	-0.689883	-0.149688	-0.540196	0.1339	0.393259
RVBD_0198c	zinc metalloprotease Zmp1	4.79307	4.82344	3.65003	-0.475916	-0.614892	0.138976	0.4008	0.48599
RVBD_0199	membrane protein	3.51678	1.38192	0.379014	-1.82059	-3.38928	1.56869	0.0149	0.196982
RVBD_0200	transmembrane protein	3.29243	1.83994	1.10985	-1.3116	-1.76947	0.457865	0.3366	0.48109
RVBD_0201c	hypothetical protein	3.18612	10.247	3.9286	1.19535	0.0793916	1.11596	0.1149	0.385108
RVBD_0202c	transmembrane transporter MmpL11	4.47018	2.36049	4.36717	-1.40473	-0.255797	-1.14893	0.007	0.137135
RVBD_0203	exported protein	19.1378	21.3102	14.142	-0.32938	-0.656759	0.327378	0.372	0.48109
RVBD_0204c	transmembrane protein	1.05709	0.473489	1.49673	-1.62262	0.277533	-1.90015	0.1435	0.398203
RVBD_0205	membrane protein	18.5327	9.19309	22.6007	-1.49519	0.0638658	-1.55905	0.0007	0.0456328
RVBD_0206c	transmembrane transporter MmpL3	0.014117	0.0978333	0.136142	2.01582	2.72236	-0.706543	0.3804	0.481679
RVBD_0207c	hypothetical protein	16.5508	16.8924	25.925	-0.455443	0.424694	-0.880137	0.109	0.381912
RVBD_0208c	methyltransferase	1.39858	0.289991	0.996858	-2.68692	-0.703164	-1.98376	0.1191	0.389625
RVBD_0209	hypothetical protein	7.46876	8.02746	8.27856	-0.380796	-0.0737843	-0.307012	0.2834	0.474796
RVBD_0210	hypothetical protein	39.696	24.985	24.9906	-1.15287	-0.88966	-0.263211	0.2315	0.456043
RVBD_0211	iron-regulated phosphoenolpyruvate carboxykinase PckA	0.0489926	0.156392	0.414867	1.09858	2.71815	-1.61957	0.1928	0.427803
RVBD_0212c	transcriptional regulator AsnC-family	21.3081	21.9527	29.8363	-0.441849	0.263009	-0.704858	0.1337	0.393259
RVBD_0213c	methyltransferase	22.92	21.6281	25.0476	-0.568987	-0.0943092	-0.474678	0.0543	0.306644
RVBD_0214	fatty-acid-CoA ligase FadD4	15.4273	14.5849	19.1545	-0.566245	0.0897814	-0.656027	0.0504	0.301168
RVBD_0215c	acyl-CoA dehydrogenase FadE3	18.8192	20.1723	23.6115	-0.385068	0.104851	-0.489919	0.144	0.398203
RVBD_0216	double hotdog hydratase	1.80718	0.324514	0.846685	-2.92961	-1.30889	-1.62072	0.1127	0.383506
RVBD_0217c	esterase LipW	8.43697	13.393	16.4342	0.181121	0.739044	-0.557923	0.2186	0.448406
RVBD_0218	transmembrane protein	21.9334	18.5038	14.1969	-0.73041	-0.849549	0.119139	0.3972	0.485675
RVBD_0219	transmembrane protein	16.5645	14.7343	13.252	-0.653694	-0.543752	-0.109941	0.415	0.491731
RVBD_0220	esterase LipC	7.85797	6.25093	5.96374	-0.814683	-0.619745	-0.194938	0.3493	0.48109
RVBD_0221	diacylglycerol acyltransferase	20.7074	21.1286	16.4757	-0.456247	-0.552033	0.0957862	0.4464	0.500991
RVBD_0222	enoyl-CoA hydratase EchA1	7.88178	10.2559	9.04346	-0.105322	-0.0239842	-0.0813382	0.439	0.49891
RVBD_0223c	aldehyde dehydrogenase (NAD+)	12.553	8.95328	13.6495	-0.972338	-0.101528	-0.870809	0.0267	0.239793
RVBD_0224c	methyltransferase	0.00916361	0	0	-0.972457	-0.972457	0	1	1
RVBD_0225	glycosyltransferase	0.00384529	0	0	-0.621375	-0.621375	0	1	1
RVBD_0226c	transmembrane protein	2.11372	2.01478	2.41554	-0.553013	-0.0297609	-0.523252	0.3083	0.48109
RVBD_0227c	membrane protein	0.00814563	0.00639571	0	-0.413439	-1.2088	0.795357	0.3702	0.48109
RVBD_0228	membrane acyltransferase	6.45744	5.24048	2.97815	-0.78504	-1.33546	0.550424	0.3414	0.48109
RVBD_0229Ac	antitoxin	0	0	0	0	0	0	NA	NA
RVBD_0229c	toxin	39.9467	36.8732	34.4106	-0.600552	-0.437358	-0.163194	0.3693	0.48109
RVBD_0230c	phosphotriesterase Php	41.9699	29.1338	49.8631	-1.01178	0.0262172	-1.038	0.0023	0.0828219
RVBD_0231	acyl-CoA dehydrogenase FadE4	33.6918	34.7417	38.2573	-0.441093	-0.0390503	-0.402043	0.064	0.326124
RVBD_0232	transcriptional regulator TetR/AcrR-family	36.0453	41.5298	50.9261	-0.280953	0.276091	-0.557045	0.0829	0.355783
RVBD_0233	ribonucleoside-diphosphate reductase NrdB	48.877	48.2004	48.2549	-0.505376	-0.240804	-0.264572	0.2775	0.473218
RVBD_0234c	succinate-semialdehyde dehydrogenase [NADP] dependent GabD1	6.14211	7.7886	5.11268	-0.142645	-0.486461	0.343816	0.2694	0.469835
RVBD_0235c	transmembrane protein	6.77126	5.78478	6.63762	-0.71187	-0.250937	-0.460933	0.2232	0.451553
RVBD_0236A	decaprenol phosphoarabinose-dependent alpha-1,3-branching arabinosyltransferase	0	0	0	0	0	0	NA	NA
RVBD_0236c	arabinofuranosyltransferase AftD	0.00294682	0	0	-0.851585	-0.851585	0	1	1
RVBD_0237	lipoprotein LpqI	5.86698	5.52423	7.80281	-0.570959	0.188653	-0.759612	0.1213	0.389625
RVBD_0238	transcriptional regulator TetR-family	0.20761	0.022631	0	-3.00905	-4.31416	1.3051	0.1326	0.393259
RVBD_0239	antitoxin VapB24	40.7415	21.095	35.3323	-1.43073	-0.427034	-1.0037	0.1552	0.405442
RVBD_0240	toxin VapC24	8.39264	11.5019	5.19137	-0.0306889	-0.912992	0.882303	0.1478	0.400884
RVBD_0241c	3-hydroxyacyl-thioester dehydratase HtdX	5.04675	5.2567	4.77664	-0.425747	-0.301158	-0.124589	0.4213	0.494484
RVBD_0242c	3-oxoacyl-[acyl-carrier protein] reductase FabG4	1.07908	1.22348	0.886826	-0.300218	-0.498289	0.198071	0.4078	0.488559
RVBD_0243	acetyl-CoA acyltransferase FadA2	5.17682	6.89447	3.99877	-0.0719508	-0.593886	0.521935	0.2443	0.459321
RVBD_0244c	acyl-CoA dehydrogenase FadE5	0.0957348	0.160501	0.0975129	0.245467	-0.183119	0.428586	0.2603	0.464137
RVBD_0245	oxidoreductase	0.846478	5.18613	0.957458	2.08391	-0.0428209	2.12673	0.3187	0.48109
RVBD_0246	integral membrane protein	13.6255	15.6509	15.6598	-0.285384	-0.0216233	-0.263761	0.3035	0.48109
RVBD_0247c	succinate dehydrogenase [iron-sulfur subunit]	0.248262	0.0626576	0.110101	-2.19903	-1.29161	-0.907418	0.1712	0.414605
RVBD_0248c	succinate dehydrogenase [iron-sulfur subunit] SdhA_1	0.332649	0.41163	0.135418	-0.176019	-1.48995	1.31393	0.0398	0.284468
RVBD_0249c	succinate dehydrogenase [membrane anchor subunit]	0.344618	0.939784	0.52256	0.949422	0.372306	0.577116	0.2872	0.476814
RVBD_0250c	hypothetical protein	3.37853	1.06437	2.0297	-2.10077	-0.943377	-1.15739	0.2421	0.459321
RVBD_0251c	heat shock protein Hsp	25.6146	20.1266	26.269	-0.83203	-0.185778	-0.646252	0.1746	0.41622
RVBD_0252	nitrite reductase [NAD(P)H] large subunit NirB	17.6409	15.7649	19.3448	-0.647472	-0.0893544	-0.558117	0.0658	0.330398
RVBD_0253	nitrite reductase [NAD(P)H] small subunit NirD	13.7106	21.5238	9.42555	0.164984	-0.761537	0.926521	0.1841	0.42361
RVBD_0254c	adenosylcobinamide kinase/adenosylcobinamide-phosphate guanylyltransferase CobU	18.1291	24.8709	20.4817	-0.0292393	-0.0463012	0.017062	0.4951	0.516122
RVBD_0255c	cobyric acid synthase CobQ1	8.93224	11.6301	11.2498	-0.104543	0.110297	-0.214839	0.3973	0.485675
RVBD_0256c	PPE family protein PPE2	13.7736	14.5934	10.3265	-0.401867	-0.637689	0.235822	0.2578	0.464137
RVBD_0257	hypothetical protein	14.1341	22.3323	16.9328	0.173972	0.0381204	0.135851	0.4347	0.498814
RVBD_0258c	hypothetical protein	10.2479	5.89053	2.99674	-1.28069	-1.98878	0.708085	0.2879	0.477016
RVBD_0259c	hypothetical protein	4.35417	2.82735	7.5778	-1.10158	0.575044	-1.67662	0.0542	0.306644
RVBD_0260c	transcriptional regulator	2.16282	1.71099	2.85938	-0.82019	0.179888	-1.00008	0.2069	0.438613
RVBD_0261c	integral membrane nitrite extrusion protein NarK3	11.9417	10.6863	7.71162	-0.645289	-0.852742	0.207453	0.3404	0.48109
RVBD_0262c	aminoglycoside 2'-N-acetyltransferase Aac	4.7515	7.65688	3.98616	0.202137	-0.473368	0.675506	0.2686	0.469088
RVBD_0263c	allophanate hydrolase	21.1362	17.3886	21.6472	-0.766573	-0.187844	-0.578729	0.1753	0.416861
RVBD_0264c	hypothetical protein	36.4265	34.2869	20.3756	-0.572485	-1.05992	0.487439	0.1406	0.397454
RVBD_0265c	iron complex transporter substrate-binding protein	46.2149	32.4891	32.8917	-0.993339	-0.712711	-0.280627	0.2682	0.469088
RVBD_0266c	5-oxoprolinase OplA	34.326	25.0509	30.7348	-0.939738	-0.381777	-0.557961	0.01	0.162974
RVBD_0267	integral membrane nitrite extrusion protein NarU	38.4441	39.3007	33.7535	-0.453499	-0.409998	-0.0435013	0.4266	0.495233
RVBD_0268c	prevent-host-death family protein	58.4674	45.8604	48.0032	-0.835599	-0.506782	-0.328817	0.1726	0.41514
RVBD_0269c	DNA polymerase LigD	30.826	41.786	23.1921	-0.0465333	-0.632572	0.586038	0.1028	0.377733
RVBD_0270	fatty-acid-CoA ligase FadD2	12.4816	21.2873	14.3655	0.284643	-0.0195841	0.304228	0.1622	0.408539
RVBD_0271c	acyl-CoA dehydrogenase FadE6	20.3445	13.8111	22.4478	-1.04392	-0.0804396	-0.963484	0.0008	0.0465354
RVBD_0272c	hypothetical protein	7.65119	10.7167	6.85104	0.000683955	-0.381244	0.381928	0.3233	0.48109
RVBD_0273c	transcriptional regulator	8.58964	4.06041	8.95283	-1.56363	-0.162477	-1.40116	0.0142	0.192438
RVBD_0274	glyoxalase/bleomycin resistance protein/dioxygenase	11.1023	12.0551	19.1763	-0.365968	0.56532	-0.931289	0.1009	0.376607
RVBD_0275c	transcriptional regulator TetR-family	16.2753	10.4299	18.6781	-1.12572	-0.0237018	-1.10201	0.0347	0.270729
RVBD_0276	hypothetical protein	22.0982	21.8488	18.7889	-0.501575	-0.456236	-0.0453392	0.4623	0.506247
RVBD_0277Ac	antitoxin	75.832	61.0038	44.4424	-0.798831	-0.992587	0.193757	0.3873	0.483245
RVBD_0277c	toxin VapC25	28.3024	26.1173	9.6829	-0.60072	-1.76689	1.16617	0.0528	0.306054
RVBD_0278c	PE-PGRS family protein PE_PGRS3	4.86112	3.83268	5.83875	-0.827097	0.0419319	-0.869029	0.0492	0.301168
RVBD_0279A	hypothetical protein	18.6002	8.32255	12.7813	-1.64303	-0.762817	-0.880212	0.074	0.343727
RVBD_0279c	PE-PGRS family protein PE_PGRS4	6.85752	6.73546	7.87515	-0.510698	-0.0227482	-0.487949	0.1662	0.412337
RVBD_0280	PPE family protein PPE3	35.5074	32.9406	43.17	-0.593568	0.059507	-0.653075	0.0239	0.228774
RVBD_0281	s-adenosylmethionine-dependent methyltransferase	22.0829	20.4447	19.1007	-0.596286	-0.43146	-0.164826	0.3484	0.48109
RVBD_0282	ESX-3 secretion system protein EccA3	0.574249	0.335614	0.875204	-1.23979	0.382077	-1.62187	0.1798	0.419904
RVBD_0283	ESX-3 secretion system protein EccB3	0	0	0	0	0	0	NA	NA
RVBD_0284	ESX-3 secretion system protein EccC3	0.000942016	0	0	-0.487734	-0.487734	0	1	1
RVBD_0285	PE family protein PE5	0	0	0	0	0	0	NA	NA
RVBD_0286	PPE family protein PPE4	0.278407	0	0.00644397	-5.9405	-4.80393	-1.13657	0.3672	0.48109
RVBD_0287	ESAT-6 like protein EsxG	0	0	0	0	0	0	NA	NA
RVBD_0288	antigen 7 EsxH	0.0174981	0	0	-0.893292	-0.893292	0	1	1
RVBD_0289	ESX-3 secretion-associated protein EspG3	0.00471104	0	0.0153664	-0.514708	0.621864	-1.13657	0.3606	0.48109
RVBD_0290	ESX-3 secretion system protein EccD3	0	0	0	0	0	0	NA	NA
RVBD_0291	membrane-anchored mycosin MycP3	0	0	0	0	0	0	NA	NA
RVBD_0292	ESX-3 secretion system protein EccE3	3.89874	2.05683	0.481322	-1.40289	-3.21434	1.81145	0.3478	0.48109
RVBD_0293c	hypothetical protein	14.7917	17.2316	11.6008	-0.265055	-0.572706	0.307652	0.2402	0.459108
RVBD_0294	trans-aconitate methyltransferase Tam	12.4601	7.66107	7.1999	-1.18562	-1.01246	-0.173162	0.3909	0.483869
RVBD_0295c	trehalose sulfotransferase	12.9614	18.2547	9.20068	0.0086092	-0.71578	0.724389	0.0992	0.373953
RVBD_0296c	sulfatase	13.7897	13.7491	9.92232	-0.48954	-0.697013	0.207473	0.2467	0.460016
RVBD_0297	PE-PGRS family protein PE_PGRS5	11.0655	13.9985	12.5027	-0.146087	-0.0461879	-0.0998989	0.4205	0.494068
RVBD_0298	antitoxin	28.3799	10.0947	27.3191	-1.97244	-0.277044	-1.6954	0.001	0.0532535
RVBD_0299	toxin	9.81784	19.7558	16.2124	0.520201	0.498171	0.0220298	0.4667	0.50765
RVBD_0300	antitoxin VapB2	54.8669	37.5459	49.6815	-1.03192	-0.365405	-0.666516	0.0568	0.310797
RVBD_0301	toxin VapC2	38.9863	33.6275	47.2379	-0.698283	0.0545575	-0.75284	0.0531	0.306054
RVBD_0302	transcriptional regulator TetR/AcrR-family	34.7443	43.2522	31.3201	-0.169338	-0.371865	0.202527	0.3822	0.482021
RVBD_0303	light-dependent protochlorophyllide reductase	42.5163	36.9798	39.6346	-0.686461	-0.323548	-0.362914	0.169	0.414098
RVBD_0304c	PPE family protein PPE5	17.6634	15.5061	17.3885	-0.673304	-0.245008	-0.428297	0.0214	0.221503
RVBD_0305c	PPE family protein PPE6	16.9699	21.0951	16.8282	-0.171472	-0.234453	0.0629811	0.4126	0.490389
RVBD_0306	cob(II)yrinic acid a,c-diamide reductase	24.8587	32.7089	24.2897	-0.0894292	-0.255602	0.166173	0.3644	0.48109
RVBD_0307c	hypothetical protein	14.5819	14.5131	16.1809	-0.491617	-0.0722007	-0.419416	0.2055	0.438613
RVBD_0308	integral membrane protein	10.0996	13.8781	9.96945	-0.0268803	-0.240851	0.21397	0.3482	0.48109
RVBD_0309	exported protein	5.35329	7.39994	5.9755	-0.0182991	-0.0636147	0.0453156	0.4705	0.508524
RVBD_0310c	hypothetical protein	2.85659	6.91894	3.77975	0.788301	0.180896	0.607405	0.2591	0.464137
RVBD_0311	hypothetical protein	9.44685	11.6223	8.50279	-0.186261	-0.373909	0.187648	0.3888	0.48357
RVBD_0312	proline and threonine rich protein	4.14278	1.44745	4.05271	-1.99574	-0.253667	-1.74207	0.0077	0.143417
RVBD_0313	hypothetical protein	33.2115	29.5345	30.5094	-0.653996	-0.344487	-0.309509	0.2727	0.47189
RVBD_0314c	membrane protein	58.756	74.7247	55.8521	-0.138526	-0.295402	0.156876	0.3586	0.48109
RVBD_0315	beta-1,3-glucanase	15.8965	12.7194	15.2116	-0.806138	-0.285641	-0.520497	0.132	0.393259
RVBD_0316	muconolactone delta-isomerase	18.6448	18.6684	21.4785	-0.483052	-0.0182575	-0.464795	0.2314	0.456043
RVBD_0317c	glycerophosphoryl diester phosphodiesterase GlpQ2	25.4756	23.0799	13.593	-0.627569	-1.12791	0.500338	0.1429	0.398203
RVBD_0318c	ZIP family zinc transporter	24.0869	24.7775	29.5402	-0.44426	0.0719848	-0.516245	0.1705	0.414502
RVBD_0319	pyrrolidone-carboxylate peptidase Pcp	21.1768	19.2035	16.3841	-0.625883	-0.591962	-0.0339206	0.481	0.51096
RVBD_0320	exported protein NLP/P60 family member	43.1532	46.5712	42.0177	-0.375366	-0.260803	-0.114563	0.3585	0.48109
RVBD_0321	deoxycytidine triphosphate deaminase Dcd	15.2584	5.86549	8.11759	-1.85879	-1.1302	-0.728588	0.197	0.431427
RVBD_0322	UDP-glucose 6-dehydrogenase UdgA	10.1309	11.8908	9.97024	-0.254183	-0.245298	-0.00888524	0.494	0.515971
RVBD_0323c	hypothetical protein	7.38446	7.37989	12.6104	-0.48539	0.548926	-1.03432	0.0304	0.254538
RVBD_0324	transcriptional regulator ArsR-family	0.554387	0.362191	0.714577	-1.06532	0.140923	-1.20624	0.068	0.335213
RVBD_0325	hypothetical protein	55.661	73.0151	55.0334	-0.0938585	-0.238641	0.144783	0.3536	0.48109
RVBD_0326	hypothetical protein	11.627	7.50826	7.48977	-1.11406	-0.855289	-0.258775	0.3488	0.48109
RVBD_0327c	cytochrome P450 135A1 Cyp135A1	15.6848	15.3483	14.1644	-0.516475	-0.369335	-0.14714	0.3854	0.483086
RVBD_0328	transcriptional regulator TetR/AcrR-family	4.76099	6.36435	8.15902	-0.0664902	0.553487	-0.619977	0.2017	0.435754
RVBD_0329c	hypothetical protein	21.336	17.3666	27.2426	-0.781627	0.130089	-0.911716	0.076	0.34625
RVBD_0330c	hypothetical protein	37.1138	43.0379	37.471	-0.271647	-0.208476	-0.0631712	0.4479	0.501671
RVBD_0331	oxidoreductase	17.1093	17.6848	17.6013	-0.437463	-0.181402	-0.256061	0.3	0.48109
RVBD_0332	hypothetical protein	38.1999	39.308	41.6732	-0.444014	-0.0968115	-0.347202	0.1911	0.427803
RVBD_0333	hypothetical protein	29.0426	33.701	27.5438	-0.27044	-0.298428	0.0279882	0.511	0.527565
RVBD_0334	glucose-1-phosphate thymidylyltransferase RmlA	0	0	0	0	0	0	NA	NA
RVBD_0335c	PE family protein PE6	16.2022	20.604	5.03638	-0.138057	-1.89079	1.75274	0.2205	0.449643
RVBD_0336	13E12 repeat family protein	40.3615	42.8719	39.8844	-0.398286	-0.239497	-0.158789	0.3055	0.48109
RVBD_0337c	aspartate aminotransferase AspC	0	0	0	0	0	0	NA	NA
RVBD_0338c	oxidoreductase	0.00831414	0.00397571	0.00322678	-0.861534	-0.87755	0.0160166	0.4794	0.510089
RVBD_0339c	transcriptional regulator	13.6896	11.599	11.8436	-0.724177	-0.431183	-0.292995	0.2369	0.4577
RVBD_0340	hypothetical protein	30.2108	5.25404	15.6861	-2.99941	-1.16627	-1.83314	0.0433	0.294364
RVBD_0341	isoniazid inducible protein IniB	6.93969	5.16893	8.12473	-0.90906	0.00505212	-0.914112	0.0749	0.34598
RVBD_0342	isoniazid inducible protein IniA	28.3254	25.1783	25.2827	-0.655187	-0.386251	-0.268936	0.2067	0.438613
RVBD_0343	isoniazid inducible protein IniC	20.9811	11.2783	14.6913	-1.37975	-0.736022	-0.643731	0.1056	0.380238
RVBD_0344c	lipoprotein LpqJ	20.9294	28.3875	24.2259	-0.0456757	-0.0113659	-0.0343097	0.4695	0.508502
RVBD_0345	hypothetical protein	30.5813	18.7189	25.9341	-1.19235	-0.459833	-0.732513	0.1033	0.3781
RVBD_0346c	l-asparagine permease AnsP2	38.5557	34.9182	42.2122	-0.628292	-0.0916658	-0.536626	0.0467	0.295056
RVBD_0347	membrane protein	3.09236	5.1079	1.44038	0.238033	-1.3191	1.55714	0.0905	0.366385
RVBD_0348	transcriptional regulator	0.482196	0.765698	1.94136	0.178962	1.7703	-1.59133	0.0652	0.329574
RVBD_0349	hypothetical protein	28.5492	24.5865	28.9699	-0.700446	-0.20115	-0.499296	0.1548	0.405051
RVBD_0350	chaperone DnaK	0.00915763	0	0.0146233	-1.06334	0.253722	-1.31706	0.1287	0.392385
RVBD_0351	protein GrpE	0.0208166	0	0.0280194	-1.2088	0.120643	-1.32944	0.3634	0.48109
RVBD_0352	chaperone DnaJ1	2.35314	0.417655	5.31268	-2.93735	0.949445	-3.8868	0.0163	0.202731
RVBD_0353	heat shock protein transcriptional repressor HspR	2.39115	2.92093	1.74929	-0.194628	-0.664895	0.470266	0.3238	0.48109
RVBD_0354c	PPE family protein PPE7	26.7208	25.3902	33.79	-0.558751	0.116183	-0.674934	0.061	0.320335
RVBD_0355c	PPE family protein PPE8	29.155	29.4806	29.2967	-0.469389	-0.21539	-0.253999	0.0208	0.221503
RVBD_0356c	hypothetical protein	21.666	25.1916	23.2026	-0.2677	-0.123446	-0.144254	0.3567	0.48109
RVBD_0357c	adenylosuccinate synthetase PurA	0	0	0	0	0	0	NA	NA
RVBD_0358	hypothetical protein	0.0144115	1.0057	0.0395385	4.84368	0.821189	4.02249	0.1105	0.382247
RVBD_0359	integral membrane protein	79.1381	80.4926	78.208	-0.460854	-0.239404	-0.22145	0.2437	0.459321
RVBD_0360c	hypothetical protein	10.9437	16.2082	8.20534	0.0810899	-0.636692	0.717782	0.1176	0.387972
RVBD_0361	membrane protein	1.8245	3.72183	0.859464	0.538691	-1.28788	1.82657	0.2062	0.438613
RVBD_0362	Mg2+ transport transmembrane protein MgtE	26.7757	37.0546	32.2214	-0.0166905	0.0446902	-0.0613808	0.4313	0.497634
RVBD_0363c	fructose-bisphosphate aldolase Fba	0	0	0	0	0	0	NA	NA
RVBD_0364	membrane-associated protein	0.286138	1.22395	0.121912	1.57499	-1.36337	2.93836	0.0565	0.310504
RVBD_0365c	hypothetical protein	24.3544	19.9706	23.2731	-0.771432	-0.287816	-0.483616	0.1265	0.392046
RVBD_0366c	hypothetical protein	26.8006	18.831	17.6881	-0.993309	-0.820894	-0.172415	0.3967	0.485569
RVBD_0367c	hypothetical protein	18.1895	14.6182	3.8688	-0.796584	-2.43045	1.63387	0.0765	0.346818
RVBD_0368c	hypothetical protein	20.5961	21.6109	22.7254	-0.415841	-0.0804222	-0.335418	0.2139	0.445484
RVBD_0369c	membrane oxidoreductase	3.42812	6.89941	1.37895	0.521029	-1.5201	2.04113	0.0877	0.364389
RVBD_0370c	oxidoreductase	2.43759	3.18129	2.78407	-0.100979	-0.0305658	-0.0704128	0.4551	0.504318
RVBD_0371c	hypothetical protein	1.43021	0.0840579	1.76602	-4.17244	0.0807621	-4.2532	0.1171	0.387024
RVBD_0372c	xanthine dehydrogenase accessory factor	5.41038	11.0401	6.01107	0.541544	-0.0701839	0.611728	0.3322	0.48109
RVBD_0373c	carbon-monoxide dehydrogenase large subunit	5.35255	6.65367	4.97038	-0.171377	-0.329003	0.157626	0.3708	0.48109
RVBD_0374c	carbon-monoxide dehydrogenase small subunit	2.70394	0.21738	1.28422	-3.92903	-1.27834	-2.65068	0.0878	0.364404
RVBD_0375c	carbon-monoxide dehydrogenase medium subunit	12.4175	11.4222	13.8154	-0.605087	-0.0684006	-0.536687	0.175	0.416672
RVBD_0376c	xanthine dehydrogenase accessory factor	16.5048	17.079	16.8515	-0.435882	-0.192314	-0.243568	0.3162	0.48109
RVBD_0377	transcriptional regulator LysR-family	17.1845	12.1989	30.945	-0.978498	0.625735	-1.60423	0.0256	0.237822
RVBD_0378	glycine rich protein	19.0218	19.333	5.89018	-0.460655	-1.90372	1.44307	0.0921	0.368108
RVBD_0379	preprotein translocase subunit SecE2	22.7403	11.197	20.5018	-1.50203	-0.371009	-1.13102	0.058	0.312836
RVBD_0380c	methyltransferase	1.64314	0.597401	1.54414	-1.91009	-0.309051	-1.60104	0.099	0.373949
RVBD_0381c	hypothetical protein	15.5435	9.59307	13.1939	-1.18068	-0.458537	-0.722146	0.0848	0.358645
RVBD_0382c	orotate phosphoribosyltransferase PyrE	0	0	0	0	0	0	NA	NA
RVBD_0383c	secreted protein	6.8333	5.98011	3.33418	-0.675835	-1.253	0.577163	0.3058	0.48109
RVBD_0384c	endopeptidase ATP binding protein chain B ClpB	0.00274908	0.00742498	0.00477564	0.380538	0.212682	0.167857	0.4823	0.511198
RVBD_0385	oxidoreductase	30.7221	23.5475	32.6134	-0.868837	-0.136168	-0.732669	0.0339	0.267591
RVBD_0386	transcriptional regulator LuxR/UhpA-family	26.2885	26.0171	24.2937	-0.500327	-0.336195	-0.164133	0.2824	0.474683
RVBD_0387c	PPE family protein	15.7775	14.9269	16.5672	-0.56514	-0.151881	-0.413259	0.1041	0.378463
RVBD_0389	phosphoribosylglycinamide formyltransferase 2 PurT	33.1969	23.8967	36.8206	-0.95901	-0.0728905	-0.88612	0.0321	0.258785
RVBD_0390	hypothetical protein	9.47167	13.6391	8.56037	0.0405593	-0.367548	0.408108	0.3343	0.48109
RVBD_0391	O-succinylhomoserine sulfhydrylase MetZ	5.30231	6.01765	4.87737	-0.302415	-0.342414	0.0399993	0.4856	0.512292
RVBD_0392c	NADH dehydrogenase NdhA	9.63354	9.07303	8.70068	-0.571259	-0.368941	-0.202318	0.3566	0.48109
RVBD_0393	13E12 repeat family protein	33.3131	51.2064	28.7613	0.134754	-0.434136	0.56889	0.1256	0.39117
RVBD_0394c	secreted protein	44.6106	34.7305	45.9783	-0.84624	-0.178765	-0.667476	0.0614	0.321097
RVBD_0395	hypothetical protein	19.2154	15.8314	42.9152	-0.763833	0.936098	-1.69993	0.0041	0.109387
RVBD_0396	hypothetical protein	30.9079	24.4169	24.1234	-0.82449	-0.579271	-0.245219	0.367	0.48109
RVBD_0397	13E12 repeat family protein	28.3747	18.0746	62.4308	-1.13318	0.914127	-2.0473	0.009	0.154677
RVBD_0397A	hypothetical protein	6.92883	3.60718	4.54138	-1.42003	-0.828574	-0.591454	0.2595	0.464137
RVBD_0398c	secreted protein	3.62037	1.76339	3.07191	-1.5022	-0.455164	-1.04703	0.164	0.409567
RVBD_0399c	lipoprotein LpqK	8.92443	4.57742	11.1601	-1.44699	0.100059	-1.54705	0.0003	0.0276659
RVBD_0400c	acyl-CoA dehydrogenase FadE7	2.46477	2.5883	0.975237	-0.412108	-1.54391	1.1318	0.1512	0.402296
RVBD_0401	transmembrane protein	7.86568	19.3157	6.89155	0.806969	-0.410259	1.21723	0.323	0.48109
RVBD_0402c	transmembrane transporter MmpL1	23.1334	19.7986	19.3816	-0.709906	-0.477622	-0.232285	0.2068	0.438613
RVBD_0403c	membrane protein MmpS1	20.1425	12.2156	18.0953	-1.20504	-0.376581	-0.828457	0.0923	0.368129
RVBD_0404	fatty-acid-AMP ligase FadD30	5.41642	5.10732	4.82835	-0.56999	-0.388067	-0.181923	0.3274	0.48109
RVBD_0405	polyketide synthase Pks6	10.1789	10.0569	9.87602	-0.502744	-0.265935	-0.236809	0.2248	0.451553
RVBD_0406c	beta-lactamase like protein	21.0762	17.9053	17.6055	-0.7202	-0.481705	-0.238495	0.2606	0.464137
RVBD_0407	F420-dependent glucose-6-phosphate dehydrogenase Fgd1	2.67383	0.678533	2.17574	-2.44658	-0.518125	-1.92846	0.0002	0.0193897
RVBD_0408	phosphate acetyltransferase Pta	7.70706	3.8315	5.67482	-1.49257	-0.663633	-0.828935	0.0316	0.256394
RVBD_0409	acetate kinase AckA	4.97679	4.67778	4.24789	-0.573631	-0.449972	-0.123659	0.4167	0.491742
RVBD_0410c	serine/threonine-protein kinase PknG	0.017109	0.0308484	0.264349	0.294907	3.41218	-3.11728	0.1691	0.414098
RVBD_0411c	glutamine-binding lipoprotein GlnH	0	0	0.197208	0	3.54216	-3.54216	0.1276	0.392385
RVBD_0412c	membrane protein	0.00334373	0.348754	0	4.73993	-0.621375	5.3613	0.0491	0.301168
RVBD_0413	mutator protein MutT3	52.6837	28.1563	57.958	-1.38842	-0.0847085	-1.30371	0.0398	0.284468
RVBD_0414c	thiamine-phosphate pyrophosphorylase ThiE	2.34773	0.350589	2.68089	-3.15755	-0.0307573	-3.1268	0.0672	0.333443
RVBD_0415	glycine oxidase ThiO	0	0	0	0	0	0	NA	NA
RVBD_0416	thiamine biosynthesis protein ThiS	0	0	0	0	0	0	NA	NA
RVBD_0417	thiamine biosynthesis protein ThiG	0	0	0	0	0	0	NA	NA
RVBD_0418	lipoprotein aminopeptidase LpqL	9.79162	13.4261	10.486	-0.0299944	-0.123475	0.0934806	0.4327	0.498336
RVBD_0419	lipoprotein peptidase LpqM	26.0451	27.4533	28.1567	-0.409346	-0.109899	-0.299447	0.1638	0.409567
RVBD_0420c	transmembrane protein	17.7338	13.8775	10.7026	-0.838157	-0.949729	0.111572	0.423	0.494699
RVBD_0421c	hypothetical protein	10.6775	4.62076	12.2987	-1.6895	-0.01843	-1.67107	0.0175	0.209391
RVBD_0422c	phosphomethylpyrimidine kinase ThiD	0	0	0	0	0	0	NA	NA
RVBD_0423c	thiamine biosynthesis protein ThiC	0.122066	0.389963	0.928321	1.14872	2.64152	-1.4928	0.1781	0.419172
RVBD_0424c	hypothetical protein	25.2559	31.2865	34.4868	-0.176372	0.226885	-0.403257	0.206	0.438613
RVBD_0425c	HAD ATPase, P-type, family IC CtpH	16.2189	13.0902	18.8615	-0.794384	-0.00462491	-0.789759	0.0121	0.180585
RVBD_0426c	transmembrane protein	45.5165	13.1816	45.0939	-2.26465	-0.235447	-2.02921	0.0063	0.132335
RVBD_0427c	exodeoxyribonuclease III protein XthA	7.96637	14.0886	15.441	0.336688	0.731591	-0.394903	0.3045	0.48109
RVBD_0428c	N-acetyltransferase	8.79269	10.5231	11.3135	-0.226	0.141138	-0.367138	0.2479	0.460016
RVBD_0429c	polypeptide deformylase Def	0	0	0	0	0	0	NA	NA
RVBD_0430	hypothetical protein	0	0	0	0	0	0	NA	NA
RVBD_0431	hypothetical protein	2.30949	0.580111	4.53349	-2.4386	0.747052	-3.18565	0.0154	0.198728
RVBD_0432	periplasmic superoxide dismutase [Cu-Zn] SodC	10.0593	9.48336	18.8436	-0.569659	0.682506	-1.25217	0.0716	0.341387
RVBD_0433	carboxylate-amine ligase	34.2899	24.382	32.4263	-0.977141	-0.30295	-0.674191	0.0259	0.238267
RVBD_0434	hypothetical protein	23.8422	28.9491	24.9619	-0.205324	-0.156109	-0.0492149	0.4604	0.506247
RVBD_0435c	transitional endoplasmic reticulum ATPase	34.6576	35.8176	29.5316	-0.437841	-0.453213	0.0153711	0.4819	0.511098
RVBD_0436c	CDP-diacylglycerol-serine O-phosphatidyltransferase PssA	1.12593	0.961916	0.574728	-0.70575	-1.17888	0.473133	0.3958	0.485569
RVBD_0437c	phosphatidylserine decarboxylase Psd	0.11844	0.158703	0.0111594	-0.0548112	-2.31334	2.25853	0.0757	0.34625
RVBD_0438c	molybdopterin biosynthesis protein MoeA2	13.4524	11.6535	9.81589	-0.691863	-0.676416	-0.0154474	0.4768	0.509822
RVBD_0439c	oxidoreductase	25.0311	22.7633	20.0173	-0.622202	-0.544666	-0.0775363	0.4571	0.505497
RVBD_0440	chaperonin 2 GroEL2	0	0	0.0193981	0	1.32944	-1.32944	0.3748	0.48109
RVBD_0441c	hypothetical protein	14.8775	16.4477	13.7581	-0.340268	-0.334845	-0.00542326	0.4665	0.507579
RVBD_0442c	PPE family protein PPE10	27.1775	24.2044	27.4641	-0.652391	-0.207213	-0.445178	0.1383	0.396146
RVBD_0443	hypothetical protein	38.5008	31.5076	48.0724	-0.774346	0.0979019	-0.872248	0.0099	0.162974
RVBD_0444c	anti-sigma factor RskA	8.46958	10.9155	12.6146	-0.119177	0.351756	-0.470933	0.2294	0.455186
RVBD_0445c	RNA polymerase sigma factor SigK	47.0421	42.7637	45.9635	-0.622756	-0.255771	-0.366986	0.2598	0.464137
RVBD_0446c	transmembrane protein	21.9558	22.4085	19.7732	-0.455778	-0.37329	-0.0824877	0.4216	0.494484
RVBD_0447c	cyclopropane-fatty-acyl-phospholipid synthase UfaA1	37.1619	33.9844	40.2071	-0.61427	-0.108753	-0.505516	0.0305	0.254538
RVBD_0448c	hypothetical protein	46.0108	36.1006	37.6971	-0.835159	-0.509792	-0.325367	0.1962	0.430547
RVBD_0449c	hypothetical protein	34.8367	24.5981	31.8382	-0.987234	-0.35217	-0.635064	0.0105	0.168222
RVBD_0450c	transmembrane transporter MmpL4	3.59996	3.44824	2.89345	-0.547235	-0.537279	-0.00995633	0.4784	0.509956
RVBD_0451c	membrane protein MmpS4	1.26682	1.59779	1.7537	-0.149373	0.245107	-0.39448	0.3483	0.48109
RVBD_0452	transcriptional regulator	34.0867	18.0161	30.9239	-1.40435	-0.362707	-1.04164	0.0371	0.276247
RVBD_0453	PPE family protein PPE11	30.093	19.4072	26.621	-1.11792	-0.399161	-0.718755	0.0225	0.223287
RVBD_0454	hypothetical protein	25.5574	24.0257	18.1858	-0.573932	-0.71246	0.138527	0.4071	0.488304
RVBD_0454Ac	hypothetical protein	7.96838	13.1757	9.29777	0.239652	0.000206258	0.239446	0.3683	0.48109
RVBD_0455c	hypothetical protein	0	0	0.0117459	0	0.828005	-0.828005	0.3665	0.48109
RVBD_0456A	toxin MazF1	31.9351	48.2548	33.1281	0.109986	-0.16928	0.279266	0.3185	0.48109
RVBD_0456Bc	antitoxin	20.0787	18.7505	19.3978	-0.583775	-0.272002	-0.311773	0.225	0.451553
RVBD_0456c	enoyl-CoA hydratase EchA2	19.2402	16.766	16.1611	-0.683424	-0.473612	-0.209812	0.3494	0.48109
RVBD_0457c	prolyl oligopeptidase	22.8162	24.7009	20.5463	-0.370853	-0.373499	0.00264592	0.4907	0.514828
RVBD_0458	aldehyde dehydrogenase (NAD+)	29.6259	21.7449	27.1493	-0.931334	-0.348251	-0.583083	0.0294	0.252067
RVBD_0459	hypothetical protein	10.069	20.893	7.50033	0.566348	-0.644975	1.21132	0.078	0.349944
RVBD_0460	hydrophobic protein	4.91884	2.32918	9.65576	-1.53711	0.745056	-2.28217	0.0539	0.306644
RVBD_0461	transmembrane protein	43.7073	45.424	37.7515	-0.42975	-0.433634	0.00388456	0.5015	0.520069
RVBD_0462	dihydrolipoamide dehydrogenase LpdC	0.0202416	0	0.0093398	-2.27073	-0.94129	-1.32944	0.3638	0.48109
RVBD_0463	membrane protein	33.5485	23.12	29.3786	-1.02095	-0.413366	-0.607589	0.151	0.402064
RVBD_0464c	alkylhydroperoxidase AhpD family core domain-containing protein	13.8908	17.3568	11.5052	-0.163936	-0.493831	0.329895	0.2505	0.460407
RVBD_0465c	transcriptional regulator	4.41569	9.67526	1.25604	0.645634	-2.03099	2.67663	0	0
RVBD_0466	hypothetical protein	16.981	10.3899	17.3688	-1.19223	-0.189607	-1.00262	0.0866	0.361806
RVBD_0467	isocitrate lyase Icl	0.00319239	0	0	-0.487734	-0.487734	0	1	1
RVBD_0468	3-hydroxybutyryl-CoA dehydrogenase FadB	7.48545	11.7415	9.0988	0.163805	0.0591099	0.104695	0.4105	0.489931
RVBD_0469	mycolic acid synthase UmaA	8.82827	14.1807	6.97808	0.198175	-0.561231	0.759406	0.1569	0.405715
RVBD_0470A	mycolic acid synthase PcaA	56.9756	59.9726	60.5282	-0.411358	-0.135096	-0.276262	0.2072	0.438613
RVBD_0470c	mycolic acid synthase PcaA	0.491538	2.10998	0.557515	1.59326	-0.0397107	1.63297	0.058	0.312836
RVBD_0471c	hypothetical protein	46.8803	53.4909	47.0905	-0.295031	-0.215877	-0.0791538	0.4089	0.489531
RVBD_0472c	transcriptional regulator TetR-family	0.386573	0.106437	0.222268	-2.15011	-0.968871	-1.18124	0.1954	0.430547
RVBD_0473	transmembrane protein	27.6277	32.5713	25.3899	-0.247855	-0.344132	0.0962765	0.4274	0.495633
RVBD_0474	transcriptional regulator	27.9657	18.8783	19.7203	-1.05123	-0.725684	-0.325542	0.246	0.459321
RVBD_0475	iron-regulated heparin binding hemagglutinin HbhA	16.5442	15.4908	13.4222	-0.579651	-0.523492	-0.0561585	0.4558	0.504502
RVBD_0476	transmembrane protein	34.0689	23.8493	37.4784	-0.998931	-0.0847277	-0.914203	0.0139	0.18905
RVBD_0477	secreted protein	54.0792	55.1751	67.0017	-0.456199	0.0866872	-0.542886	0.14	0.397345
RVBD_0478	deoxyribose-phosphate aldolase DeoC	10.6696	9.34637	8.93157	-0.672625	-0.476391	-0.196235	0.3993	0.485938
RVBD_0479c	membrane protein	0	0	0.0395385	0	2.02998	-2.02998	0.3632	0.48109
RVBD_0480c	hydrolase	25.6428	22.2987	29.025	-0.686713	-0.0436378	-0.643075	0.0965	0.372313
RVBD_0481c	hypothetical protein	37.4301	37.1046	38.2155	-0.497837	-0.192367	-0.30547	0.2328	0.456781
RVBD_0482	UDP-N-acetylenolpyruvoylglucosamine reductase MurB	0	0	0	0	0	0	NA	NA
RVBD_0483	lipoprotein LprQ	43.7863	41.2143	35.6361	-0.572682	-0.519462	-0.0532194	0.4059	0.487964
RVBD_0484c	oxidoreductase	22.1467	18.8491	20.5498	-0.717423	-0.330117	-0.387306	0.2096	0.440697
RVBD_0485	transcriptional regulator	4.00375	3.73552	1.29554	-0.584353	-1.84438	1.26003	0.0407	0.288718
RVBD_0486	glycosyltransferase MshA	0.146233	0.170728	0.370112	-0.24206	1.06189	-1.30395	0.1543	0.404845
RVBD_0487	hypothetical protein	25.8461	24.9237	29.1107	-0.537455	-0.05076	-0.486696	0.1036	0.3781
RVBD_0488	l-lysine exporter	35.0051	16.7818	22.7268	-1.54483	-0.845042	-0.699792	0.0896	0.366246
RVBD_0489	phosphoglycerate mutase Gpm1	0	0	0.0108537	0	0.77934	-0.77934	0.3647	0.48109
RVBD_0490	two-component system sensor histidine kinase SenX3	9.8501	6.5256	6.8933	-1.078	-0.736465	-0.341536	0.2957	0.47938
RVBD_0491	two-component system sensory transduction protein RegX3	24.3265	19.5964	14.9806	-0.79667	-0.920988	0.124317	0.4257	0.495233
RVBD_0492A	hypothetical protein	24.3209	29.2196	24.2391	-0.220409	-0.226966	0.00655743	0.5006	0.519563
RVBD_0492c	oxidoreductase	19.795	14.1277	16.8154	-0.971482	-0.457525	-0.513957	0.1238	0.390703
RVBD_0493c	hypothetical protein	27.4524	21.3261	28.3587	-0.84939	-0.17548	-0.67391	0.0353	0.270729
RVBD_0494	transcriptional regulator GntR-family	6.87452	3.3504	5.54409	-1.51438	-0.530795	-0.983583	0.1224	0.389807
RVBD_0495c	hypothetical protein	1.12448	2.53199	1.69885	0.680305	0.369732	0.310573	0.4326	0.498336
RVBD_0496	exopolyphosphatase	10.9163	16.9351	18.9353	0.147902	0.571513	-0.423611	0.2504	0.460407
RVBD_0497	transmembrane protein	2.34294	1.25558	0.230598	-1.37534	-3.50091	2.12557	0.0183	0.209674
RVBD_0498	hypothetical protein	24.3006	24.9453	14.537	-0.447392	-0.962987	0.515595	0.1217	0.389625
RVBD_0499	hypothetical protein	21.6178	16.2285	21.9024	-0.897476	-0.203236	-0.69424	0.1399	0.397345
RVBD_0500	pyrroline-5-carboxylate reductase ProC	0	0.00713941	0	0.549976	0	0.549976	0.367	0.48109
RVBD_0500A	excisionase	2.61728	0.843948	5.0795	-2.05479	0.726457	-2.78124	0.0384	0.27975
RVBD_0500B	hypothetical protein	5.17358	11.8551	3.46434	0.695691	-0.772482	1.46817	0.159	0.406477
RVBD_0501	UDP-glucose 4-epimerase GalE2	6.6996	7.52724	7.27655	-0.317079	-0.103123	-0.213956	0.3045	0.48109
RVBD_0502	hypothetical protein	6.99557	19.3249	11.8922	0.979756	0.542624	0.437132	0.1913	0.427803
RVBD_0503c	cyclopropane mycolic acid synthase 2 CmaA2	93.6704	67.0097	105.663	-0.968545	-0.0485786	-0.919966	0	0
RVBD_0504c	hypothetical protein	0.207447	0.0116015	0	-3.10733	-3.6573	0.549976	0.3592	0.48109
RVBD_0505c	phosphoserine phosphatase SerB1	0.861679	0.0755529	0.344784	-3.84393	-1.52333	-2.3206	0.1401	0.397345
RVBD_0506	membrane protein MmpS2	35.5346	22.1675	24.9159	-1.1654	-0.734124	-0.431279	0.2183	0.448406
RVBD_0507	transmembrane transporter MmpL2	13.6669	14.4953	14.5801	-0.400472	-0.129068	-0.271404	0.1832	0.423112
RVBD_0508	hypothetical protein	13.1534	13.1249	25.7723	-0.487768	0.747203	-1.23497	0.0224	0.223287
RVBD_0509	glutamyl-tRNA reductase HemA	0.0104872	0	0	-1.38682	-1.38682	0	1	1
RVBD_0510	porphobilinogen deaminase HemC	0	0	0	0	0	0	NA	NA
RVBD_0511	uroporphyrin-III C-methyltransferase HemD	0.0190572	0	0.0251077	-1.76605	0.126006	-1.89205	0.1349	0.393259
RVBD_0512	delta-aminolevulinic acid dehydratase HemB	1.52055	0.919555	1.01694	-1.20297	-0.798189	-0.404783	0.3758	0.48109
RVBD_0513	transmembrane protein	10.4526	2.7833	8.23493	-2.3825	-0.565073	-1.81743	0.0215	0.221503
RVBD_0514	transmembrane protein	23.7854	13.1415	20.7726	-1.33476	-0.416334	-0.918425	0.1669	0.41272
RVBD_0515	13E12 repeat family protein	45.2178	44.2349	42.8214	-0.517025	-0.300894	-0.216131	0.2497	0.460016
RVBD_0516c	anti-anti-sigma factor	39.0754	21.8181	34.4654	-1.32528	-0.403317	-0.921963	0.0259	0.238267
RVBD_0517	membrane acyltransferase	49.5548	51.1853	44.2587	-0.438652	-0.385396	-0.0532557	0.4228	0.494699
RVBD_0518	exported protein	42.582	47.3923	36.1605	-0.330914	-0.458072	0.127157	0.3912	0.483869
RVBD_0519c	mycolyltransferase II	21.901	20.0062	23.2587	-0.615422	-0.135521	-0.479901	0.1925	0.427803
RVBD_0520	methyltransferase	39.474	36.4283	28.3985	-0.600733	-0.696833	0.0960997	0.4415	0.499458
RVBD_0521	methyltransferase	16.9033	13.3324	19.4178	-0.82591	-0.0222739	-0.803636	0.1287	0.392385
RVBD_0522	GABA permease GabP	19.5537	27.6868	22.7365	0.0163271	-0.00482082	0.0211479	0.467	0.507685
RVBD_0523c	deazaflavin-dependent nitroreductase	33.5098	31.2122	46.7245	-0.587559	0.257091	-0.844649	0.0964	0.372307
RVBD_0524	glutamate-1-semialdehyde 2,1-aminomutase HemL	0.0089214	0	0.0120083	-1.2088	0.120643	-1.32944	0.3706	0.48109
RVBD_0525	phosphoglycerate mutase	0.816522	2.41554	0.244305	1.06623	-1.89301	2.95924	0.2368	0.4577
RVBD_0526	thioredoxin	0.00981815	0	0	-0.566659	-0.566659	0	1	1
RVBD_0527	cytochrome C-type biogenesis protein CcdA	0	0	0	0	0	0	NA	NA
RVBD_0528	cytochrome C biogenesis protein	0.00382772	0	0	-0.514708	-0.514708	0	1	1
RVBD_0529	cytochrome C-type biogenesis protein CcsA	0	0	0	0	0	0	NA	NA
RVBD_0530	hypothetical protein	31.3693	28.595	28.0736	-0.618812	-0.382417	-0.236394	0.2675	0.469088
RVBD_0531	membrane protein	0.367526	0	0	-3.49707	-3.49707	0	1	1
RVBD_0532	PE-PGRS family protein PE_PGRS6	11.3389	13.3272	10.2034	-0.252155	-0.374349	0.122194	0.3755	0.48109
RVBD_0533c	3-oxoacyl-[acyl-carrier-protein] synthase 3 FabH	33.4234	41.3521	41.0307	-0.178273	0.0734347	-0.251708	0.2655	0.468224
RVBD_0534c	1,4-dihydroxy-2-naphthoate octaprenyltransferase MenA	0	0	0	0	0	0	NA	NA
RVBD_0535	5'-methylthioadenosine phosphorylase Pnp	30.3217	11.346	20.2271	-1.90152	-0.805887	-1.09564	0.0616	0.321698
RVBD_0536	UDP-glucose 4-epimerase GalE3	22.0682	27.6033	23.5748	-0.162466	-0.127049	-0.0354174	0.4695	0.508502
RVBD_0537c	membrane protein	25.3703	20.223	22.6717	-0.812248	-0.384512	-0.427736	0.1238	0.390703
RVBD_0538	membrane protein	17.3215	20.4559	16.1175	-0.245331	-0.326131	0.0808003	0.4374	0.498814
RVBD_0539	glycosyltransferase	4.19722	10.7189	4.44959	0.863543	-0.137337	1.00088	0.126	0.391459
RVBD_0540	hypothetical protein	11.6236	3.33816	11.7312	-2.27913	-0.208845	-2.07028	0.0028	0.0936885
RVBD_0541c	integral membrane protein	0	0	0.00717804	0	0.828005	-0.828005	0.3625	0.48109
RVBD_0542c	O-succinylbenzoic acid-CoA ligase MenE	0.00437454	0	0	-0.514708	-0.514708	0	1	1
RVBD_0543c	hypothetical protein	0	0	0	0	0	0	NA	NA
RVBD_0544c	transmembrane protein	3.20241	0.975	1.61622	-2.1633	-1.19503	-0.968274	0.2257	0.452717
RVBD_0545c	inorganic phosphate transporter integral membrane protein PitA	1.20642	0.735325	0.548591	-1.1841	-1.3405	0.156404	0.4178	0.492177
RVBD_0546c	lactoylglutathione lyase	21.1748	13.7534	18.5663	-1.10658	-0.411649	-0.694933	0.11	0.381912
RVBD_0547c	oxidoreductase	32.1858	32.798	35.8238	-0.458002	-0.0678656	-0.390137	0.2247	0.451553
RVBD_0548c	1,4-Dihydroxy-2-naphthoyl-CoA synthase	0.970062	1.19053	1.02137	-0.187507	-0.146152	-0.0413545	0.4833	0.511491
RVBD_0549c	toxin VapC3	20.8462	13.8324	11.146	-1.07442	-1.12274	0.0483184	0.4902	0.51456
RVBD_0550c	antitoxin VapB3	34.4258	15.3176	59.5903	-1.64946	0.568544	-2.218	0.0294	0.252067
RVBD_0551c	fatty-acid-CoA ligase FadD8	24.6788	20.9387	19.1237	-0.722354	-0.590172	-0.132183	0.3185	0.48109
RVBD_0552	hypothetical protein	18.054	22.4984	20.142	-0.167851	-0.0644808	-0.10337	0.4042	0.486989
RVBD_0553	muconate cycloisomerase MenC	3.73646	5.19977	2.68333	-0.00862456	-0.697185	0.688561	0.2917	0.477867
RVBD_0554	peroxidase BpoC	12.7376	26.552	16.1885	0.573921	0.123391	0.45053	0.0995	0.373966
RVBD_0555	bifunctional menaquinone biosynthesis protein MenD	0	0	0	0	0	0	NA	NA
RVBD_0556	transmembrane protein	0	0	0	0	0	0	NA	NA
RVBD_0557	mannosyltransferase MgtA	4.70681	7.22268	3.61807	0.132086	-0.600307	0.732393	0.1843	0.42361
RVBD_0558	ubiquinone/menaquinone biosynthesis methyltransferase MenH	0	0	0	0	0	0	NA	NA
RVBD_0559c	secreted protein	17.9061	19.2126	28.9501	-0.383244	0.47019	-0.853434	0.0978	0.373916
RVBD_0560c	benzoquinone methyltransferase	20.2583	19.5819	14.5323	-0.534114	-0.701217	0.167103	0.3856	0.483086
RVBD_0561c	oxidoreductase	1.47827	3.03874	1.57524	0.55168	-0.129997	0.681677	0.2206	0.449643
RVBD_0562	polyprenyl-diphosphate synthase GrcC1	0	0	0	0	0	0	NA	NA
RVBD_0563	protease transmembrane protein heat shock protein HtpX	5.23278	1.01982	4.9112	-2.82276	-0.313025	-2.50974	0.2933	0.479068
RVBD_0564c	glycerol-3-phosphate dehydrogenase GpdA1	25.3671	26.8401	28.5865	-0.403757	-0.0499944	-0.353762	0.2163	0.447636
RVBD_0565c	monooxygenase	20.9847	21.704	20.5141	-0.436706	-0.255065	-0.181641	0.2778	0.473218
RVBD_0566c	hypothetical protein	16.0352	13.1825	16.3528	-0.766242	-0.193724	-0.572518	0.2458	0.459321
RVBD_0567	methyltransferase	44.1031	41.3801	30.0612	-0.577249	-0.775195	0.197946	0.2613	0.464274
RVBD_0568	cytochrome P450 135B1 Cyp135B1	27.817	35.7615	29.8363	-0.12293	-0.121234	-0.0016967	0.4975	0.517302
RVBD_0569	hypothetical protein	76.8357	123.849	82.0404	0.203186	-0.127752	0.330938	0.2725	0.47189
RVBD_0570	ribonucleoside-diphosphate reductase NrdZ	19.4474	14.5957	12.824	-0.89922	-0.822911	-0.0763086	0.4162	0.491742
RVBD_0571Ac	hypothetical protein	28.5599	19.7317	34.3105	-1.01521	0.0421637	-1.05737	0.0805	0.351467
RVBD_0571c	hypothetical protein	12.7813	7.80641	13.2653	-1.19513	-0.16861	-1.02652	0.0297	0.252918
RVBD_0572c	hypothetical protein	28.4579	34.5167	33.8013	-0.20682	0.0258431	-0.232663	0.3157	0.48109
RVBD_0573c	nicotinate phosphoribosyltransferase PncB2	12.3953	12.0426	23.6634	-0.526617	0.710065	-1.23668	0.013	0.181376
RVBD_0574c	poly-gamma-glutamate synthesis protein (capsule biosynthesis protein)	25.4083	31.4581	25.9533	-0.177238	-0.191716	0.0144775	0.4913	0.514857
RVBD_0575c	oxidoreductase	24.4234	27.0979	23.8679	-0.335354	-0.255469	-0.0798854	0.4221	0.494565
RVBD_0576	transcriptional regulator ArsR-family	8.08751	13.3281	7.6834	0.235076	-0.296038	0.531114	0.1368	0.394815
RVBD_0577	antigen Cfp30B	24.8364	27.1453	44.2725	-0.357001	0.611343	-0.968344	0.0213	0.221503
RVBD_0578c	PE-PGRS family protein PE_PGRS7	4.22638	3.32966	5.84326	-0.828074	0.244679	-1.07275	0.0233	0.224166
RVBD_0579	hypothetical protein	21.9191	14.4356	16.939	-1.08728	-0.593914	-0.493369	0.1695	0.414249
RVBD_0580c	hypothetical protein	16.7604	12.0435	14.2222	-0.960938	-0.458788	-0.50215	0.2194	0.448406
RVBD_0581	antitoxin VapB26	31.8009	38.7434	22.8302	-0.200305	-0.699507	0.499201	0.246	0.459321
RVBD_0582	toxin VapC26	3.12337	9.84242	4.3426	1.16642	0.251886	0.914535	0.2096	0.440697
RVBD_0583c	lipoprotein LpqN	48.6462	66.6729	43.2938	-0.0306414	-0.390371	0.35973	0.1875	0.426814
RVBD_0584	exported protein	15.9037	16.6202	15.8383	-0.42178	-0.228297	-0.193483	0.2472	0.460016
RVBD_0585c	integral membrane protein	11.8845	16.5848	11.7109	-0.00464628	-0.243548	0.238902	0.3017	0.48109
RVBD_0586	transcriptional regulator Mce2R	5.93893	4.14008	4.62786	-1.00307	-0.580817	-0.422248	0.2688	0.469221
RVBD_0587	ABC transporter permease YrbE2A	12.0782	14.2795	10.1865	-0.243622	-0.467593	0.223971	0.3919	0.483924
RVBD_0588	ABC transporter permease YrbE2B	9.35421	3.45117	11.2569	-1.91986	0.0446825	-1.96455	0.0133	0.182863
RVBD_0589	MCE-family protein Mce2A	8.17008	10.9878	8.65169	-0.0579028	-0.139665	0.0817624	0.4706	0.508524
RVBD_0590	MCE-family protein Mce2B	7.63962	9.2876	11.8184	-0.203213	0.406412	-0.609626	0.2018	0.435754
RVBD_0590A	ABC transporter substrate-binding protein	5.63105	9.24249	4.6011	0.228683	-0.511591	0.740275	0.2866	0.476814
RVBD_0591	MCE-family protein Mce2C	14.5058	17.2019	15.5397	-0.239367	-0.123	-0.116367	0.3878	0.483245
RVBD_0592	MCE-family protein Mce2D	9.91869	12.5927	10.5262	-0.140988	-0.136556	-0.00443259	0.4867	0.512451
RVBD_0593	MCE-family lipoprotein LprL	14.8765	17.2769	13.6878	-0.269464	-0.342341	0.0728775	0.4504	0.502757
RVBD_0594	MCE-family protein Mce2F	30.9311	31.6944	29.1278	-0.450177	-0.308999	-0.141178	0.3121	0.48109
RVBD_0595c	toxin VapC4	29.7658	34.207	29.0527	-0.284599	-0.257204	-0.0273954	0.4697	0.508524
RVBD_0596c	antitoxin VapB4	0	0	0	0	0	0	NA	NA
RVBD_0597A	hypothetical protein	31.0165	11.4657	21.9506	-1.91193	-0.719021	-1.19291	0.1529	0.404448
RVBD_0597c	ATPase	21.0982	22.9161	27.7971	-0.365972	0.175337	-0.541309	0.1498	0.401681
RVBD_0598c	toxin VapC27	17.6433	9.90267	16.5788	-1.31617	-0.311767	-1.0044	0.0836	0.357166
RVBD_0599c	antitoxin VapB27	10.5778	11.0701	17.5435	-0.41871	0.506541	-0.925251	0.1637	0.409567
RVBD_0600c	two-component system sensor histidine kinase	18.8483	0.770476	14.7043	-4.98188	-0.578787	-4.40309	0	0
RVBD_0601c	two-component system sensor histidine kinase	17.0354	13.0628	11.6277	-0.866009	-0.771231	-0.0947777	0.445	0.500907
RVBD_0602c	two-component system transcriptional regulator TcrA	8.60634	4.92684	12.4007	-1.28703	0.304145	-1.59117	0.0011	0.054725
RVBD_0603	exported protein	0	6.47246	1.39834	5.06015	3.23113	1.82901	0.3304	0.48109
RVBD_0604	lipoprotein LpqO	19.9691	13.9128	28.6393	-1.00529	0.297563	-1.30286	0.0119	0.180585
RVBD_0605	resolvase	36.5528	32.0615	35.368	-0.674229	-0.269813	-0.404416	0.1974	0.431427
RVBD_0606	transposase	8.48197	19.2902	10.6702	0.698807	0.108504	0.590303	0.2482	0.460016
RVBD_0607	hypothetical protein	2.1667	2.85045	2.26957	-0.0840218	-0.145355	0.0613327	0.4416	0.499458
RVBD_0608	antitoxin VapB28	12.3391	5.419	0.232833	-1.65451	-5.51713	3.86262	0.0128	0.180585
RVBD_0609	toxin VapC28	19.477	13.1462	15.6045	-1.05093	-0.541507	-0.509423	0.2493	0.460016
RVBD_0609A	hypothetical protein	8.55479	3.63226	4.01624	-1.69411	-1.29565	-0.398461	0.372	0.48109
RVBD_0609Bc	hypothetical protein	5.56156	13.6083	12.0653	0.797648	0.88643	-0.0887817	0.4496	0.502643
RVBD_0610c	hypothetical protein	20.6696	22.2773	17.5972	-0.377095	-0.454221	0.0771266	0.4375	0.498814
RVBD_0611c	hypothetical protein	20.1125	20.6088	19.6071	-0.449943	-0.258934	-0.191009	0.3393	0.48109
RVBD_0612	hypothetical protein	13.2299	9.89356	10.7415	-0.902404	-0.521864	-0.380539	0.2766	0.473218
RVBD_0613c	hypothetical protein	33.4594	23.5579	28.8446	-0.991247	-0.436365	-0.554882	0.0759	0.34625
RVBD_0614	galactose-1-phosphate uridylyltransferase	33.2024	31.0143	36.8966	-0.583559	-0.0701681	-0.513391	0.0907	0.366385
RVBD_0615	membrane protein	47.3768	54.6829	62.7426	-0.278285	0.182744	-0.46103	0.1953	0.430547
RVBD_0616A	antitoxin VapB29	13.8356	45.9467	24.5586	1.244	0.604181	0.639821	0.2473	0.460016
RVBD_0616c	hypothetical protein	15.3394	30.8443	19.4433	0.52165	0.119454	0.402196	0.3244	0.48109
RVBD_0617	toxin VapC29	27.3865	15.7126	14.8859	-1.28337	-1.09905	-0.18432	0.3969	0.485657
RVBD_0618	galactose-1-phosphate uridylyltransferase GalTa	3.01887	2.26717	2.60066	-0.892037	-0.434854	-0.457184	0.2963	0.47938
RVBD_0619	galactose-1-phosphate uridylyltransferase GalTb	2.46605	0.852685	0.540668	-1.98968	-2.37245	0.382766	0.3664	0.48109
RVBD_0620	galactokinase GalK	1.41563	1.82797	0.917445	-0.115283	-0.8354	0.720118	0.3931	0.484298
RVBD_0621	membrane protein	24.5338	23.4656	22.3931	-0.549218	-0.35385	-0.195368	0.4098	0.489678
RVBD_0622	membrane protein	3.56779	4.23053	8.83402	-0.23882	1.0833	-1.32212	0.074	0.343727
RVBD_0623	antitoxin VapB30	14.0672	15.8875	20.5672	-0.308703	0.324637	-0.63334	0.2709	0.471147
RVBD_0624	toxin VapC30	17.2003	19.5006	16.8001	-0.303876	-0.255975	-0.0479003	0.453	0.503466
RVBD_0625c	TVP38/TMEM64 family membrane protein	20.8062	14.9761	24.0378	-0.95884	-0.0140906	-0.94475	0.0243	0.23085
RVBD_0626	antitoxin VapB5	13.2618	14.4114	10.5757	-0.364373	-0.547119	0.182746	0.4623	0.506247
RVBD_0627	toxin VapC5	0	0	0	0	0	0	NA	NA
RVBD_0628c	hypothetical protein	30.4017	52.0564	35.8798	0.290187	0.0166058	0.273581	0.393	0.484298
RVBD_0629c	exonuclease V alpha chain RecD	9.52171	10.1414	7.05776	-0.394041	-0.653626	0.259585	0.3555	0.48109
RVBD_0630c	exonuclease V beta chain RecB	11.6336	7.40234	10.4087	-1.13704	-0.382739	-0.754304	0.0212	0.221503
RVBD_0631c	exonuclease V gamma chain RecC	5.50018	6.82405	8.02051	-0.174023	0.321431	-0.495454	0.1827	0.422501
RVBD_0632c	enoyl-CoA hydratase EchA3	27.5433	14.4899	25.0557	-1.41113	-0.35879	-1.05234	0.0314	0.256394
RVBD_0633c	exported protein	30.4501	27.1732	33.4073	-0.64939	-0.0886402	-0.56075	0.0892	0.365401
RVBD_0634A	hypothetical protein	3.17659	3.17049	6.27558	-0.483886	0.755475	-1.23936	0.073	0.343727
RVBD_0634B	50S ribosomal protein L33 RpmG2	0	0	0	0	0	0	NA	NA
RVBD_0634c	hydroxyacylglutathione hydrolase	27.7368	20.668	18.8149	-0.909323	-0.781906	-0.127417	0.3763	0.48109
RVBD_0635	(3R)-hydroxyacyl-ACP dehydratase subunit HadA	0	0	0.0268851	0	1.70414	-1.70414	0.1348	0.393259
RVBD_0636	(3R)-hydroxyacyl-ACP dehydratase subunit HadB	0	0	0	0	0	0	NA	NA
RVBD_0637	(3R)-hydroxyacyl-ACP dehydratase subunit HadC	0	0	0.0127535	0	0.618849	-0.618849	0.3639	0.48109
RVBD_0638	preprotein translocase subunit SecE1	0	0	0	0	0	0	NA	NA
RVBD_0639	transcription antitermination protein NusG	0	0	0	0	0	0	NA	NA
RVBD_0640	50S ribosomal protein L11 RplK	0	0	0.0514001	0	1.34597	-1.34597	0.3627	0.48109
RVBD_0641	50S ribosomal protein L1 RplA	0.0335949	0	0	-1.40389	-1.40389	0	1	1
RVBD_0642c	methoxy mycolic acid synthase 4 MmaA4	0.0127696	0	0	-1.38348	-1.38348	0	1	1
RVBD_0643c	methoxy mycolic acid synthase 3 MmaA3	16.7858	20.9623	14.5405	-0.164804	-0.429359	0.264555	0.2423	0.459321
RVBD_0644c	methoxy mycolic acid synthase 2 MmaA2	63.691	26.0371	104.111	-1.77524	0.486485	-2.26172	0	0
RVBD_0645c	methoxy mycolic acid synthase 1 MmaA1	97.0919	58.1843	148.996	-1.22401	0.395432	-1.61944	0	0
RVBD_0646c	lipase/esterase LipG	20.6027	17.5245	26.3496	-0.718238	0.132469	-0.850708	0.0996	0.37397
RVBD_0647c	hypothetical protein	6.82721	3.13915	2.91397	-1.60196	-1.44698	-0.15498	0.4489	0.502157
RVBD_0648	alpha-mannosidase	26.7302	24.0869	24.053	-0.635534	-0.374586	-0.260948	0.1745	0.41622
RVBD_0649	malonyl CoA-acyl carrier protein transacylase FabD2	3.3625	1.77807	6.49862	-1.37988	0.722185	-2.10206	0.0282	0.246549
RVBD_0650	glucokinase	25.0265	19.2325	23.6972	-0.863985	-0.300748	-0.563237	0.2511	0.460838
RVBD_0651	50S ribosomal protein L10 RplJ	0	0	0	0	0	0	NA	NA
RVBD_0652	50S ribosomal protein L7/L12 RplL	-99	-99	-99	-99	-99	-99	NA	NA
RVBD_0653c	transcriptional regulator TetR-family	7.78348	5.53625	6.28929	-0.974609	-0.528844	-0.445765	0.2528	0.462122
RVBD_0654	oxidoreductase	41.0661	50.8871	46.3809	-0.176049	-0.0468024	-0.129247	0.3177	0.48109
RVBD_0655	ribonucleotide-transport ABC transporter ATP-binding protein Mkl	5.83454	5.79053	3.70718	-0.495317	-0.874585	0.379268	0.3694	0.48109
RVBD_0656c	toxin VapC6	51.4229	69.1929	49.9024	-0.0571729	-0.265491	0.208318	0.3559	0.48109
RVBD_0657c	antitoxin VapB6	38.8199	24.6169	67.9691	-1.1362	0.583925	-1.72013	0.0124	0.180585
RVBD_0658c	integral membrane protein	7.8399	15.8976	14.3305	0.534	0.647234	-0.113235	0.3971	0.485675
RVBD_0659c	toxin MazF2	57.6101	62.0415	30.6199	-0.378246	-1.13317	0.754928	0.074	0.343727
RVBD_0660c	antitoxin MazE2	17.0296	37.6304	36.4626	0.656216	0.873237	-0.217021	0.3765	0.48109
RVBD_0661c	toxin VapC7	20.0325	25.0613	15.7472	-0.162063	-0.568645	0.406582	0.2961	0.47938
RVBD_0662c	antitoxin VapB7	24.6718	20.6424	19.8766	-0.741747	-0.533558	-0.208188	0.3776	0.481183
RVBD_0663	arylsulfatase AtsD	10.6192	12.5573	12.7681	-0.243498	0.043462	-0.28696	0.2059	0.438613
RVBD_0664	antitoxin VapB8	24.2645	7.38981	12.2776	-2.19054	-1.20152	-0.989013	0.1979	0.431522
RVBD_0665	toxin VapC8	12.0321	7.785	8.04907	-1.10958	-0.799851	-0.309727	0.3686	0.48109
RVBD_0666	membrane protein	-99	-99	-99	-99	-99	-99	NA	NA
RVBD_0666A	hypothetical protein	0.148951	0	0.312141	-2.37034	0.715663	-3.086	0.1244	0.39117
RVBD_0667	DNA-directed RNA polymerase RpoB	0.00819367	0.0127836	0.00676317	0.108932	-0.322842	0.431774	0.3839	0.483002
RVBD_0668	DNA-directed RNA polymerase RpoC	0.881036	1.29469	1.60649	0.0696915	0.642598	-0.572906	0.2352	0.456944
RVBD_0668Ac	hypothetical protein	17.5123	5.94637	18.0936	-2.02553	-0.174526	-1.851	0.0447	0.294364
RVBD_0669c	hydrolase	25.6381	33.2972	27.3769	-0.108298	-0.127701	0.0194023	0.4787	0.509956
RVBD_0670	endonuclease IV End	25.5778	31.5048	23.4396	-0.184526	-0.347898	0.163372	0.4177	0.492177
RVBD_0671	lipoprotein LpqP	17.9029	23.8766	15.9612	-0.0699848	-0.387745	0.31776	0.2683	0.469088
RVBD_0672	acyl-CoA dehydrogenase FadE8	16.4485	10.9319	14.0398	-1.07432	-0.450652	-0.623667	0.0433	0.294364
RVBD_0673	enoyl-CoA hydratase EchA4	10.796	6.01561	20.2898	-1.32594	0.687065	-2.013	0.0045	0.109387
RVBD_0674	phenylacetic acid degradation operon negative regulatory protein	1.56599	2.25265	1.17632	0.0386299	-0.624958	0.663588	0.2789	0.473218
RVBD_0675	enoyl-CoA hydratase EchA5	4.70632	5.3782	6.19089	-0.29046	0.171926	-0.462386	0.3243	0.48109
RVBD_0676c	transmembrane transporter MmpL5	32.9628	32.4138	30.651	-0.509573	-0.327247	-0.182326	0.2559	0.464137
RVBD_0677c	membrane protein MmpS5	37.2768	41.4566	45.0813	-0.331863	0.0518268	-0.38369	0.2199	0.449185
RVBD_0678	hypothetical protein	12.3866	18.171	14.1459	0.0672747	-0.0307224	0.0979971	0.4457	0.500915
RVBD_0679c	threonine rich protein	27.7276	28.9508	20.0886	-0.422723	-0.686581	0.263858	0.398	0.485902
RVBD_0680c	transmembrane protein	14.5658	2.73147	15.353	-2.87018	-0.145956	-2.72422	0.0019	0.0740608
RVBD_0681	transcriptional regulator TetR-family	11.7541	14.4098	20.7696	-0.191337	0.598419	-0.789756	0.0439	0.294364
RVBD_0682	30S ribosomal protein S12 RpsL	0	0	0	0	0	0	NA	NA
RVBD_0683	30S ribosomal protein S7 RpsG	0	0	0	0	0	0	NA	NA
RVBD_0684	elongation factor G FusA1	0.00169009	0	0	-0.487734	-0.487734	0	1	1
RVBD_0685	iron-regulated elongation factor TU Tuf	0.00522391	0	0.0363206	-0.487734	1.27659	-1.76433	0.3657	0.48109
RVBD_0686	membrane protein	44.4546	33.9586	39.906	-0.873663	-0.378005	-0.495658	0.1067	0.380238
RVBD_0687	SDR family oxidoreductase	10.9601	7.84358	7.12555	-0.967049	-0.842705	-0.124344	0.4244	0.495233
RVBD_0688	oxidoreductase	17.9387	12.1562	12.2592	-1.04613	-0.771148	-0.274986	0.2898	0.477444
RVBD_0689c	hypothetical protein	21.8987	17.7679	17.5576	-0.785293	-0.540076	-0.245217	0.3478	0.48109
RVBD_0690c	hypothetical protein	15.8333	9.01791	18.7257	-1.29641	0.0196528	-1.31606	0.0046	0.109387
RVBD_0691A	mycofactocin protein	9.89899	8.46438	19.5924	-0.706909	0.759712	-1.46662	0.094	0.370663
RVBD_0691c	mycofactocin system transcriptional regulator	14.0958	19.768	12.3104	0.00246716	-0.417234	0.419701	0.3355	0.48109
RVBD_0692	mycofactocin system RPExFGAL protein	19.2971	13.5294	19.6456	-0.996192	-0.196349	-0.799843	0.0847	0.358645
RVBD_0693	coenzyme PQQ synthesis protein E PqqE	3.61081	4.94996	4.69558	-0.0302661	0.156264	-0.18653	0.4682	0.508502
RVBD_0694	l-lactate dehydrogenase LldD1	6.46189	3.12066	8.49624	-1.53198	0.172264	-1.70424	0.002	0.07562
RVBD_0695	creatinine amidohydrolase, mycofactocin system protein	8.80078	11.3673	12.3824	-0.116082	0.269858	-0.38594	0.2805	0.474521
RVBD_0696	mycofactocin system glycosyltransferase	5.56149	7.1234	5.41998	-0.1282	-0.259295	0.131094	0.4426	0.499842
RVBD_0697	dehydrogenase	1.10445	1.52929	2.28882	-0.01581	0.825877	-0.841687	0.2179	0.448406
RVBD_0698	hypothetical protein	1.97906	0.265213	1.49389	-3.30574	-0.623438	-2.6823	0.0377	0.276247
RVBD_0699	hypothetical protein	9.35502	1.49758	19.5712	-3.04626	0.83768	-3.88394	0.009	0.154677
RVBD_0700	30S ribosomal protein S10 RpsJ	0	0	0	0	0	0	NA	NA
RVBD_0701	50S ribosomal protein L3 RplC	0	0	0	0	0	0	NA	NA
RVBD_0702	50S ribosomal protein L4 RplD	0	0	0	0	0	0	NA	NA
RVBD_0703	50S ribosomal protein L23 RplW	0	0	0	0	0	0	NA	NA
RVBD_0704	50S ribosomal protein L2 RplB	0.00915763	0	0	-1.06334	-1.06334	0	1	1
RVBD_0705	30S ribosomal protein S19 RpsS	0	0	0	0	0	0	NA	NA
RVBD_0706	50S ribosomal protein L22 RplV	0.00961322	0	0	-0.621375	-0.621375	0	1	1
RVBD_0707	30S ribosomal protein S3 RpsC	0	0	0	0	0	0	NA	NA
RVBD_0708	50S ribosomal protein L16 RplP	0	0	0.0199763	0	1.13657	-1.13657	0.3685	0.48109
RVBD_0709	50S ribosomal protein L29 RpmC	0	0	0.0630437	0	1.32944	-1.32944	0.3643	0.48109
RVBD_0710	30S ribosomal protein S17 RpsQ	0.566087	0.0820595	0.91157	-3.0157	0.455996	-3.47169	0.0228	0.223555
RVBD_0711	arylsulfatase AtsA	24.3636	21.0562	20.9366	-0.695794	-0.44103	-0.254764	0.1388	0.396934
RVBD_0712	hypothetical protein	4.576	2.14233	4.40475	-1.57563	-0.276918	-1.29871	0.0392	0.282853
RVBD_0713	transmembrane protein	35.7928	27.3456	37.4661	-0.873536	-0.156443	-0.717093	0.0274	0.242622
RVBD_0714	50S ribosomal protein L14 RplN	0.136809	0	0	-2.27221	-2.27221	0	1	1
RVBD_0715	50S ribosomal protein L24 RplX	0.0374699	0	0	-1.2088	-1.2088	0	1	1
RVBD_0716	50S ribosomal protein L5 RplE	0	0	0	0	0	0	NA	NA
RVBD_0717	30S ribosomal protein S14 RpsN1	0	0	0	0	0	0	NA	NA
RVBD_0718	30S ribosomal protein S8 RpsH	0	0.0785929	0	2.30148	0	2.30148	0.3632	0.48109
RVBD_0719	50S ribosomal protein L6 RplF	0	0	0	0	0	0	NA	NA
RVBD_0720	50S ribosomal protein L18 RplR	0	0	0	0	0	0	NA	NA
RVBD_0721	30S ribosomal protein S5 RpsE	0.696606	0.0327471	1.78751	-4.32723	1.12386	-5.45109	0.0315	0.256394
RVBD_0722	50S ribosomal protein L30 RpmD	0	0	0	0	0	0	NA	NA
RVBD_0723	50S ribosomal protein L15 RplO	0	0	0	0	0	0	NA	NA
RVBD_0724	signal peptide peptidase SppA	11.8564	16.0139	9.84615	-0.0517426	-0.49019	0.438448	0.1204	0.389625
RVBD_0725c	hypothetical protein	10.9868	13.2683	13.8106	-0.213012	0.107532	-0.320544	0.2835	0.474796
RVBD_0726c	s-adenosylmethionine-dependent methyltransferase	20.4154	18.9704	23.1486	-0.591019	-0.041105	-0.549914	0.1604	0.408399
RVBD_0727c	l-fuculose phosphate aldolase FucA	17.1564	12.1551	23.1034	-0.981632	0.206835	-1.18847	0.0008	0.0465354
RVBD_0728c	d-3-phosphoglycerate dehydrogenase SerA2	26.8617	28.4355	29.2392	-0.403008	-0.0999804	-0.303028	0.3474	0.48109
RVBD_0729	xylulokinase XylB	40.9313	34.7556	39.3735	-0.721211	-0.278316	-0.442896	0.0798	0.351467
RVBD_0730	N-acetyltransferase	103.366	112.161	84.9907	-0.367416	-0.504495	0.137079	0.3794	0.48138
RVBD_0731c	s-adenosylmethionine-dependent methyltransferase	24.943	29.132	30.2383	-0.26129	0.0553196	-0.316609	0.2303	0.455537
RVBD_0732	preprotein translocase subunit SecY	0.121913	0	0.128419	-4.63778	-0.141162	-4.49662	0.3715	0.48109
RVBD_0733	adenylate kinase Adk	0.0122487	0	0.025841	-0.514708	0.313297	-0.828005	0.3578	0.48109
RVBD_0734	methionine aminopeptidase MapA	2.0968	3.05142	7.93986	0.05545	1.69101	-1.63556	0.0754	0.34598
RVBD_0735	alternative RNA polymerase sigma factor SigL	40.515	32.6858	42.4846	-0.794684	-0.153828	-0.640856	0.0847	0.358645
RVBD_0736	anti-sigma factor RslA	0	0	0.0499408	0	1.76433	-1.76433	0.3663	0.48109
RVBD_0737	transcriptional regulator	18.7355	17.8272	12.5401	-0.556087	-0.799987	0.2439	0.3308	0.48109
RVBD_0738	hypothetical protein	4.64445	2.35362	5.64578	-1.3921	0.0575379	-1.44963	0.2716	0.471713
RVBD_0739	hypothetical protein	35.0093	24.8107	34.5747	-0.981883	-0.240355	-0.741528	0.0147	0.19502
RVBD_0740	hypothetical protein	24.379	15.6716	30.5964	-1.12193	0.10527	-1.2272	0.012	0.180585
RVBD_0741	transposase	25.4356	13.035	12.905	-1.44522	-1.19781	-0.247412	0.3893	0.483769
RVBD_0742	PE-PGRS family protein PE_PGRS8	3.51861	0.511854	1.53348	-3.16974	-1.40123	-1.76851	0.0548	0.306961
RVBD_0743c	hypothetical protein	47.0537	52.068	46.4244	-0.339211	-0.24173	-0.0974807	0.4161	0.491742
RVBD_0744Ac	mycolyltransferase II	33.2894	20.3181	32.8074	-1.18977	-0.242299	-0.947473	0.1026	0.377732
RVBD_0744c	transcriptional regulator	1.9114	0.815729	4.37662	-1.68705	0.966955	-2.654	0.0545	0.306644
RVBD_0745	hypothetical protein	31.1762	21.1531	36.7645	-1.044	0.0154661	-1.05947	0.0585	0.313743
RVBD_0746	PE-PGRS family protein PE_PGRS9	5.81578	5.47726	5.6795	-0.570716	-0.25611	-0.314606	0.2979	0.480485
RVBD_0747	PE-PGRS family protein PE_PGRS10	8.45662	5.84645	13.8274	-1.01639	0.486554	-1.50294	0.0014	0.0608437
RVBD_0748	antitoxin VapB31	30.1263	65.0884	10.4901	0.624747	-1.73639	2.36114	0.0123	0.180585
RVBD_0749	toxin VapC31	31.32	25.3401	41.9295	-0.789891	0.198275	-0.988166	0.0613	0.321018
RVBD_0749A	hypothetical protein	7.95354	2.32875	5.25652	-2.16428	-0.800532	-1.36375	0.1672	0.412831
RVBD_0750	hypothetical protein	14.2546	11.3081	7.1394	-0.817288	-1.21611	0.398823	0.2656	0.468224
RVBD_0751c	3-hydroxyisobutyrate dehydrogenase MmsB	8.13843	8.78535	11.9933	-0.374007	0.336257	-0.710264	0.1643	0.409733
RVBD_0752c	acyl-CoA dehydrogenase FadE9	4.20559	5.47069	2.75489	-0.105765	-0.830161	0.724396	0.1557	0.405442
RVBD_0753c	methylmalonate-semialdehyde dehydrogenase MmsA	10.6061	13.5654	11.2467	-0.130284	-0.137676	0.00739198	0.4908	0.514828
RVBD_0754	PE-PGRS family protein PE_PGRS11	31.3159	24.4477	30.8385	-0.842457	-0.244515	-0.597942	0.0219	0.222412
RVBD_0755A	transposase	72.4748	96.7045	75.7922	-0.0693002	-0.157768	0.0884677	0.4418	0.499535
RVBD_0755c	PPE family protein PPE12	6.11315	8.71919	9.37139	0.0268408	0.39381	-0.366969	0.2451	0.459321
RVBD_0756c	hypothetical protein	29.9768	34.6796	23.7145	-0.274983	-0.560004	0.285021	0.2975	0.480294
RVBD_0757	OmpR family two-component system response regulator	1.6499	0.235563	1.48249	-3.20537	-0.373666	-2.8317	0	0
RVBD_0758	OmpR family two-component system sensor histidine kinase	8.61945	4.08913	8.46519	-1.55864	-0.248197	-1.31044	0.0004	0.0328783
RVBD_0759c	hit-like protein	0	0.0309374	0	0.549976	0	0.549976	0.3562	0.48109
RVBD_0760c	steroid delta-isomerase	4.29639	4.00547	2.58748	-0.582598	-0.946538	0.36394	0.3325	0.48109
RVBD_0761c	NAD-dependent zinc-type alcohol dehydrogenase AdhB	19.4075	18.5015	17.969	-0.554016	-0.333282	-0.220734	0.3307	0.48109
RVBD_0762c	hypothetical protein	19.0058	18.5243	18.2728	-0.522088	-0.278962	-0.243126	0.3448	0.48109
RVBD_0763c	ferredoxin	2.94855	1.35543	1.6705	-1.53852	-1.00642	-0.532106	0.412	0.490138
RVBD_0764c	cytochrome P450 51 Cyp51	12.422	13.1699	12.2122	-0.400788	-0.246801	-0.153987	0.3764	0.48109
RVBD_0765c	oxidoreductase	10.1435	3.7933	7.8036	-1.8994	-0.599778	-1.29962	0.0803	0.351467
RVBD_0766c	cytochrome P450 123 Cyp123	5.85355	3.03194	6.0568	-1.4321	-0.172969	-1.25913	0.0181	0.209674
RVBD_0767c	hypothetical protein	16.9726	10.7894	10.3297	-1.13798	-0.938007	-0.199974	0.3208	0.48109
RVBD_0768	aldehyde dehydrogenase (NAD+)	7.79637	5.49103	6.55232	-0.990186	-0.472811	-0.517375	0.1362	0.394815
RVBD_0769	3-oxoacyl-[acyl-carrier protein] reductase	13.878	12.4332	11.8494	-0.643544	-0.450061	-0.193483	0.3543	0.48109
RVBD_0770	dehydrogenase/reductase	14.8746	11.5503	8.37987	-0.849244	-1.04876	0.199519	0.3764	0.48109
RVBD_0771	4-carboxymuconolactone decarboxylase	12.3516	11.2275	14.5124	-0.622187	0.0101837	-0.63237	0.1403	0.397345
RVBD_0772	phosphoribosylamine glycine ligase PurD	0	0	0	0	0	0	NA	NA
RVBD_0773c	bifunctional acylase GgtA	7.43511	13.3292	7.90978	0.356432	-0.132975	0.489407	0.2091	0.44066
RVBD_0774c	exported protein	9.0578	3.533	3.80472	-1.83782	-1.46973	-0.368095	0.3035	0.48109
RVBD_0775	hypothetical protein	32.5601	25.3544	33.836	-0.845733	-0.166853	-0.67888	0.0454	0.294364
RVBD_0776c	hypothetical protein	26.2756	20.0504	33.8067	-0.875081	0.141144	-1.01622	0.0024	0.0848075
RVBD_0777	adenylosuccinate lyase PurB	0	0	0.0253758	0	1.90326	-1.90326	0.1309	0.393259
RVBD_0778	cytochrome P450 126 Cyp126	8.30049	9.36308	12.3149	-0.311356	0.346488	-0.657844	0.1794	0.419747
RVBD_0779c	transmembrane protein	7.04615	4.09637	3.60573	-1.26279	-1.18428	-0.0785113	0.4602	0.506247
RVBD_0780	phosphoribosylaminoimidazole-succinocarboxamide synthase PurC	0	0.0110704	0.00496942	1.28638	0.828005	0.458372	0.4672	0.507756
RVBD_0781	protease II PtrB	2.05395	2.44541	4.00707	-0.233075	0.740207	-0.973282	0.1368	0.394815
RVBD_0782	protease II PtrB	4.34912	4.87566	3.84616	-0.320292	-0.399364	0.079072	0.4518	0.503131
RVBD_0782Ac	hypothetical protein	6.1892	1.29791	5.64127	-2.67778	-0.353044	-2.32473	0.0813	0.353328
RVBD_0783c	multidrug resistance integral membrane efflux protein EmrB	14.6721	12.4675	10.0289	-0.719994	-0.770934	0.0509397	0.4449	0.500907
RVBD_0784	hypothetical protein	0.359796	0.709435	2.56625	0.478	2.56518	-2.08718	0.2262	0.453239
RVBD_0785	KsdD-like steroid dehydrogenase	13.0358	13.3504	16.9577	-0.450858	0.157021	-0.60788	0.052	0.305164
RVBD_0786c	hypothetical protein	16.6467	9.94227	11.2568	-1.22783	-0.786186	-0.441642	0.2283	0.454277
RVBD_0787	hypothetical protein	14.9661	17.5389	12.2058	-0.256403	-0.516152	0.259748	0.3096	0.48109
RVBD_0787A	phosphoribosylformylglycinamidine synthase	0	0	0	0	0	0	NA	NA
RVBD_0788	phosphoribosylformylglycinamidine synthase I PURG	0	0	0	0	0	0	NA	NA
RVBD_0789c	hypothetical protein	15.5181	15.4766	11.2267	-0.488526	-0.688247	0.19972	0.3931	0.484298
RVBD_0790c	hypothetical protein	27.6711	27.8445	34.0338	-0.476277	0.0761774	-0.552455	0.1026	0.377732
RVBD_0791c	hypothetical protein	21.5364	30.5905	18.3885	0.0208664	-0.450098	0.470965	0.2203	0.449643
RVBD_0792c	transcriptional regulator GntR-family	12.3761	14.8269	13.0439	-0.224618	-0.146474	-0.0781437	0.4469	0.501403
RVBD_0793	monooxygenase	19.1185	26.1382	20.5947	-0.0342022	-0.114974	0.0807714	0.428	0.495945
RVBD_0794c	dihydrolipoamide dehydrogenase	17.1386	16.3839	14.1297	-0.550117	-0.500655	-0.0494623	0.4458	0.500915
RVBD_0795	transposase	20.6578	27.3302	18.8506	-0.0814701	-0.353772	0.272302	0.3282	0.48109
RVBD_0796	transposase	30.6842	29.8771	29.8389	-0.523752	-0.262632	-0.261119	0.1043	0.378463
RVBD_0797	transposase	22.7312	25.8812	29.1648	-0.29804	0.137096	-0.435136	0.1215	0.389625
RVBD_0798c	antigen Cfp29	3.04427	3.46089	3.37525	-0.299406	-0.073276	-0.22613	0.3712	0.48109
RVBD_0799c	dyp-type peroxidase	7.75319	10.3277	9.49612	-0.0716377	0.0700293	-0.141667	0.4301	0.497159
RVBD_0800	aminopeptidase PepC	7.31454	10.3083	9.70142	0.00953144	0.184825	-0.175293	0.3632	0.48109
RVBD_0801	hypothetical protein	37.0741	1.15769	5.29285	-5.26216	-2.99151	-2.27065	0.1897	0.427803
RVBD_0802c	succinyltransferase	6.90733	9.33735	12.9896	-0.0504756	0.688052	-0.738528	0.1098	0.381912
RVBD_0803	phosphoribosylformylglycinamidine synthase II PurL	0	0.0108755	0.00341117	1.53765	0.77934	0.758308	0.268	0.469088
RVBD_0804	hypothetical protein	15.1089	9.04079	22.8419	-1.2237	0.373448	-1.59714	0.0031	0.0984966
RVBD_0805	cyclic nucleotide phosphodiesterase	2.10396	3.37574	0.842878	0.195978	-1.53177	1.72775	0.0007	0.0456328
RVBD_0806c	UDP-glucose-4-epimerase CpsY	10.0549	6.6533	3.40916	-1.08064	-1.78162	0.700975	0.0307	0.254538
RVBD_0807	hypothetical protein	9.45053	0.828319	5.04596	-3.84399	-1.11489	-2.7291	0.16	0.40793
RVBD_0808	amidophosphoribosyltransferase PurF	0.0127048	0.332736	0.105026	3.75499	2.40502	1.34997	0.2	0.434316
RVBD_0809	phosphoribosylformylglycinamidine CYCLO-ligase PurM	0	0.0105072	0	0.795357	0	0.795357	0.3586	0.48109
RVBD_0810c	hypothetical protein	0	0	0	0	0	0	NA	NA
RVBD_0811c	folate-binding protein YgfZ	0	0.00545955	0.00525146	0.549976	0.618849	-0.0688724	0.4831	0.511491
RVBD_0812	amino acid aminotransferase	0.115448	0	0.211514	-3.8815	0.615116	-4.49662	0.3611	0.48109
RVBD_0813Ac	hypothetical protein	2.71291	1.75057	5.17241	-1.09568	0.701313	-1.797	0.1064	0.380238
RVBD_0813c	fatty acid-binding protein-like protein	20.4115	24.5017	18.4815	-0.221797	-0.365467	0.14367	0.3626	0.48109
RVBD_0814c	hypothetical protein	42.5794	23.9206	35.1038	-1.31493	-0.500252	-0.814677	0.1336	0.393259
RVBD_0815c	thiosulfate sulfurtransferase CysA2	30.5911	26.9875	38.0753	-0.665985	0.0933251	-0.75931	0.0075	0.14322
RVBD_0816c	thioredoxin ThiX	2.88932	3.97628	11.5301	-0.0243337	1.75756	-1.7819	0.0738	0.343727
RVBD_0817c	exported protein	5.77985	3.61464	5.02717	-1.15985	-0.42292	-0.736934	0.2906	0.47747
RVBD_0818	transcriptional regulator	21.6259	31.5445	56.3616	0.0591681	1.15908	-1.09992	0.0199	0.218726
RVBD_0819	N-acetyltransferase MshD	2.13598	3.63139	0.86463	0.278982	-1.51429	1.79327	0.1584	0.406297
RVBD_0820	phosphate-transport ABC transporter ATP-binding protein PhoT	7.86088	3.10101	12.3265	-1.82183	0.426055	-2.24788	0.0365	0.276247
RVBD_0821c	phosphate-transport system transcriptional regulator PhoY2	17.5099	9.43657	12.2519	-1.37414	-0.736249	-0.637886	0.1934	0.42813
RVBD_0822c	hypothetical protein	26.8379	23.3959	28.6533	-0.683286	-0.127942	-0.555343	0.0214	0.221503
RVBD_0823c	transcriptional regulator	22.0493	20.1098	23.5645	-0.617967	-0.126461	-0.491506	0.1367	0.394815
RVBD_0824c	acyl carrier protein desaturase DesA1	0	0	0	0	0	0	NA	NA
RVBD_0825c	hypothetical protein	29.4986	12.7824	29.5306	-1.69035	-0.220715	-1.46964	0.0272	0.241984
RVBD_0826	hypothetical protein	52.2401	56.1519	43.0621	-0.381195	-0.501058	0.119863	0.353	0.48109
RVBD_0827c	ArsR family transcriptional regulator KmtR	2.0684	8.37006	9.84291	1.52205	2.0175	-0.495451	0.2762	0.473218
RVBD_0828c	deaminase	58.0504	68.917	57.1825	-0.237809	-0.244057	0.00624876	0.4881	0.513068
RVBD_0829	transposase	40.5041	44.8238	59.8148	-0.338895	0.339774	-0.67867	0.1169	0.387024
RVBD_0830	s-adenosylmethionine-dependent methyltransferase	39.4276	45.2397	37.6538	-0.286983	-0.288741	0.00175819	0.4995	0.518706
RVBD_0831c	hypothetical protein	30.5295	25.1802	29.4942	-0.763094	-0.272092	-0.491002	0.0947	0.370663
RVBD_0832	PE-PGRS family protein PE_PGRS12	16.3624	7.2408	29.079	-1.6548	0.606125	-2.26093	0.011	0.173296
RVBD_0833	PE-PGRS family protein PE_PGRS13	0.163839	0.315024	0.482289	0.428657	1.2698	-0.841146	0.2023	0.436054
RVBD_0834c	PE-PGRS family protein PE_PGRS14	8.05094	5.72383	10.7778	-0.976686	0.198325	-1.17501	0.0044	0.109387
RVBD_0835	lipoprotein LpqQ	26.176	26.444	31.5713	-0.470513	0.0479562	-0.518469	0.1057	0.380238
RVBD_0835Ac	hypothetical protein	34.1395	27.8337	39.2591	-0.779727	-0.0207991	-0.758928	0.0542	0.306644
RVBD_0836c	hypothetical protein	32.7013	22.5214	39.8705	-1.02275	0.0635533	-1.08631	0.0099	0.162974
RVBD_0837c	hypothetical protein	25.777	16.4528	23.7035	-1.13276	-0.343283	-0.789474	0.0058	0.127499
RVBD_0838	lipoprotein LpqR	29.8031	27.8206	22.1145	-0.584241	-0.652295	0.0680532	0.4649	0.507151
RVBD_0839	hypothetical protein	22.341	16.4983	29.1837	-0.922216	0.163006	-1.08522	0.0041	0.109387
RVBD_0840c	proline iminopeptidase Pip	47.8619	60.7518	40.1207	-0.14133	-0.476738	0.335408	0.2401	0.459108
RVBD_0841	transmembrane protein	3.82189	1.87727	11.8092	-1.4786	1.39407	-2.87267	0.0123	0.180585
RVBD_0842	integral membrane protein	10.4977	12.8211	11.359	-0.196858	-0.108575	-0.0882836	0.4061	0.487964
RVBD_0843	pyruvate dehydrogenase E1 component	31.1776	28.3129	33.2879	-0.624282	-0.127871	-0.496411	0.0973	0.373873
RVBD_0844c	nitrate/nitrite response transcriptional regulator NarL	16.333	16.4246	13.2176	-0.476808	-0.527107	0.0502993	0.4698	0.508524
RVBD_0845	NarL family two-component system sensor histidine kinase	11.7576	9.08677	8.88453	-0.856653	-0.626264	-0.230389	0.3151	0.48109
RVBD_0846c	oxidoreductase	13.0627	17.5291	17.4825	-0.0611056	0.198009	-0.259114	0.2855	0.475959
RVBD_0847	lipoprotein LpqS	16.8287	15.0044	30.826	-0.649805	0.650085	-1.29989	0.0267	0.239793
RVBD_0848	cysteine synthase A CysK2	12.0785	16.1789	12.7465	-0.0637297	-0.144669	0.0809391	0.4226	0.494691
RVBD_0849	integral membrane transporter	18.6447	22.4048	15.5007	-0.220305	-0.488625	0.26832	0.2087	0.440343
RVBD_0850	transposase	12.3811	5.88488	12.0759	-1.55489	-0.25804	-1.29685	0.0073	0.140823
RVBD_0851c	oxidoreductase	18.1297	21.6339	21.3716	-0.230269	0.014935	-0.245204	0.3321	0.48109
RVBD_0852	fatty-acid-CoA ligase FadD16	10.3363	6.97973	11.5894	-1.05048	-0.0572627	-0.993222	0.0735	0.343727
RVBD_0853c	pyruvate or indole-3-pyruvate decarboxylase Pdc	17.012	15.7557	13.274	-0.595864	-0.580113	-0.0157506	0.4714	0.508811
RVBD_0854	hypothetical protein	50.4356	35.4412	48.4588	-0.993767	-0.279931	-0.713836	0.0562	0.310405
RVBD_0855	fatty-acid-CoA racemase Far	31.1768	26.963	32.0234	-0.694604	-0.183672	-0.510932	0.1884	0.427546
RVBD_0856	hypothetical protein	41.8928	33.4623	44.9059	-0.808854	-0.122104	-0.68675	0.0802	0.351467
RVBD_0857	hypothetical protein	24.4079	49.2389	36.8869	0.526701	0.37313	0.153571	0.3814	0.481746
RVBD_0858c	n-succinyldiaminopimelate aminotransferase DapC	12.2242	14.1338	19.2067	-0.275852	0.429271	-0.705123	0.0657	0.330398
RVBD_0859	acyl-CoA thiolase FadA	0.205999	0.113914	0.195573	-1.1738	-0.271225	-0.902578	0.261	0.464137
RVBD_0860	fatty oxidation protein FadB	0.0987587	0.0284317	0.0384594	-2.02309	-1.44351	-0.579585	0.2243	0.451553
RVBD_0861c	DNA helicase Ercc3	3.83912	3.13794	4.78608	-0.774916	0.0955445	-0.870461	0.0946	0.370663
RVBD_0862c	hypothetical protein	5.62631	5.88781	5.99731	-0.419459	-0.130146	-0.289313	0.3181	0.48109
RVBD_0863	hypothetical protein	12.0893	16.2481	8.14052	-0.0587626	-0.790848	0.732085	0.2818	0.474683
RVBD_0864	molybdenum cofactor biosynthesis protein C2 MoaC2	16.7984	11.6406	13.2467	-1.01345	-0.564549	-0.448899	0.2171	0.447783
RVBD_0865	molybdopterin biosynthesis protein Mog	21.3742	26.0578	25.2773	-0.199402	0.0195657	-0.218968	0.3274	0.48109
RVBD_0866	molybdenum cofactor biosynthesis protein E2 MoaE2	24.3204	10.3942	20.3238	-1.70541	-0.480272	-1.22514	0.0436	0.294364
RVBD_0867c	resuscitation-promoting factor RpfA	34.5233	33.389	36.705	-0.533403	-0.133937	-0.399465	0.2428	0.459321
RVBD_0868c	molybdenum cofactor biosynthesis protein D2 MoaD2	43.1756	64.651	50.4187	0.0969773	0.00135054	0.0956268	0.4226	0.494691
RVBD_0869c	molybdenum cofactor biosynthesis protein A2 MoaA2	28.111	38.4232	25.0888	-0.034572	-0.386323	0.351751	0.1932	0.42813
RVBD_0870c	integral membrane protein	31.4097	29.9355	38.0613	-0.55427	0.0546798	-0.60895	0.1126	0.383506
RVBD_0871	cold shock protein B CspB	56.2423	27.7298	81.6905	-1.50396	0.315941	-1.8199	0.0442	0.294364
RVBD_0872c	PE-PGRS family protein PE_PGRS15	21.3901	18.5159	21.2992	-0.69339	-0.22848	-0.46491	0.132	0.393259
RVBD_0873	acyl-CoA dehydrogenase FadE10	24.7817	30.4769	27.8817	-0.186953	-0.0523398	-0.134613	0.3194	0.48109
RVBD_0874c	hypothetical protein	49.4785	39.2824	42.6164	-0.81799	-0.437621	-0.380369	0.2186	0.448406
RVBD_0875c	exported protein	1.6512	0.854547	1.33898	-1.41821	-0.520244	-0.897963	0.2971	0.480219
RVBD_0876c	transmembrane protein	1.33778	1.40498	1.13735	-0.412754	-0.45436	0.0416064	0.4859	0.51239
RVBD_0877	hypothetical protein	50.031	40.4799	87.1762	-0.790845	0.578629	-1.36947	0.003	0.0961271
RVBD_0878c	PPE family protein PPE13	33.794	43.5361	38.3745	-0.119951	-0.0390018	-0.0809495	0.3786	0.481195
RVBD_0879c	transmembrane protein	4.19595	0.416835	1.52764	-3.61911	-1.64483	-1.97428	0.2954	0.47938
RVBD_0880	transcriptional regulator MarR-family	0.618544	5.90681	0.490957	2.51826	-0.433787	2.95205	0.1735	0.415169
RVBD_0881	methyltransferase	18.9827	17.7758	11.9412	-0.579843	-0.890517	0.310673	0.2581	0.464137
RVBD_0882	transmembrane protein	35.3215	72.5164	39.6807	0.550482	-0.0542809	0.604762	0.2742	0.47241
RVBD_0883c	hypothetical protein	0	0	0	0	0	0	NA	NA
RVBD_0884c	phosphoserine aminotransferase SerC	0	0	0	0	0	0	NA	NA
RVBD_0885	hypothetical protein	12.6119	11.6227	10.168	-0.602662	-0.532627	-0.0700354	0.4459	0.500915
RVBD_0886	NADPH:adrenodoxin oxidoreductase FprB	15.1024	15.87	16.3575	-0.413728	-0.107179	-0.306549	0.2189	0.448406
RVBD_0887B	hypothetical protein	0	0	0	0	0	0	NA	NA
RVBD_0887c	protein PhnB	28.196	6.97448	23.5243	-2.49228	-0.483005	-2.00928	0.0044	0.109387
RVBD_0888	exported protein	31.3776	29.2369	25.6087	-0.587263	-0.5154	-0.0718625	0.404	0.486938
RVBD_0889c	citrate synthase II CitA	26.0847	30.0911	18.9886	-0.279162	-0.680093	0.400931	0.1918	0.427803
RVBD_0890c	transcriptional regulator LuxR-family	30.6258	31.7873	31.6613	-0.431676	-0.174399	-0.257277	0.1437	0.398203
RVBD_0891A	hypothetical protein	16.4992	19.4402	21.2562	-0.248547	0.142973	-0.391519	0.2269	0.45384
RVBD_0891c	transcriptional regulator	18.5023	18.5532	14.6193	-0.481284	-0.562013	0.0807288	0.4388	0.49891
RVBD_0892	monooxygenase	4.48815	5.98189	4.37966	-0.0708922	-0.257484	0.186592	0.3637	0.48109
RVBD_0893c	s-adenosylmethionine-dependent methyltransferase	3.79828	4.10882	4.38886	-0.371385	-0.0138689	-0.357516	0.3497	0.48109
RVBD_0894	transcriptional regulator LuxR-family	7.27534	6.75316	9.02388	-0.592081	0.088246	-0.680327	0.088	0.364434
RVBD_0895	diacylglycerol acyltransferase	26.1095	28.6564	27.0738	-0.351067	-0.170037	-0.18103	0.2713	0.471625
RVBD_0896	citrate synthase I GltA2	0.00520117	0	0	-1.01395	-1.01395	0	1	1
RVBD_0897c	oxidoreductase	7.86852	8.27533	11.7677	-0.412269	0.357985	-0.770253	0.1101	0.381912
RVBD_0898c	hypothetical protein	7.10044	36.4365	13.9997	1.85313	0.745357	1.10778	0.0855	0.359595
RVBD_0899	outer membrane protein A OmpA	13.7472	12.3713	9.36216	-0.637128	-0.776051	0.138923	0.4158	0.491742
RVBD_0900	membrane protein	40.0725	56.8293	16.4767	0.0185637	-1.49986	1.51843	0.0495	0.301168
RVBD_0901	exported or membrane protein	24.8104	25.4303	26.4802	-0.449485	-0.128333	-0.321151	0.2833	0.474796
RVBD_0902c	two-component system sensor histidine kinase PrrB	3.80376	0.328824	1.09257	-3.95998	-2.01032	-1.94966	0.1364	0.394815
RVBD_0903c	two-component system transcriptional regulator PrrA	0.139045	0.00928123	0.0119391	-2.87403	-2.64466	-0.229364	0.4704	0.508524
RVBD_0904c	acetyl-CoA carboxylase carboxyl transferase AccD3	12.811	14.7115	11.1187	-0.285721	-0.426561	0.14084	0.378	0.481183
RVBD_0905	enoyl-CoA hydratase EchA6	23.712	30.9277	23.736	-0.102075	-0.220774	0.118699	0.4263	0.495233
RVBD_0906	hypothetical protein	15.3588	11.9281	19.6181	-0.849405	0.130652	-0.980057	0.0266	0.239793
RVBD_0907	beta-lactamase	4.68915	4.58423	6.89818	-0.517632	0.334286	-0.851918	0.1253	0.39117
RVBD_0908	metal cation transporter P-type ATPase CtpE	14.6425	10.5861	21.8578	-0.952976	0.355492	-1.30847	0.0004	0.0328783
RVBD_0908A	hypothetical protein	10.435	8.05105	4.9512	-0.854278	-1.28844	0.434162	0.327	0.48109
RVBD_0909	hypothetical protein	9.94901	21.564	8.19582	0.626929	-0.497783	1.12471	0.07	0.33802
RVBD_0910	hypothetical protein	3.38282	3.53207	2.55935	-0.420192	-0.620159	0.199967	0.3656	0.48109
RVBD_0911	hypothetical protein	14.1068	9.41859	11.9624	-1.06717	-0.459908	-0.60726	0.1496	0.401681
RVBD_0912	transmembrane protein	4.17255	1.74378	3.21878	-1.71565	-0.590551	-1.1251	0.1945	0.430061
RVBD_0912Ac	hypothetical protein	4.04457	3.99535	0.577595	-0.500074	-2.97923	2.47916	0.1211	0.389625
RVBD_0913c	carotenoid cleavage dioxygenase	6.06304	5.00372	6.33089	-0.761889	-0.159928	-0.601962	0.153	0.404448
RVBD_0914c	acetyl-CoA acetyltransferase	38.5019	34.7344	26.9276	-0.633818	-0.738025	0.104207	0.3812	0.481746
RVBD_0915c	PPE family protein PPE14	14.4963	13.1473	13.0479	-0.62594	-0.374044	-0.251896	0.2659	0.468224
RVBD_0916c	PE family protein PE7	3.94319	7.10894	3.96869	0.362523	-0.211442	0.573965	0.3265	0.48109
RVBD_0917	glycine betaine transport integral membrane protein BetP	22.9973	24.2659	26.0752	-0.407891	-0.0411735	-0.366717	0.0994	0.373962
RVBD_0917A	hypothetical protein	4.87053	3.26639	8.54544	-1.05043	0.58516	-1.63559	0.1205	0.389625
RVBD_0918	hypothetical protein	23.9391	38.1954	16.5316	0.188471	-0.755797	0.944267	0.0226	0.223555
RVBD_0919	N-acetyltransferase	46.3599	34.4753	51.3834	-0.912348	-0.0739452	-0.838403	0.0156	0.199944
RVBD_0920c	transposase	9.86203	9.44107	9.29104	-0.547922	-0.308211	-0.239711	0.3076	0.48109
RVBD_0921	resolvase	24.9008	27.4507	43.2015	-0.344456	0.572111	-0.916567	0.0332	0.264272
RVBD_0922	transposase	26.816	19.5526	23.2615	-0.940765	-0.427393	-0.513373	0.1087	0.381912
RVBD_0923c	hypothetical protein	15.978	14.101	18.0652	-0.665355	-0.0452459	-0.620109	0.09	0.366385
RVBD_0924c	divalent cation-transport integral membrane protein MntH	10.0302	4.92958	10.199	-1.50835	-0.198165	-1.31019	0.02	0.218843
RVBD_0925c	manganese transporter	29.8037	30.3725	22.3141	-0.457999	-0.6397	0.181701	0.3352	0.48109
RVBD_0926c	dihydrodipicolinate reductase	8.26412	13.7999	7.24232	0.254108	-0.41241	0.666518	0.0905	0.366385
RVBD_0927c	7-alpha-hydroxysteroid dehydrogenase	22.2566	26.6173	20.7436	-0.227033	-0.323572	0.0965392	0.4548	0.504133
RVBD_0928	periplasmic phosphate-binding lipoprotein PstS3	0.935435	0.298025	4.42454	-2.10226	2.01191	-4.11417	0.0012	0.0574329
RVBD_0929	phosphate-transport ABC transporter integral membrane protein PstC2	0.386114	0.0312591	2.68317	-3.68231	2.54865	-6.23095	0.0045	0.109387
RVBD_0930	phosphate-transport ABC transporter integral membrane protein PstA1	2.69346	0.379876	0.403921	-3.26935	-2.92775	-0.341607	0.3693	0.48109
RVBD_0931c	transmembrane serine/threonine-protein kinase D PknD	40.4849	38.294	39.3094	-0.565637	-0.264879	-0.300758	0.0862	0.360533
RVBD_0932c	periplasmic phosphate-binding lipoprotein PstS2	25.5425	20.8983	34.6542	-0.774709	0.217692	-0.992401	0.0034	0.102843
RVBD_0933	phosphate-transport ABC transporter ATP-binding protein PstB	20.0836	9.65623	23.4274	-1.54028	-0.000217992	-1.54006	0.0038	0.105646
RVBD_0934	periplasmic phosphate-binding lipoprotein PstS1	23.6548	22.583	22.2805	-0.552131	-0.308647	-0.243483	0.2193	0.448406
RVBD_0935	phosphate-transport ABC transporter integral membrane protein PstC1	23.5269	25.2226	20.9341	-0.384797	-0.390624	0.0058268	0.4917	0.514915
RVBD_0936	phosphate-transport ABC transporter integral membrane protein PstA2	23.9699	28.7598	17.935	-0.222527	-0.640597	0.41807	0.1865	0.425932
RVBD_0937c	DNA end-binding protein Mku	8.60468	8.59902	2.85846	-0.485577	-1.80728	1.3217	0.123	0.389807
RVBD_0938	ATP dependent DNA ligase LigD	4.66516	4.12317	5.22226	-0.662999	-0.0596007	-0.603398	0.1453	0.399243
RVBD_0939	bifunctional enzyme 2-hydroxyhepta-2,4-diene-1,7-dioate isomerase	5.57131	2.83795	4.10953	-1.45651	-0.660743	-0.795771	0.0527	0.306054
RVBD_0940c	oxidoreductase	7.55242	10.012	5.90328	-0.0785985	-0.576918	0.49832	0.2935	0.479068
RVBD_0941c	anti-anti-sigma factor	24.9779	15.6053	38.3682	-1.16291	0.396647	-1.55956	0.0009	0.0493174
RVBD_0942	hypothetical protein	17.921	14.865	14.2224	-0.754035	-0.555105	-0.19893	0.3723	0.48109
RVBD_0943c	oxidoreductase	20.2486	21.0679	21.4336	-0.427996	-0.140282	-0.287714	0.254	0.462749
RVBD_0944	formamidopyrimidine-DNA glycosylase	11.1534	9.30145	10.2308	-0.745813	-0.346319	-0.399494	0.3348	0.48109
RVBD_0945	oxidoreductase	2.99498	2.0663	4.81085	-1.01091	0.458677	-1.46959	0.187	0.425932
RVBD_0946Ac	hypothetical protein	12.6384	4.73545	18.707	-1.89279	0.342677	-2.23547	0.0005	0.0370686
RVBD_0946c	glucose-6-phosphate isomerase Pgi	0.00302437	0	0.00469868	-0.487734	0.131114	-0.618849	0.3711	0.48109
RVBD_0947c	mycolyl transferase	47.9303	52.9815	55.4686	-0.340764	-0.0116559	-0.329108	0.239	0.458013
RVBD_0948c	chorismate mutase	1.87484	1.79878	0.395753	-0.536896	-2.38683	1.84993	0.1575	0.406212
RVBD_0949	ATP-dependent DNA helicase II UvrD1	0.117019	0.315113	0.211204	0.925288	0.61596	0.309328	0.3761	0.48109
RVBD_0950c	hypothetical protein	7.0944	4.99315	6.79335	-0.990792	-0.284648	-0.706143	0.203	0.436567
RVBD_0951	succinyl-CoA synthetase beta chain SucC	0	0	0	0	0	0	NA	NA
RVBD_0952	succinyl-CoA synthetase alpha chain SucD	0	0	0	0	0	0	NA	NA
RVBD_0953c	oxidoreductase	24.5378	23.006	17.8834	-0.578104	-0.67839	0.100286	0.3997	0.485938
RVBD_0954	transmembrane protein	5.81031	5.44501	5.03832	-0.578482	-0.427628	-0.150854	0.4188	0.492376
RVBD_0955	integral membrane protein	1.55964	0.380656	1.8085	-2.4859	-0.00877182	-2.47712	0.0178	0.209663
RVBD_0956	5'-phosphoribosylglycinamide formyltransferase PurN	0	0	0	0	0	0	NA	NA
RVBD_0957	bifunctional purine biosynthesis protein PurH	0.00846233	0.0265225	0	0.788432	-1.276	2.06443	0.125	0.39117
RVBD_0958	magnesium chelatase	14.3344	10.8464	13.4847	-0.886886	-0.310323	-0.576563	0.1615	0.408409
RVBD_0959	hypothetical protein	18.9393	11.0614	12.9904	-1.26047	-0.765928	-0.494543	0.2149	0.446449
RVBD_0959A	antitoxin VapB9	18.0058	4.79928	10.7382	-2.37691	-0.964474	-1.41243	0.0669	0.333266
RVBD_0960	toxin VapC9	18.8811	9.97497	12.651	-1.40299	-0.798732	-0.604255	0.1721	0.41497
RVBD_0961	membrane protein	22.1477	15.4468	15.9447	-1.00394	-0.695649	-0.308291	0.3411	0.48109
RVBD_0962Ac	hypothetical protein	15.7999	9.19037	11.082	-1.26106	-0.731217	-0.529845	0.2781	0.473218
RVBD_0962c	lipoprotein LprP	31.4302	27.6263	26.6761	-0.671279	-0.458835	-0.212444	0.2895	0.477444
RVBD_0963c	hypothetical protein	19.8329	28.2631	19.1622	0.0255765	-0.271813	0.297389	0.3088	0.48109
RVBD_0964c	hypothetical protein	29.6842	20.4553	47.5634	-1.02122	0.457387	-1.4786	0.0155	0.199338
RVBD_0965c	hypothetical protein	24.3086	32.0073	24.0449	-0.0884169	-0.237914	0.149497	0.3953	0.485569
RVBD_0966c	hypothetical protein	10.5909	6.40506	14.5236	-1.20813	0.232855	-1.44099	0.0192	0.215897
RVBD_0967	copper-sensing transcriptional repressor CsoR	2.70768	22.71	3.8294	2.52124	0.264954	2.25629	0.2386	0.458013
RVBD_0968	hypothetical protein	29.6721	18.9548	19.3376	-1.13059	-0.839177	-0.291413	0.307	0.48109
RVBD_0969	metal cation transporter P-type ATPase CtpV	17.179	16.6587	19.3925	-0.529543	-0.0475217	-0.482021	0.1003	0.375108
RVBD_0970	integral membrane protein	20.3329	12.4355	21.3618	-1.1937	-0.15108	-1.04262	0.0942	0.370663
RVBD_0971c	enoyl-CoA hydratase EchA7	9.10921	6.80273	4.35092	-0.903353	-1.28298	0.379629	0.4072	0.488304
RVBD_0972c	acyl-CoA dehydrogenase FadE12	4.48004	2.4742	5.83434	-1.33806	0.1584	-1.49646	0.0475	0.297347
RVBD_0973c	acetyl-/propionyl-coenzyme A carboxylase alpha chain alpha subunit AccA2	0.762774	0.216869	0.792621	-2.25836	-0.1657	-2.09266	0.0306	0.254538
RVBD_0974c	acetyl-/propionyl-CoA carboxylase beta subunit AccD2	0.975534	0.70866	1.1948	-0.936835	0.0696094	-1.00644	0.2346	0.456944
RVBD_0975c	acyl-CoA dehydrogenase FadE13	14.5013	12.5172	15.7616	-0.697255	-0.102113	-0.595142	0.0796	0.351467
RVBD_0976c	hypothetical protein	14.8795	15.6992	13.7579	-0.407829	-0.335273	-0.0725558	0.4575	0.505644
RVBD_0977	PE-PGRS family protein PE_PGRS16	30.3325	30.4824	31.3713	-0.478232	-0.173785	-0.304447	0.1703	0.414502
RVBD_0978c	PE-PGRS family protein PE_PGRS17	35.3298	41.1623	30.5051	-0.264872	-0.434023	0.169152	0.38	0.481679
RVBD_0979A	50S ribosomal protein L32 RpmF	0	0	0	0	0	0	NA	NA
RVBD_0979c	hypothetical protein	0	0	0	0	0	0	NA	NA
RVBD_0980c	PE-PGRS family protein PE_PGRS18	42.8944	45.3502	62.2839	-0.405014	0.315622	-0.720636	0.0625	0.323571
RVBD_0981	mycobacterial persistence regulator MRPA	15.5403	18.7993	9.76563	-0.210568	-0.891587	0.681019	0.0682	0.33538
RVBD_0982	two-component system sensor histidine kinase MprB	0.922174	0.930539	1.77737	-0.468497	0.720254	-1.18875	0.1535	0.404448
RVBD_0983	serine protease PepD	2.74988	1.53909	1.49065	-1.31683	-1.10129	-0.215532	0.4075	0.488354
RVBD_0984	pterin-4-alpha-carbinolamine dehydratase MoaB2	28.2702	32.9526	31.1208	-0.264024	-0.0837102	-0.180313	0.4095	0.489629
RVBD_0985c	large-conductance mechanosensitive channel MscL	24.3056	12.8254	21.9202	-1.40616	-0.371145	-1.03501	0.0079	0.144299
RVBD_0986	adhesion component transport ABC transporter ATP-binding protein	5.31518	3.71323	4.2889	-1.00132	-0.531211	-0.470105	0.2239	0.451553
RVBD_0987	adhesion component transport ABC transporter transmembrane protein	3.76447	3.82682	3.77548	-0.461508	-0.218086	-0.243422	0.2377	0.458013
RVBD_0988	exported protein	1.59372	0.48721	1.00504	-2.18399	-0.884865	-1.29912	0.0703	0.338654
RVBD_0989c	polyprenyl-diphosphate synthase GrcC2	6.27119	0.317333	9.03394	-4.74227	0.303878	-5.04615	0	0
RVBD_0990c	hypothetical protein	25.0471	17.4349	12.131	-1.00705	-1.26689	0.259839	0.3852	0.483086
RVBD_0991c	serine rich protein	108.22	69.6035	127.303	-1.12142	0.0118973	-1.13332	0.0183	0.209674
RVBD_0992c	5-formyltetrahydrofolate cyclo-ligase	40.2535	18.5453	56.1356	-1.60175	0.257271	-1.85902	0.002	0.07562
RVBD_0993	glucose-1-phosphate uridylyltransferase GalU	0	0	0	0	0	0	NA	NA
RVBD_0994	molybdopterin biosynthesis protein MoeA1	1.07886	1.13422	0.99084	-0.408761	-0.341533	-0.067228	0.4772	0.509822
RVBD_0995	ribosomal-protein-alanine acetyltransferase RimJ	10.9916	14.2404	12.817	-0.111543	-0.000731788	-0.110811	0.4266	0.495233
RVBD_0996	transmembrane protein	15.1595	8.22898	12.7241	-1.3656	-0.474746	-0.890858	0.0347	0.270729
RVBD_0996A	hypothetical protein	18.5443	27.4731	9.36172	0.0814952	-1.20562	1.28711	0.1317	0.393259
RVBD_0997	hypothetical protein	18.4958	25.2602	17.5972	-0.0357093	-0.293826	0.258117	0.3725	0.48109
RVBD_0998	hypothetical protein	0.105003	0	0.0229185	-3.39989	-1.92084	-1.47905	0.1343	0.393259
RVBD_0999	hypothetical protein	5.49298	3.79752	4.97835	-1.01447	-0.363336	-0.651137	0.1658	0.412112
RVBD_1000c	hypothetical protein	59.2802	36.6372	45.9361	-1.17912	-0.590094	-0.589026	0.1276	0.392385
RVBD_1001	arginine deiminase ArcA	30.4057	24.0231	31.7876	-0.825088	-0.15823	-0.666858	0.055	0.307626
RVBD_1002c	protein O-mannosyltransferase	0	0.0225027	0	1.88765	0	1.88765	0.1299	0.392898
RVBD_1003	ribosomal RNA small subunit methyltransferase I	2.11512	1.55638	0.813991	-0.917113	-1.57572	0.658605	0.2373	0.458005
RVBD_1004c	membrane protein	17.4021	15.4576	16.9654	-0.655803	-0.258864	-0.396939	0.182	0.421914
RVBD_1005c	para-aminobenzoate synthase component I PABD	1.4235	1.84361	1.00446	-0.111856	-0.721502	0.609646	0.287	0.476814
RVBD_1006	hypothetical protein	6.14591	2.38299	5.12626	-1.85015	-0.483786	-1.36636	0.0009	0.0493174
RVBD_1007c	methionyl-tRNA synthetase MetS	0.0019756	0	0.00644397	-0.514708	0.621864	-1.13657	0.3644	0.48109
RVBD_1008	deoxyribonuclease TatD	15.003	10.7994	7.97641	-0.958728	-1.13257	0.173842	0.3694	0.48109
RVBD_1009	resuscitation-promoting factor RpfB	4.32119	1.87671	5.52864	-1.67986	0.132753	-1.81262	0.0377	0.276247
RVBD_1010	ribosomal RNA small subunit methyltransferase A	0.0111974	0.00773436	0.0207163	-0.406513	0.360569	-0.767082	0.207	0.438613
RVBD_1011	4-diphosphocytidyl-2-C-methyl-D-erythritol kinase IspE	0	0	0	0	0	0	NA	NA
RVBD_1012	hypothetical protein	28.0117	33.5402	31.4042	-0.225359	-0.0574184	-0.16794	0.3558	0.48109
RVBD_1013	polyketide synthase Pks16	5.1031	6.0113	4.32652	-0.248761	-0.459836	0.211074	0.3832	0.482477
RVBD_1014c	peptidyl-tRNA hydrolase Pth	0.00556759	0	0	-0.514708	-0.514708	0	1	1
RVBD_1015c	50S ribosomal protein L25 RplY	0	0.00928123	0.147195	0.549976	3.29744	-2.74746	0.1298	0.392898
RVBD_1016c	lipoprotein LpqT	25.5837	49.7954	34.8872	0.474982	0.224886	0.250096	0.3874	0.483245
RVBD_1017c	ribose-phosphate pyrophosphokinase PrsA	0	0	0	0	0	0	NA	NA
RVBD_1018c	UDP-N-acetylglucosamine pyrophosphorylase GlmU	0	0	0	0	0	0	NA	NA
RVBD_1019	transcriptional regulator TetR-family	23.1314	27.3999	21.8562	-0.240904	-0.303939	0.0630343	0.4757	0.509822
RVBD_1020	transcription-repair coupling factor Mfd	9.88239	7.53771	10.2465	-0.875725	-0.170127	-0.705598	0.0195	0.216216
RVBD_1021	nucleoside triphosphate pyrophosphohydrolase	8.9399	8.02581	6.95638	-0.640046	-0.58343	-0.0566164	0.4752	0.509822
RVBD_1022	lipoprotein LpqU	6.16958	3.52172	5.92287	-1.29086	-0.280758	-1.01011	0.103	0.377733
RVBD_1023	enolase Eno	0	0	0.0080753	0	0.828005	-0.828005	0.3603	0.48109
RVBD_1024	cell division protein DivIC	0	0	0	0	0	0	NA	NA
RVBD_1025	hypothetical protein	0	0	0	0	0	0	NA	NA
RVBD_1026	exopolyphosphatase	2.05452	3.46467	1.63943	0.266376	-0.542271	0.808647	0.2435	0.459321
RVBD_1026A	hypothetical protein	0	0	1.4135	0	4.16688	-4.16688	0.3544	0.48109
RVBD_1027c	potassium-transporting transcriptional regulator KdpE	6.11048	6.31979	3.83733	-0.435756	-0.890956	0.4552	0.334	0.48109
RVBD_1028c	potassium channel sensor histidine kinase KdpD	10.863	11.7945	9.24229	-0.366533	-0.455235	0.0887023	0.4721	0.509155
RVBD_1028X	membrane protein kdpF	2.85588	0.492668	4.96745	-2.86143	0.568366	-3.4298	0.0214	0.221503
RVBD_1029	potassium-transporting P-type ATPase A chain KdpA	19.2534	19.3983	26.8902	-0.47446	0.259512	-0.733973	0.0249	0.233037
RVBD_1030	potassium-transporting P-type ATPase B chain KdpB	18.2945	13.1158	16.5451	-0.964811	-0.367181	-0.59763	0.124	0.390703
RVBD_1031	potassium-transporting P-type ATPase C chain KdpC	25.1938	26.7469	18.4822	-0.398862	-0.668843	0.269981	0.3138	0.48109
RVBD_1032c	two-component system sensor histidine kinase TrcS	15.9518	16.794	16.1227	-0.411031	-0.206936	-0.204095	0.3091	0.48109
RVBD_1033c	two-component system transcriptional regulator TrcR	43.8108	35.7549	44.556	-0.778351	-0.198014	-0.580337	0.0436	0.294364
RVBD_1034c	transposase	1.98892	0.390146	0	-2.64188	-5.41844	2.77656	0.1179	0.387972
RVBD_1035c	transposase	2.62313	1.34377	0.654923	-1.41724	-2.15481	0.737576	0.3404	0.48109
RVBD_1036c	transposase	43.3726	15.4631	36.6392	-1.9706	-0.465424	-1.50518	0.0029	0.094525
RVBD_1037c	ESAT-6 like protein EsxI	53.4286	48.389	44.4369	-0.627834	-0.487859	-0.139975	0.393	0.484298
RVBD_1038c	ESAT-6 like protein EsxJ	31.7935	55.2782	26.262	0.312131	-0.497259	0.809391	0.119	0.389625
RVBD_1039c	PPE family protein PPE15	34.3753	32.4748	30.2651	-0.567356	-0.406028	-0.161328	0.2811	0.474521
RVBD_1040Ac	hypothetical protein	53.8898	97.5832	67.8899	0.370905	0.110699	0.260207	0.3667	0.48109
RVBD_1040c	PE family protein PE8	22.2403	12.4947	20.2398	-1.31556	-0.358043	-0.957517	0.0728	0.343641
RVBD_1041c	transposase	24.8185	24.924	35.8337	-0.479126	0.307424	-0.78655	0.0034	0.102843
RVBD_1043c	hypothetical protein	41.6047	45.096	42.0304	-0.36907	-0.207649	-0.161421	0.3221	0.48109
RVBD_1044	hypothetical protein	3.21301	0.79253	0.584621	-2.48201	-2.65438	0.172371	0.4265	0.495233
RVBD_1045	hypothetical protein	30.8305	37.8293	37.3053	-0.190201	0.0526135	-0.242815	0.2583	0.464137
RVBD_1046c	hypothetical protein	50.9949	41.8112	64.2302	-0.771414	0.110458	-0.881873	0.0204	0.21975
RVBD_1047	transposase	9.9795	11.8603	11.6707	-0.236102	0.0034502	-0.239552	0.2249	0.451553
RVBD_1048Ac	hypothetical protein	-99	-99	-99	-99	-99	-99	NA	NA
RVBD_1048c	hypothetical protein	17.9101	24.6222	17.2641	-0.0262333	-0.275289	0.249056	0.2553	0.464081
RVBD_1049	transcriptional repressor	26.5146	16.6561	16.147	-1.15378	-0.936139	-0.217642	0.3712	0.48109
RVBD_1050	oxidoreductase	6.08449	9.22439	4.73754	0.114674	-0.581988	0.696662	0.2327	0.456781
RVBD_1051Ac	hypothetical protein	38.0715	28.2727	32.2523	-0.914479	-0.461596	-0.452883	0.1391	0.396934
RVBD_1051c	hypothetical protein	2.20859	1.95044	0.441633	-0.657994	-2.48972	1.83172	0.0531	0.306054
RVBD_1052	hypothetical protein	37.4789	52.2142	40.4875	-0.00706137	-0.110924	0.103863	0.4376	0.498814
RVBD_1053A	hypothetical protein	14.2155	19.6075	12.9939	-0.0214266	-0.351019	0.329592	0.3428	0.48109
RVBD_1053c	hypothetical protein	9.41348	7.25098	14.2889	-0.859007	0.378865	-1.23787	0.0513	0.304021
RVBD_1054	integrase	8.0518	4.50553	7.01946	-1.3154	-0.418619	-0.896782	0.2078	0.439425
RVBD_1055	integrase	2.33478	3.76922	1.10165	0.201718	-1.26416	1.46588	0.2098	0.440697
RVBD_1056	hypothetical protein	29.8834	29.153	28.1468	-0.52099	-0.308689	-0.212301	0.2663	0.468492
RVBD_1057	hypothetical protein	46.407	44.7258	39.0721	-0.538556	-0.470506	-0.0680506	0.4017	0.48599
RVBD_1058	fatty-acid-CoA ligase FadD14	4.2548	2.89555	2.93534	-1.03897	-0.756841	-0.282133	0.3191	0.48109
RVBD_1059	dihydrodipicolinate reductase	0.818533	0.511352	0.418102	-1.13049	-1.15676	0.0262738	0.4734	0.509188
RVBD_1060	hypothetical protein	10.0859	11.5664	8.06432	-0.286924	-0.543235	0.256311	0.4011	0.48599
RVBD_1061	hypothetical protein	13.2549	12.4841	7.09004	-0.571321	-1.12374	0.552424	0.1645	0.409733
RVBD_1062	hypothetical protein	11.4128	16.7028	15.1236	0.0638814	0.183396	-0.119514	0.4165	0.491742
RVBD_1063c	hypothetical protein	9.98352	8.12605	12.3949	-0.781432	0.0896555	-0.871087	0.1086	0.381912
RVBD_1064c	lipoprotein LpqV	26.959	20.6303	26.0928	-0.870374	-0.269244	-0.60113	0.183	0.422936
RVBD_1065	hypothetical protein	20.4237	19.3678	22.2045	-0.561534	-0.101711	-0.459823	0.1099	0.381912
RVBD_1066	hypothetical protein	13.3549	15.3749	11.6146	-0.281387	-0.422501	0.141114	0.4249	0.495233
RVBD_1067c	PE-PGRS family protein PE_PGRS19	6.61538	8.72493	9.01021	-0.0859791	0.223047	-0.309026	0.2968	0.479983
RVBD_1068A	hypothetical protein	0.0256353	0	0	-0.621375	-0.621375	0	1	1
RVBD_1068c	PE-PGRS family protein PE_PGRS20	15.0494	17.158	15.5773	-0.296011	-0.172519	-0.123491	0.3864	0.483114
RVBD_1069c	hypothetical protein	48.689	39.3585	38.0387	-0.792191	-0.578415	-0.213775	0.2375	0.458013
RVBD_1070c	enoyl-CoA hydratase EchA8	19.9049	23.2661	22.4317	-0.260065	-0.049933	-0.210132	0.3626	0.48109
RVBD_1071c	enoyl-CoA hydratase EchA9	33.731	28.8902	28.7833	-0.708596	-0.451047	-0.257549	0.2442	0.459321
RVBD_1072	transmembrane protein	1.63513	1.3163	1.48163	-0.792899	-0.362496	-0.430404	0.3376	0.48109
RVBD_1073	hypothetical protein	27.3472	24.5976	25.6964	-0.63808	-0.312122	-0.325959	0.1714	0.414605
RVBD_1074c	beta-ketoacyl CoA thiolase FadA3	48.5563	56.1034	36.2978	-0.276916	-0.641951	0.365035	0.2578	0.464137
RVBD_1075c	exported protein	38.8134	31.6229	35.6121	-0.780803	-0.346502	-0.434301	0.1026	0.377732
RVBD_1076	lipase LipU	7.10614	10.5429	12.4443	0.0836326	0.585498	-0.501865	0.1773	0.418459
RVBD_1077	cystathionine beta-synthase Cbs	23.9643	20.1188	25.4655	-0.73756	-0.134707	-0.602853	0.0457	0.294364
RVBD_1078	proline rich antigen Pra	0	0	0	0	0	0	NA	NA
RVBD_1079	cystathionine gamma-synthase MetB	4.98032	5.51626	5.87882	-0.33737	0.0168688	-0.354239	0.2994	0.48109
RVBD_1080c	transcription elongation factor GreA	0.0249341	0	0.114222	-1.36224	1.47933	-2.84157	0.3595	0.48109
RVBD_1081c	membrane protein	0	0	0	0	0	0	NA	NA
RVBD_1082	mycothiol conjugate amidase Mca	13.0509	13.782	8.87942	-0.406393	-0.777139	0.370746	0.2822	0.474683
RVBD_1083	hypothetical protein	1.11904	6.35067	0	1.97416	-4.6147	6.58886	0.0337	0.267127
RVBD_1084	hypothetical protein	12.0735	13.8793	14.5669	-0.284194	0.0484343	-0.332629	0.201	0.43567
RVBD_1085c	hemolysin-like protein	28.4218	17.9585	30.2159	-1.14696	-0.134019	-1.01294	0.0278	0.244446
RVBD_1086	short-chain Z-isoprenyl diphosphate synthase	0.116742	0.0377511	0	-1.79094	-3.72878	1.93785	0.1311	0.393259
RVBD_1087	PE-PGRS family protein PE_PGRS21	12.7499	11.3526	9.47985	-0.652457	-0.649506	-0.00295074	0.4838	0.511491
RVBD_1087A	short-chain Z-isoprenyl diphosphate synthase	70.6595	63.2469	73.509	-0.64508	-0.165305	-0.479776	0.1142	0.383814
RVBD_1088	PE family protein PE9	12.0025	5.07025	5.73603	-1.72073	-1.28268	-0.438052	0.2972	0.480219
RVBD_1089	PE family protein PE10	10.2384	8.6141	2.85429	-0.731988	-2.05245	1.32047	0.1446	0.398203
RVBD_1089A	cellulase CelA2a	33.811	31.3283	20.5563	-0.5939	-0.937509	0.343609	0.2594	0.464137
RVBD_1090	cellulase CelA2b	45.9613	52.871	40.0884	-0.283231	-0.419412	0.136181	0.3859	0.483114
RVBD_1091	PE-PGRS family protein PE_PGRS22	9.31371	8.27524	6.94022	-0.655491	-0.646286	-0.00920499	0.4778	0.509822
RVBD_1092c	pantothenate kinase CoaA	0	0	0	0	0	0	NA	NA
RVBD_1093	serine hydroxymethyltransferase 1 GlyA1	0.00981815	0	0	-0.972457	-0.972457	0	1	1
RVBD_1094	acyl carrier protein desaturase DesA2	0	0	0	0	0	0	NA	NA
RVBD_1095	PHOH-like protein PhoH2	16.4469	25.5548	16.0063	0.150251	-0.261377	0.411629	0.2741	0.47241
RVBD_1096	glycosyl hydrolase	1.94379	1.73274	1.93101	-0.648079	-0.230938	-0.417142	0.2843	0.474796
RVBD_1097c	glycine and proline rich membrane protein	4.88492	4.12001	9.24532	-0.729572	0.697098	-1.42667	0.0446	0.294364
RVBD_1098c	fumarase Fum	0	0	0	0	0	0	NA	NA
RVBD_1099c	fructose 1,6-bisphosphatase GlpX	0.23368	0	0.00686729	-4.4767	-3.85785	-0.618849	0.3688	0.48109
RVBD_1100	hypothetical protein	1.10778	1.8862	1.14826	0.278757	-0.16805	0.446807	0.2893	0.477444
RVBD_1101c	membrane protein	41.4707	28.3779	31.5971	-1.03246	-0.614546	-0.417918	0.092	0.368108
RVBD_1102c	toxin MazF3	32.3411	36.4796	26.4211	-0.311514	-0.513732	0.202219	0.3437	0.48109
RVBD_1103c	antitoxin MazE3	40.8539	38.9779	40.8851	-0.552951	-0.221187	-0.331764	0.2498	0.460016
RVBD_1104	esterase/lipase	26.8243	30.1659	24.9938	-0.315877	-0.324189	0.00831136	0.5013	0.520069
RVBD_1105	esterase/lipase	18.5787	15.8913	15.545	-0.710192	-0.479189	-0.231003	0.3623	0.48109
RVBD_1106c	3-beta-hydroxysteroid dehydrogenase	25.2636	18.8383	19.1753	-0.908424	-0.619959	-0.288466	0.2317	0.456043
RVBD_1107c	exodeoxyribonuclease VII small subunit XseB	8.57408	26.2643	27.8955	1.12314	1.47192	-0.348788	0.3577	0.48109
RVBD_1108c	exodeoxyribonuclease VII large subunit XseA	18.1064	10.2405	13.4285	-1.30595	-0.65294	-0.653013	0.1546	0.405051
RVBD_1109c	hypothetical protein	12.7293	16.0578	10.1451	-0.150106	-0.548923	0.398817	0.2813	0.474521
RVBD_1110	LYTB2 protein	0.021172	0.00662945	0.0142688	-1.07054	-0.483947	-0.586595	0.3901	0.483869
RVBD_1111c	hypothetical protein	4.80417	2.84749	3.71951	-1.23759	-0.590661	-0.646932	0.1557	0.405442
RVBD_1112	GTP-binding protein YchF	0.634772	0.215536	0.564837	-1.94783	-0.38095	-1.56688	0.0438	0.294364
RVBD_1113	antitoxin VapB32	4.37445	0.0735507	0.301638	-5.16447	-3.75204	-1.41243	0.2288	0.454554
RVBD_1114	toxin VapC32	24.6425	16.7549	38.1745	-1.03905	0.408385	-1.44743	0.0409	0.289593
RVBD_1115	exported protein	22.3391	18.2982	19.9803	-0.772934	-0.38323	-0.389704	0.2108	0.441571
RVBD_1116	hypothetical protein	5.71958	18.3034	4.24368	1.18599	-0.646184	1.83217	0.2884	0.477426
RVBD_1116A	hypothetical protein	47.2848	67.378	43.1974	0.0254611	-0.352624	0.378085	0.3442	0.48109
RVBD_1117	hypothetical protein	37.7649	48.5195	56.8807	-0.123746	0.368091	-0.491837	0.147	0.400117
RVBD_1118c	hypothetical protein	38.879	42.8801	49.5862	-0.343992	0.128516	-0.472508	0.1043	0.378463
RVBD_1119c	hypothetical protein	2.96339	1.65778	0.039797	-1.28954	-5.20322	3.91368	0.158	0.406297
RVBD_1120c	hypothetical protein	9.82402	1.91098	6.10496	-2.8154	-0.904147	-1.91125	0.1076	0.381912
RVBD_1121	glucose-6-phosphate 1-dehydrogenase Zwf1	6.03768	4.00245	6.93743	-1.07696	-0.021962	-1.05499	0.0503	0.301168
RVBD_1122	6-phosphogluconate dehydrogenase,decarboxylating Gnd2	0	0.00662945	0	0.549976	0	0.549976	0.3574	0.48109
RVBD_1123c	peroxidase BpoB	23.2065	17.8776	21.913	-0.860999	-0.304902	-0.556097	0.1239	0.390703
RVBD_1124	epoxide hydrolase EphC	15.5993	9.37595	15.2411	-1.21841	-0.255696	-0.962713	0.0351	0.270729
RVBD_1125	hypothetical protein	5.94874	7.86829	8.26469	-0.0818729	0.251743	-0.333616	0.2936	0.479068
RVBD_1126c	hypothetical protein	0.0183731	0.0614825	0.474781	0.833592	3.6891	-2.85551	0.291	0.477756
RVBD_1127c	pyruvate, phosphate dikinase PpdK	1.67451	1.49108	0.661375	-0.649127	-1.55005	0.900919	0.1342	0.393259
RVBD_1128c	hypothetical protein	2.34706	1.30764	1.85758	-1.32476	-0.558394	-0.766364	0.1902	0.427803
RVBD_1129c	transcriptional regulator	8.73938	6.2764	6.2069	-0.962193	-0.715491	-0.246702	0.3294	0.48109
RVBD_1130	2-methylcitrate dehydratase PrpD	5.83221	7.17556	6.93589	-0.186199	0.0276208	-0.21382	0.3386	0.48109
RVBD_1131	methylcitrate synthase PrpC	1.43725	2.30142	0.294745	0.19267	-2.46699	2.65966	0.0838	0.357213
RVBD_1132	hypothetical protein	13.8353	15.9037	12.0328	-0.284296	-0.423585	0.139289	0.37	0.48109
RVBD_1133c	5-methyltetrahydropteroyltriglutamate- homocysteine methyltransferase MetE	0.00416094	0	0	-1.01395	-1.01395	0	1	1
RVBD_1134	hypothetical protein	9.3505	10.8588	7.56665	-0.268779	-0.52584	0.257061	0.3896	0.483769
RVBD_1135A	acetyl-CoA acetyltransferase	21.7877	18.4604	28.1364	-0.723479	0.14638	-0.869859	0.0375	0.276247
RVBD_1135c	PPE family protein PPE16	19.0856	22.6562	30.4354	-0.237926	0.45076	-0.688686	0.0931	0.369372
RVBD_1136	enoyl-CoA hydratase	24.9673	25.1322	20.1385	-0.474859	-0.531255	0.0563963	0.5207	0.536741
RVBD_1137c	hypothetical protein	17.7435	23.8091	19.4265	-0.060957	-0.0912817	0.0303247	0.4931	0.51542
RVBD_1138c	oxidoreductase	21.9694	25.9914	26.0939	-0.242784	0.0258183	-0.268602	0.2873	0.476814
RVBD_1139Ac	hypothetical protein	18.042	22.6997	20.407	-0.153999	-0.0446581	-0.109341	0.4161	0.491742
RVBD_1139c	hypothetical protein	13.775	20.2805	27.9329	0.0725515	0.797029	-0.724478	0.2721	0.47189
RVBD_1140	membrane protein	13.091	6.03725	6.15704	-1.59913	-1.30855	-0.290587	0.3155	0.48109
RVBD_1141c	enoyl-CoA hydratase EchA11	21.5388	21.0673	17.3003	-0.517061	-0.53822	0.0211589	0.4842	0.511491
RVBD_1142c	enoyl-CoA hydratase EchA10	38.1696	29.667	39.3145	-0.848449	-0.179665	-0.668784	0.1414	0.397454
RVBD_1143	alpha-methylacyl-CoA racemase Mcr	47.6518	49.273	53.7976	-0.437058	-0.0473703	-0.389688	0.1249	0.39117
RVBD_1144	3-hydroxyacyl-CoA dehydrogenase/3-hydroxy-2-methylbutyryl-CoA dehydrogenase	33.5172	23.9348	29.608	-0.970683	-0.401128	-0.569555	0.1162	0.385722
RVBD_1144Ac	hypothetical protein	7.177	3.00949	18.9344	-1.71722	1.17185	-2.88907	0.0028	0.0936885
RVBD_1145	transmembrane transporter MmpL13a	15.5131	20.3201	24.1042	-0.0959233	0.413105	-0.509028	0.1465	0.399651
RVBD_1146	transmembrane transporter MmpL13b	47.2202	45.508	49.0016	-0.538625	-0.168945	-0.36968	0.115	0.385108
RVBD_1147	hypothetical protein	25.4105	23.2256	16.0804	-0.614655	-0.881753	0.267098	0.3439	0.48109
RVBD_1147A	hypothetical protein	56.2992	56.95	57.6347	-0.468645	-0.188496	-0.280149	0.2575	0.464137
RVBD_1148c	hypothetical protein	25.036	25.3609	23.8353	-0.466691	-0.293221	-0.17347	0.2815	0.474521
RVBD_1151c	transcriptional regulator	37.1704	36.7625	26.1277	-0.501089	-0.73056	0.229471	0.2843	0.474796
RVBD_1152	transcriptional regulator	8.69782	17.5927	12.5942	0.529367	0.310722	0.218645	0.431	0.497591
RVBD_1153c	O-methyltransferase Omt	26.5568	21.248	24.2765	-0.806879	-0.351799	-0.45508	0.1531	0.404448
RVBD_1154c	hypothetical protein	22.0489	26.3188	26.4996	-0.229941	0.0428499	-0.272791	0.2372	0.458005
RVBD_1155	pyridoxamine 5'-phosphate oxidase	35.7689	39.966	40.893	-0.325227	-0.0292343	-0.295993	0.2954	0.47938
RVBD_1155A	hypothetical protein	111.922	63.0944	119.341	-1.30961	-0.129624	-1.17999	0.0448	0.294364
RVBD_1156	hypothetical protein	33.7607	26.813	31.5561	-0.817452	-0.319691	-0.497761	0.1369	0.394815
RVBD_1156A	hypothetical protein	28.0534	53.5406	52.9225	0.446383	0.692383	-0.246	0.3568	0.48109
RVBD_1157c	alanine and proline rich protein	0.50122	0.0183877	0.0510536	-4.06602	-3.07454	-0.991479	0.1693	0.414249
RVBD_1158c	alanine and proline rich protein	4.26191	0.789451	1.46609	-2.88955	-1.75148	-1.13807	0.0723	0.342994
RVBD_1159	mannosyltransferase PimE	0.700465	0.283818	1.28165	-1.76339	0.645443	-2.40883	0.0215	0.221503
RVBD_1159A	4a-hydroxytetrahydrobiopterin dehydratase	8.48077	7.48662	9.71511	-0.664215	-0.0263242	-0.637891	0.1895	0.427803
RVBD_1160	mutator protein MutT2	16.2257	25.1371	24.1901	0.145807	0.353052	-0.207245	0.3701	0.48109
RVBD_1161	respiratory nitrate reductase alpha chain NarG	17.5331	16.9596	15.6274	-0.533331	-0.388347	-0.144985	0.2866	0.476814
RVBD_1162	respiratory nitrate reductase beta chain NarH	32.0244	29.9241	27.2881	-0.583197	-0.453222	-0.129975	0.3347	0.48109
RVBD_1163	respiratory nitrate reductase delta chain NarJ	25.676	18.0093	24.0134	-0.996576	-0.318842	-0.677733	0.0578	0.312649
RVBD_1164	respiratory nitrate reductase gamma chain NarI	17.3618	18.8992	26.1188	-0.362826	0.366638	-0.729463	0.0374	0.276247
RVBD_1165	GTP-binding protein TypA/BipA	24.5376	21.2357	25.4197	-0.693582	-0.171369	-0.522213	0.0938	0.370663
RVBD_1166	lipoprotein LpqW	0	0	0	0	0	0	NA	NA
RVBD_1167c	transcriptional regulator	3.83845	4.59015	1.08449	-0.226396	-2.02743	1.80103	0.0349	0.270729
RVBD_1168c	PPE family protein PPE17	27.2288	32.6106	27.7448	-0.225136	-0.19524	-0.029896	0.4767	0.509822
RVBD_1169c	PE family protein lipase LipX	26.2798	29.0354	38.2196	-0.340873	0.317447	-0.658319	0.137	0.394815
RVBD_1170	1-D-myo-inositol 2-acetamido-2-deoxy-alpha-D-glucopyranoside deacetylase	0	0.0885729	0	2.55373	0	2.55373	0.3634	0.48109
RVBD_1170A	hypothetical protein	10.0411	7.90647	6.07235	-0.822329	-0.938543	0.116214	0.4383	0.49891
RVBD_1171	hypothetical protein	33.4103	48.6471	39.786	0.0565959	0.0295583	0.0270376	0.4875	0.512828
RVBD_1172c	PE family protein PE12	13.8848	6.64029	10.3116	-1.54771	-0.651056	-0.896651	0.045	0.294364
RVBD_1173	F420 biosynthesis protein FbiC	1.60478	0.933819	1.27946	-1.2624	-0.547855	-0.714546	0.2395	0.458738
RVBD_1174c	t-cell antigen	38.9746	20.3564	28.5091	-1.42137	-0.673111	-0.748255	0.0805	0.351467
RVBD_1175c	NADPH dependent 2,4-dienoyl-CoA reductase FadH	19.5742	18.6179	22.6994	-0.557512	-0.00869413	-0.548818	0.0751	0.34598
RVBD_1176c	hypothetical protein	17.3299	19.1314	17.6493	-0.342538	-0.195933	-0.146605	0.4389	0.49891
RVBD_1177	ferredoxin FdxC	0	0	0	0	0	0	NA	NA
RVBD_1178	succinyldiaminopimelate transaminase	1.40602	2.56787	1.8632	0.381826	0.182904	0.198922	0.3637	0.48109
RVBD_1179c	hypothetical protein	22.5649	21.9942	19.687	-0.522281	-0.419155	-0.103126	0.3566	0.48109
RVBD_1181	polyketide beta-ketoacyl synthase Pks4	23.7407	27.7434	26.3699	-0.260625	-0.0708591	-0.189766	0.1728	0.415169
RVBD_1182	polyketide synthase associated protein PapA3	20.4108	21.9328	19.8795	-0.381589	-0.260393	-0.121196	0.3413	0.48109
RVBD_1183	transmembrane transporter MmpL10	11.764	6.37097	12.1534	-1.36968	-0.175361	-1.19432	0.0002	0.0193897
RVBD_1184c	exported protein	26.8456	16.4789	28.1308	-1.18904	-0.154887	-1.03416	0.0033	0.102843
RVBD_1185c	fatty-acid-AMP ligase FadD21	44.9057	53.6561	48.8688	-0.228558	-0.100366	-0.128193	0.3194	0.48109
RVBD_1186c	hypothetical protein	8.47804	8.67766	4.82817	-0.451356	-1.03323	0.581877	0.1766	0.41785
RVBD_1187	pyrroline-5-carboxylate dehydrogenase RocA	7.27208	6.83194	6.04997	-0.574922	-0.487357	-0.0875647	0.4519	0.503131
RVBD_1188	proline dehydrogenase	4.52714	6.12125	5.32395	-0.0501243	0.011487	-0.0616113	0.4536	0.503652
RVBD_1189	sigma-70 family RNA polymerase sigma factor SigI	5.74762	4.43553	6.23304	-0.855653	-0.105082	-0.75057	0.1649	0.410459
RVBD_1190	hypothetical protein	14.3569	5.40086	7.6409	-1.89158	-1.13042	-0.761155	0.1223	0.389807
RVBD_1191	hypothetical protein	17.5267	8.71006	11.9573	-1.49186	-0.773127	-0.718728	0.1461	0.399651
RVBD_1192	hypothetical protein	36.5011	28.1422	42.7671	-0.860302	0.00616839	-0.86647	0.0152	0.198728
RVBD_1193	fatty-acid-CoA ligase FadD36	0.0799401	0.0835905	0.0244762	-0.383168	-1.64258	1.25941	0.1379	0.395599
RVBD_1194c	hypothetical protein	12.0514	12.5931	8.28656	-0.421663	-0.762081	0.340418	0.279	0.473218
RVBD_1195	PE family protein PE13	27.7462	21.6947	34.0638	-0.839198	0.073483	-0.912681	0.071	0.339382
RVBD_1196	PPE family protein PPE18	21.7363	24.8182	17.9958	-0.293923	-0.494456	0.200532	0.396	0.485569
RVBD_1197	ESAT-6 like protein EsxK	11.5216	8.64772	14.5303	-0.894249	0.111884	-1.00613	0.0437	0.294364
RVBD_1198	ESAT-6 like protein EsxL	48.9218	39.013	28.5809	-0.811156	-0.996768	0.185612	0.4024	0.48606
RVBD_1199c	transposase	10.7742	11.9741	11.6298	-0.332776	-0.112047	-0.220729	0.2607	0.464137
RVBD_1200	MFS transporter, metabolite:H+ symporter (MHS) family protein	34.6599	38.4598	43.0496	-0.335288	0.0903283	-0.425617	0.0927	0.368946
RVBD_1201c	tetrahydrodipicolinate N-succinyltransferase DapD	0	0	0	0	0	0	NA	NA
RVBD_1202	succinyl-diaminopimelate desuccinylase DapE	0.0117093	0	0	-1.2088	-1.2088	0	1	1
RVBD_1203c	hypothetical protein	10.6764	11.9381	11.024	-0.323668	-0.17585	-0.147818	0.4331	0.498645
RVBD_1204c	hypothetical protein	41.1049	29.395	40.9923	-0.968865	-0.226297	-0.742568	0.0153	0.198728
RVBD_1205	hypothetical protein	7.24255	4.36809	15.0994	-1.21204	0.836567	-2.0486	0.002	0.07562
RVBD_1206	fatty-acid-CoA ligase FadD6	13.577	20.4481	12.8591	0.105343	-0.300682	0.406024	0.0699	0.33802
RVBD_1207	dihydropteroate synthase 2 FolP2	3.9186	1.69768	2.6587	-1.68056	-0.778246	-0.902312	0.1809	0.421066
RVBD_1208	glucosyl-3-phosphoglycerate synthase GpgS	0	0	0	0	0	0	NA	NA
RVBD_1209	DivIVA family protein	24.3472	16.0019	20.2032	-1.08903	-0.490874	-0.598154	0.2897	0.477444
RVBD_1210	DNA-3-methyladenine glycosylase I TagA	57.627	55.7279	105.666	-0.533628	0.652188	-1.18582	0.0499	0.301168
RVBD_1211	hypothetical protein	4.74002	0	0.144163	-7.06308	-4.90606	-2.15702	0.04	0.285358
RVBD_1212c	glycosyltransferase GlgA	30.125	6.15117	34.9007	-2.77621	-0.0100988	-2.76611	0	0
RVBD_1213	glucose-1-phosphate adenylyltransferase GlgC	10.8733	2.31411	10.9333	-2.71416	-0.214352	-2.49981	0	0
RVBD_1214c	PE family protein PE14	6.27882	21.279	6.62027	1.2716	-0.145299	1.4169	0.0258	0.238267
RVBD_1215c	hydrolase	10.3606	11.4091	6.98802	-0.346142	-0.789981	0.443839	0.2156	0.446676
RVBD_1216c	integral membrane protein	16.891	21.8394	25.1121	-0.114694	0.349602	-0.464296	0.1027	0.377732
RVBD_1217c	antibiotic transporter permease	3.28038	3.81487	1.98322	-0.267017	-0.945496	0.678479	0.2013	0.43567
RVBD_1218c	antibiotic transporter ATP-binding protein	8.90493	14.2396	4.94973	0.191327	-1.06542	1.25675	0.1084	0.381912
RVBD_1219c	transcriptional regulator	10.1623	23.224	4.92269	0.706177	-1.26525	1.97143	0.0128	0.180585
RVBD_1220c	methyltransferase	13.6221	9.08427	11.8872	-1.06827	-0.418423	-0.64985	0.1375	0.395352
RVBD_1221	RNA polymerase sigma factor SigE	2.12832	3.07659	2.45973	0.0460108	-0.0135535	0.0595643	0.4693	0.508502
RVBD_1222	anti-sigma factor RseA	63.0617	77.6286	66.3892	-0.185377	-0.148031	-0.0373457	0.4826	0.511267
RVBD_1223	serine protease HtrA	3.02556	7.26518	3.50225	0.777081	-0.0112857	0.788367	0.1959	0.430547
RVBD_1224	protein TatB	0	0	0	0	0	0	NA	NA
RVBD_1225c	HAD hydrolase, family IIA	24.1463	26.7797	28.2557	-0.335719	0.0043418	-0.34006	0.3204	0.48109
RVBD_1226c	transmembrane protein	17.9069	18.3336	18.2782	-0.451171	-0.192675	-0.258496	0.2525	0.462122
RVBD_1227c	transmembrane protein	10.6209	7.17879	7.82001	-1.04707	-0.662173	-0.384896	0.3099	0.48109
RVBD_1228	lipoprotein LpqX	50.5879	55.4138	29.6517	-0.353846	-0.992619	0.638773	0.0677	0.335044
RVBD_1229c	mrp protein	0.381027	0.0851522	0.205034	-2.48301	-1.07834	-1.40467	0.1412	0.397454
RVBD_1230c	membrane protein	20.4834	16.7396	22.0787	-0.776258	-0.114148	-0.66211	0.044	0.294364
RVBD_1231c	membrane protein	19.9299	20.5345	16.1733	-0.44178	-0.52307	0.0812898	0.4518	0.503131
RVBD_1232c	hypothetical protein	48.2528	35.4375	56.3761	-0.930411	0.00208035	-0.932491	0.0128	0.180585
RVBD_1233c	hypothetical protein	12.0152	24.7058	12.3779	0.554277	-0.179367	0.733644	0.0561	0.310405
RVBD_1234	transmembrane protein	6.6613	6.18155	7.28357	-0.591519	-0.0933204	-0.498199	0.2486	0.460016
RVBD_1235	sugar-binding lipoprotein LpqY	4.81157	4.80037	2.25546	-0.488211	-1.31335	0.825143	0.1379	0.395599
RVBD_1236	sugar-transport ABC transporter integral membrane protein SugA	4.44014	4.336	2.06198	-0.51861	-1.32529	0.806676	0.1404	0.397345
RVBD_1237	sugar-transport ABC transporter integral membrane protein SugB	1.21606	1.32222	0.0962409	-0.360666	-3.70139	3.34072	0.0087	0.152999
RVBD_1238	sugar-transport ABC transporter ATP-binding protein	4.58609	2.59707	3.86578	-1.30317	-0.46821	-0.834957	0.089	0.365387
RVBD_1239c	magnesium and cobalt transporter CorA	10.0716	9.21415	20.8437	-0.613364	0.826567	-1.43993	0.0027	0.0928064
RVBD_1240	malate dehydrogenase Mdh	0	0	0	0	0	0	NA	NA
RVBD_1241	antitoxin VapB33	6.6299	47.7177	32.9609	2.33732	2.06783	0.269492	0.3535	0.48109
RVBD_1242	toxin VapC33	19.8588	20.2349	19.9831	-0.457926	-0.213203	-0.244723	0.3111	0.48109
RVBD_1243c	PE-PGRS family protein PE_PGRS23	17.9829	15.2796	17.8371	-0.720059	-0.234032	-0.486027	0.0639	0.326054
RVBD_1244	lipoprotein LpqZ	20.3415	5.02132	27.3506	-2.49782	0.204585	-2.7024	0.0001	0.0111206
RVBD_1245c	oxidoreductase	18.3944	14.7437	18.0451	-0.803991	-0.2499	-0.554092	0.191	0.427803
RVBD_1246c	toxin RelE	26.6521	32.402	33.0318	-0.203425	0.0871527	-0.290577	0.2874	0.476814
RVBD_1247c	antitoxin RelB	21.1936	11.4098	13.0324	-1.37619	-0.922466	-0.453725	0.2059	0.438613
RVBD_1248c	2-oxoglutarate decarboxylase	0.00505621	0	0.00194076	-1.39402	-0.775171	-0.618849	0.3737	0.48109
RVBD_1249c	membrane protein	39.3508	42.9323	37.5775	-0.359636	-0.28882	-0.0708151	0.4415	0.499458
RVBD_1250	drug:H+ antiporter-2 (14 Spanner) (DHA2) family drug resistance MFS transporter	18.5528	12.693	19.7564	-1.03265	-0.131674	-0.90098	0.0019	0.0740608
RVBD_1251c	hypothetical protein	15.5752	15.7073	14.1291	-0.473159	-0.362914	-0.110245	0.348	0.48109
RVBD_1252c	lipoprotein LprE	26.3837	24.4859	26.3735	-0.592552	-0.222762	-0.36979	0.261	0.464137
RVBD_1253	cold shock DeaD-box protein A DeaD	9.7387	4.66355	5.8619	-1.54656	-0.954187	-0.592378	0.0822	0.354792
RVBD_1254	acyltransferase	0	0.00713941	0.0076832	0.947197	1.13657	-0.189374	0.4728	0.509155
RVBD_1255c	transcriptional regulator	9.66741	16.1304	10.572	0.252814	-0.0931999	0.346014	0.3309	0.48109
RVBD_1256c	cytochrome P450 130 Cyp130	16.6539	21.965	22.0764	-0.0860357	0.184155	-0.270191	0.2626	0.466146
RVBD_1257c	glycolate oxidase subunit GlcD	8.21378	16.6625	12.3854	0.534572	0.369776	0.164797	0.4266	0.495233
RVBD_1258c	H+ antiporter protein	27.9208	28.0902	29.0454	-0.476569	-0.165383	-0.311186	0.1786	0.419172
RVBD_1259	uracil DNA glycosylase UdgB	3.66028	6.10421	3.88424	0.251782	-0.136315	0.388097	0.3388	0.48109
RVBD_1260	oxidoreductase	10.1515	5.34127	6.36012	-1.41067	-0.896342	-0.514327	0.173	0.415169
RVBD_1261c	deazaflavin-dependent nitroreductase	9.21787	7.16308	6.44547	-0.847655	-0.737184	-0.110471	0.4397	0.499101
RVBD_1262c	hypothetical protein	20.4508	17.7745	25.9241	-0.686235	0.119548	-0.805783	0.1409	0.397454
RVBD_1263	amidase AmiB2	15.0952	14.8631	21.2388	-0.507519	0.27011	-0.777629	0.0974	0.373878
RVBD_1264	adenylate cyclase	23.5886	23.925	23.2	-0.464744	-0.246229	-0.218515	0.2837	0.474796
RVBD_1265	hypothetical protein	2.46395	5.11001	5.1435	0.564466	0.836046	-0.27158	0.3923	0.484259
RVBD_1266c	transmembrane serine/threonine-protein kinase H PknH	20.907	14.8346	20.0872	-0.980109	-0.280028	-0.700081	0.0125	0.180585
RVBD_1267c	transcriptional regulator EmbR	17.182	19.2449	18.4136	-0.321695	-0.122463	-0.199232	0.3289	0.48109
RVBD_1268c	hypothetical protein	30.7326	32.0051	36.6516	-0.426688	0.0317017	-0.458389	0.1917	0.427803
RVBD_1269c	secreted protein	14.1094	12.9744	23.072	-0.605462	0.486568	-1.09203	0.0367	0.276247
RVBD_1270c	lipoprotein LprA	16.5261	14.8611	22.9766	-0.638	0.252842	-0.890843	0.039	0.282489
RVBD_1271c	secreted protein	12.1621	10.0714	10.9674	-0.755888	-0.370851	-0.385037	0.2832	0.474796
RVBD_1272c	ABC transporter membrane protein	3.50286	1.7211	3.3238	-1.50701	-0.297646	-1.20937	0.0202	0.218843
RVBD_1273c	ABC transporter membrane protein	3.05932	1.43575	2.25756	-1.57267	-0.659615	-0.913055	0.1119	0.383506
RVBD_1274	lipoprotein LprB	2.34696	0.291177	0.91504	-3.28942	-1.53882	-1.75059	0.2982	0.480603
RVBD_1275	lipoprotein LprC	0	0	0	0	0	0	NA	NA
RVBD_1276c	phosphohistidine phosphatase	8.81869	3.56289	8.95928	-1.78476	-0.19908	-1.58568	0.0211	0.221503
RVBD_1277	hypothetical protein	10.7886	14.9261	10.1468	-0.0170894	-0.310648	0.293559	0.2719	0.47189
RVBD_1278	hypothetical protein	3.59765	2.56374	4.2347	-0.97226	0.0127925	-0.985053	0.0327	0.261393
RVBD_1279	dehydrogenase FAD flavoprotein gmc oxidoreductase	21.7152	15.1733	17.4895	-1.00227	-0.534461	-0.467813	0.0987	0.373933
RVBD_1280c	periplasmic oligopeptide-binding lipoprotein OppA	10.112	14.2781	10.516	0.0123041	-0.165781	0.178085	0.3343	0.48109
RVBD_1281c	oligopeptide-transport ABC transporter ATP-binding protein OppD	7.89223	10.6354	9.40841	-0.0550239	0.0311055	-0.0861294	0.4264	0.495233
RVBD_1282c	oligopeptide-transport ABC transporter integral membrane protein OppC	7.55023	19.3843	13.1416	0.874093	0.576598	0.297495	0.2997	0.48109
RVBD_1283c	oligopeptide-transport ABC transporter integral membrane protein OppB	7.39279	9.52177	7.30129	-0.1202	-0.240119	0.119919	0.416	0.491742
RVBD_1284	beta-carbonic anhydrase	9.56599	1.10548	5.90129	-3.55939	-0.916087	-2.64331	0.0036	0.105646
RVBD_1285	sulfate adenylyltransferase subunit 2 CysD	0	0	0.0157609	0	1.32944	-1.32944	0.3569	0.48109
RVBD_1286	bifunctional enzyme CysN/CysC	0.0265438	0.0291707	0.0148338	-0.296262	-0.861956	0.565694	0.3312	0.48109
RVBD_1287	Rrf2 family protein	1.97072	2.21337	3.81255	-0.315767	0.726199	-1.04197	0.0704	0.338654
RVBD_1288	mycolyltransferase II	31.3841	30.6147	34.9538	-0.521148	-0.0669651	-0.454183	0.0349	0.270729
RVBD_1289	hypothetical protein	11.6526	11.434	13.36	-0.511999	-0.025088	-0.486911	0.2305	0.455537
RVBD_1290A	hypothetical protein	10.0378	11.1194	6.94222	-0.337019	-0.752361	0.415342	0.3585	0.48109
RVBD_1290c	hypothetical protein	36.779	34.1009	30.1027	-0.594417	-0.511309	-0.0831079	0.3701	0.48109
RVBD_1291c	secreted protein	70.4379	68.6366	62.1578	-0.522374	-0.402494	-0.11988	0.4308	0.497512
RVBD_1292	arginyl-tRNA synthetase ArgS	0	0	0	0	0	0	NA	NA
RVBD_1293	diaminopimelate decarboxylase LysA	0	0	0	0	0	0	NA	NA
RVBD_1294	homoserine dehydrogenase ThrA	0.00648666	0.010149	0	0.0858436	-1.06334	1.14918	0.3589	0.48109
RVBD_1295	threonine synthase ThrC	0.00936747	0.00464061	0	-0.65882	-1.2088	0.549976	0.361	0.48109
RVBD_1295A	hypothetical protein	-99	-99	-99	-99	-99	-99	NA	NA
RVBD_1296	homoserine kinase ThrB	0	0	0	0	0	0	NA	NA
RVBD_1297	transcription termination factor Rho	0.0357834	0	0.611471	-2.7028	3.64972	-6.35252	0.0499	0.301168
RVBD_1298	50S ribosomal protein L31 RpmE	0	0	0	0	0	0	NA	NA
RVBD_1299	peptide chain release factor 1 PrfA	0	0.0105072	0	0.795357	0	0.795357	0.3615	0.48109
RVBD_1300	HemK protein	0	0	0	0	0	0	NA	NA
RVBD_1301	Sua5/YciO/YrdC/YwlC family protein	0	0.00928123	0	0.549976	0	0.549976	0.3633	0.48109
RVBD_1302	undecaprenyl-phosphate alpha-N-acetylglucosaminyltransferase Rfe	9.94862	5.99309	7.59845	-1.21518	-0.610609	-0.604572	0.184	0.42361
RVBD_1303	hypothetical protein	6.64723	0.791253	2.5607	-3.4753	-1.58305	-1.89225	0.085	0.358689
RVBD_1304	ATP synthase A chain AtpB	0	0	0	0	0	0	NA	NA
RVBD_1305	ATP synthase C chain AtpE	0	0	0	0	0	0	NA	NA
RVBD_1306	ATP synthase B chain AtpF	0	0	0	0	0	0	NA	NA
RVBD_1307	ATP synthase delta chain AtpH	0.00384529	0	0	-0.621375	-0.621375	0	1	1
RVBD_1308	ATP synthase alpha chain AtpA	0.285977	0.0387619	1.03334	-3.12646	1.61168	-4.73814	0.0177	0.209663
RVBD_1309	ATP synthase gamma chain AtpG	0.0118413	0	0	-1.3173	-1.3173	0	1	1
RVBD_1310	ATP synthase beta chain AtpD	0.00343635	0	0.00446374	-0.566659	0.0521897	-0.618849	0.3647	0.48109
RVBD_1311	ATP synthase epsilon chain AtpC	0	0	0	0	0	0	NA	NA
RVBD_1312	secreted protein	0.278827	0.183211	1.19015	-1.0139	1.81928	-2.83318	0.0776	0.349944
RVBD_1313c	transposase	21.7969	26.7952	26.0886	-0.187497	0.0368859	-0.224383	0.3031	0.48109
RVBD_1314c	cob(I)yrinic acid a,c-diamide adenosyltransferase	14.7489	14.4614	10.434	-0.513434	-0.721106	0.207672	0.3661	0.48109
RVBD_1315	UDP-N-acetylglucosamine 1-carboxyvinyltransferase MurA	0	0	0	0	0	0	NA	NA
RVBD_1316c	methylated-DNA-protein-cysteine methyltransferase Ogt	30.461	45.4058	24.4386	0.0904391	-0.539855	0.630294	0.1568	0.405715
RVBD_1317c	bifunctional regulatory protein and DNA repair enzyme AlkA	25.1013	19.7951	31.8103	-0.827554	0.119288	-0.946843	0.01	0.162974
RVBD_1318c	adenylate cyclase	35.2492	36.0284	41.4545	-0.453772	0.0115432	-0.465315	0.1062	0.380238
RVBD_1319c	adenylate cyclase	31.7079	28.9151	38.1218	-0.618323	0.0433737	-0.661697	0.0092	0.157399
RVBD_1320c	adenylate cyclase	32.8704	30.2229	27.2962	-0.606457	-0.490394	-0.116063	0.328	0.48109
RVBD_1321	hypothetical protein	37.4346	35.4833	36.9893	-0.562437	-0.239573	-0.322864	0.2242	0.451553
RVBD_1322	hypothetical protein	31.0703	21.3797	22.3937	-1.02335	-0.694016	-0.329337	0.3212	0.48109
RVBD_1322A	methylmalonyl-CoA epimerase	8.65515	12.9637	7.88317	0.0971605	-0.356063	0.453224	0.3388	0.48109
RVBD_1323	acetyl-CoA acetyltransferase FadA4	37.7423	38.0033	21.8162	-0.475334	-1.01278	0.537446	0.0801	0.351467
RVBD_1324	thioredoxin	0.0408021	0.0490338	0.0332939	-0.135151	-0.303683	0.168532	0.4824	0.511198
RVBD_1325c	PE-PGRS family protein PE_PGRS24	9.81761	6.09327	8.50676	-1.17095	-0.428428	-0.742523	0.1295	0.392898
RVBD_1326c	1,4-alpha-glucan-branching enzyme GlgB	0.00183109	0	0	-0.621375	-0.621375	0	1	1
RVBD_1327c	glucanase GlgE	0	0	0.00512213	0	1.13657	-1.13657	0.3705	0.48109
RVBD_1328	glycogen phosphorylase GlgP	1.50023	1.21535	1.01724	-0.787021	-0.780717	-0.00630371	0.4864	0.512421
RVBD_1329c	ATP-dependent DNA helicase DinG	10.3016	8.50496	12.7324	-0.761344	0.0831915	-0.844535	0.0481	0.299122
RVBD_1330c	nicotinate phosphoribosyltransferase PncB1	20.3803	11.5633	17.866	-1.30239	-0.412199	-0.890196	0.0188	0.213462
RVBD_1331	ATP-dependent Clp protease adapter protein ClpS	29.1598	22.6286	16.3722	-0.850127	-1.0536	0.203476	0.3648	0.48109
RVBD_1332	transcriptional regulator	4.14945	1.16954	1.19384	-2.28466	-1.9983	-0.286367	0.3569	0.48109
RVBD_1333	hydrolase	13.9888	15.7573	19.711	-0.313405	0.272138	-0.585543	0.1631	0.409567
RVBD_1334	hydrolase	27.5813	31.3555	42.6954	-0.300254	0.407846	-0.7081	0.0658	0.330398
RVBD_1335	sulfur carrier protein CysO	43.2191	18.1099	38.7217	-1.73809	-0.380631	-1.35746	0.0043	0.109387
RVBD_1336	cysteine synthase B CysM	22.24	8.89434	29.346	-1.80641	0.177557	-1.98396	0	0
RVBD_1337	membrane protein	11.7736	8.9921	11.0486	-0.873128	-0.313756	-0.559372	0.316	0.48109
RVBD_1338	glutamate racemase MurI	0.00359144	0	0.0080753	-0.487734	0.340271	-0.828005	0.3708	0.48109
RVBD_1339	hypothetical protein	0	0.00488486	0	0.549976	0	0.549976	0.3769	0.481183
RVBD_1340	ribonuclease RphA	0.0144115	0.142788	0	2.15315	-1.2088	3.36194	0.3623	0.48109
RVBD_1341	nucleoside-triphosphatase	12.0746	4.7604	24.1528	-1.81958	0.776402	-2.59599	0.0124	0.180585
RVBD_1342c	integral membrane protein	0	0	0	0	0	0	NA	NA
RVBD_1343c	lipoprotein LprD	0.102381	0.0122584	0	-2.46768	-3.26304	0.795357	0.3597	0.48109
RVBD_1344	acyl carrier protein MbtL	28.808	22.3626	26.329	-0.850237	-0.352011	-0.498226	0.1971	0.431427
RVBD_1345	fatty acyl-AMP ligase MbtM	3.15106	3.82739	2.63642	-0.204471	-0.47853	0.274059	0.2516	0.461308
RVBD_1346	acyl-CoA dehydrogenase MbtN	10.3496	9.31651	8.35133	-0.636346	-0.531251	-0.105096	0.4326	0.498336
RVBD_1347c	lysine N-acetyltransferase MbtK	0.0041045	0.0105072	0	0.307623	-0.487734	0.795357	0.3666	0.48109
RVBD_1348	iron-regulated transporter IrtA	0.328109	0.0796577	0.0820344	-2.45185	-2.16356	-0.288286	0.3938	0.484845
RVBD_1349	iron-regulated transporter IrtB	0.0430493	0.0547221	0.014096	-0.11771	-1.36729	1.24958	0.1345	0.393259
RVBD_1350	3-oxoacyl-[acyl-carrier protein] reductase FabG2	6.45519	7.81127	4.33657	-0.209996	-0.794733	0.584738	0.227	0.45384
RVBD_1351	hypothetical protein	19.2197	13.6288	15.2315	-0.980307	-0.557417	-0.42289	0.3361	0.48109
RVBD_1352	hypothetical protein	10.5353	22.1133	18.9328	0.582952	0.621886	-0.0389341	0.4735	0.509188
RVBD_1353c	transcriptional regulator	4.05883	12.0463	9.44513	1.08196	0.994169	0.0877952	0.4774	0.509822
RVBD_1354c	diguanylate cyclase (GGDEF) domain-containing protein	8.54116	9.98053	8.62879	-0.260633	-0.207581	-0.053052	0.4394	0.49891
RVBD_1355c	molybdopterin biosynthesis protein MoeY	4.65038	4.92388	5.07336	-0.402624	-0.0967247	-0.305899	0.2802	0.474521
RVBD_1356c	hypothetical protein	8.91515	11.0866	9.33017	-0.170839	-0.156655	-0.014184	0.4623	0.506247
RVBD_1357Ac	hypothetical protein	0.769928	0	0	-4.10169	-4.10169	0	1	1
RVBD_1357c	hypothetical protein	20.0967	22.8241	19.4503	-0.301644	-0.269398	-0.0322459	0.4602	0.506247
RVBD_1358	transcriptional regulator	14.5629	14.0777	14.7987	-0.534235	-0.199192	-0.335043	0.1135	0.383506
RVBD_1359	transcriptional regulator	10.9199	11.1999	11.2793	-0.44849	-0.175528	-0.272962	0.3082	0.48109
RVBD_1359Ac	hypothetical protein	16.346	24.3755	19.1418	0.0909084	0.00538078	0.0855277	0.4796	0.510089
RVBD_1360	oxidoreductase	54.5292	42.4782	44.5523	-0.845519	-0.513805	-0.331714	0.1583	0.406297
RVBD_1361c	PPE family protein PPE19	24.9687	32.7634	24.4539	-0.093427	-0.252339	0.158912	0.3694	0.48109
RVBD_1362c	membrane protein	12.6091	11.4658	13.4379	-0.621926	-0.130442	-0.491484	0.2381	0.458013
RVBD_1363c	membrane protein	21.4056	15.7287	23.3704	-0.928925	-0.0956202	-0.833305	0.0501	0.301168
RVBD_1364c	anti-anti-sigma factor	2.76957	2.4141	1.85201	-0.682196	-0.801235	0.119039	0.4814	0.51096
RVBD_1365c	anti-anti-sigma factor RsfA	15.6056	14.9445	10.4244	-0.546665	-0.802533	0.255868	0.3854	0.483086
RVBD_1366	hypothetical protein	12.7423	10.5456	13.6846	-0.757818	-0.119387	-0.638431	0.1084	0.381912
RVBD_1367c	hypothetical protein	33.1307	29.6289	23.3951	-0.646397	-0.724131	0.0777342	0.4137	0.490806
RVBD_1368	lipoprotein LprF	61.0516	45.6519	68.1946	-0.90436	-0.0627427	-0.841618	0.0127	0.180585
RVBD_1369c	transposase	26.4809	26.195	26.4525	-0.500946	-0.22388	-0.277066	0.1127	0.383506
RVBD_1370c	transposase	24.4761	22.0408	25.3462	-0.635456	-0.171733	-0.463723	0.1498	0.401681
RVBD_1371	membrane protein	3.76477	3.47955	3.06098	-0.598152	-0.520172	-0.0779796	0.4495	0.502643
RVBD_1372	hypothetical protein	4.79035	5.25868	5.36229	-0.3502	-0.0595713	-0.290629	0.368	0.48109
RVBD_1373	glycolipid sulfotransferase	35.6109	28.2168	34.0922	-0.820959	-0.285202	-0.535758	0.047	0.295194
RVBD_1374c	hypothetical protein	50.2976	38.1755	46.7536	-0.883021	-0.327729	-0.555292	0.0815	0.35379
RVBD_1375	hypothetical protein	71.8909	62.2169	60.227	-0.693851	-0.47774	-0.216111	0.246	0.459321
RVBD_1376	hypothetical protein	37.0627	38.8253	30.9399	-0.41828	-0.482753	0.064473	0.4482	0.501671
RVBD_1377c	transferase	14.7221	8.99163	17.5792	-1.19537	0.0334696	-1.22884	0.0127	0.180585
RVBD_1378c	hypothetical protein	25.8348	25.4656	24.9697	-0.506054	-0.271461	-0.234592	0.2533	0.462224
RVBD_1379	pyrimidine operon regulatory protein PyrR	0.170857	0.0397767	0.447241	-1.97003	1.07792	-3.04794	0.0538	0.306644
RVBD_1380	aspartate carbamoyltransferase PyrB	0	0.00713941	0.0137346	0.549976	1.05054	-0.500559	0.3879	0.483245
RVBD_1381	dihydroorotase PyrC	0	0	0	0	0	0	NA	NA
RVBD_1382	exported or membrane protein	0	0	0	0	0	0	NA	NA
RVBD_1383	carbamoyl-phosphate synthase small chain CarA	0	0	0.00743957	0	0.618849	-0.618849	0.3666	0.48109
RVBD_1384	carbamoyl-phosphate synthase large chain CarB	0.0012492	0	0	-0.487734	-0.487734	0	1	1
RVBD_1385	orotidine 5'-phosphate decarboxylase PyrF	0.0128176	0	0	-0.621375	-0.621375	0	1	1
RVBD_1386	PE family protein PE15	38.8713	37.1011	71.6836	-0.552258	0.660221	-1.21248	0.0132	0.182818
RVBD_1387	PPE family protein PPE20	37.0476	30.8373	68.7064	-0.749984	0.668593	-1.41858	0	0
RVBD_1388	integration host factor MihF	0.146425	0.0630434	0	-1.35018	-3.03119	1.68101	0.3587	0.48109
RVBD_1389	guanylate kinase Gmk	0	0	0	0	0	0	NA	NA
RVBD_1390	DNA-directed RNA polymerase omega chain RpoZ	0	0	0	0	0	0	NA	NA
RVBD_1391	DNA/pantothenate metabolism flavoprotein Dfp	0.0891936	0.487599	1.38906	1.8834	3.63612	-1.75272	0.1149	0.385108
RVBD_1392	s-adenosylmethionine synthetase MetK	0.00302437	0	0	-0.487734	-0.487734	0	1	1
RVBD_1393c	cyclohexanone monooxygenase	20.8468	22.5718	18.6638	-0.370629	-0.381868	0.0112398	0.4972	0.517274
RVBD_1394c	cytochrome P450 132 Cyp132	28.6498	32.0327	27.0325	-0.324312	-0.306135	-0.0181766	0.4838	0.511491
RVBD_1395	transcriptional regulator	13.626	9.79869	13.8979	-0.960291	-0.193762	-0.766529	0.0476	0.29748
RVBD_1396c	PE-PGRS family protein PE_PGRS25	9.56664	7.16064	6.48715	-0.901792	-0.781529	-0.120263	0.4096	0.489629
RVBD_1397c	toxin VapC10	10.0818	7.74702	6.20119	-0.862674	-0.920481	0.0578073	0.5261	0.541864
RVBD_1398c	antitoxin VapB10	15.2431	11.3174	17.1143	-0.912059	-0.0552146	-0.856844	0.1381	0.395873
RVBD_1399c	lipase LipH	15.2906	12.6096	14.2513	-0.762929	-0.323719	-0.439209	0.2223	0.451529
RVBD_1400c	lipase LipH	2.67047	1.65205	5.36103	-1.17287	0.781236	-1.9541	0.0108	0.171575
RVBD_1401	membrane protein	0.697703	0.0723236	0.837277	-3.36364	0.0396974	-3.40334	0.0741	0.343769
RVBD_1402	primosomal protein N' PriA	0	0	0	0	0	0	NA	NA
RVBD_1403c	methyltransferase	27.0406	18.675	26.5089	-1.01896	-0.250949	-0.768007	0.0462	0.295056
RVBD_1404	transcriptional regulator	2.90567	1.01494	0.34272	-1.97295	-3.21936	1.24641	0.2092	0.44066
RVBD_1405c	methyltransferase	10.5583	5.38821	10.6571	-1.4531	-0.208709	-1.2444	0.0437	0.294364
RVBD_1406	methionyl-tRNA formyltransferase Fmt	0.00854509	0	0	-0.621375	-0.621375	0	1	1
RVBD_1407	protein Fmu	5.7154	4.37735	6.0896	-0.868804	-0.130737	-0.738067	0.0523	0.305164
RVBD_1408	ribulose-phosphate 3-epimerase Rpe	0.512414	0.342154	0.184433	-1.03525	-1.63026	0.59501	0.3781	0.481183
RVBD_1409	bifunctional riboflavin biosynthesis protein RibG	0	0	0	0	0	0	NA	NA
RVBD_1410c	MFS drug efflux transporter P55	3.08893	4.1255	6.57923	-0.0678606	0.867412	-0.935273	0.2333	0.456928
RVBD_1411c	lipoprotein LprG	0	0	0	0	0	0	NA	NA
RVBD_1412	riboflavin synthase alpha chain RibC	0.571632	0	0.919082	-4.85848	0.449004	-5.30748	0.1231	0.389807
RVBD_1413	hypothetical protein	53.8587	60.4794	51.4301	-0.318006	-0.288818	-0.0291879	0.4729	0.509155
RVBD_1414	hypothetical protein	6.06933	4.26539	5.86419	-0.985937	-0.270249	-0.715689	0.3355	0.48109
RVBD_1415	riboflavin biosynthesis protein RibA2	0.0149605	0	0	-1.36224	-1.36224	0	1	1
RVBD_1416	riboflavin synthase beta chain RibH	0	0	0	0	0	0	NA	NA
RVBD_1417	membrane protein	0.959659	2.67293	1.82695	0.979237	0.69621	0.283027	0.457	0.505497
RVBD_1418	lipoprotein LprH	19.3794	17.5533	10.6742	-0.627799	-1.08194	0.454142	0.2178	0.448406
RVBD_1419	lectin	9.17116	16.8959	11.8415	0.394992	0.14585	0.249142	0.4103	0.489847
RVBD_1420	excinuclease ABC UvrC	0.89849	0.140613	0.297994	-3.1	-1.79494	-1.30506	0.1547	0.405051
RVBD_1421	nucleotide-binding protein	0.301088	0.099598	0.0656651	-1.97721	-2.28084	0.303622	0.3832	0.482477
RVBD_1422	hypothetical protein	5.66408	3.06988	2.8243	-1.36387	-1.22193	-0.141944	0.4416	0.499458
RVBD_1423	transcriptional regulator WhiA	0	0	0	0	0	0	NA	NA
RVBD_1424c	membrane protein	8.52276	9.09643	9.51482	-0.391051	-0.0634806	-0.32757	0.3064	0.48109
RVBD_1425	diacylglycerol acyltransferase	30.9737	27.6607	28.269	-0.648426	-0.354111	-0.294314	0.2192	0.448406
RVBD_1426c	esterase LipO	8.99902	8.66128	9.7085	-0.540244	-0.112846	-0.427398	0.2065	0.438613
RVBD_1427c	long-chain-fatty-acid-CoA ligase FadD12	8.86525	10.2379	13.0612	-0.277475	0.336402	-0.613877	0.0989	0.373949
RVBD_1428c	hypothetical protein	24.3439	17.4704	17.7208	-0.963626	-0.680226	-0.2834	0.2499	0.460016
RVBD_1429	hypothetical protein	22.396	25.7544	20.1041	-0.283757	-0.378013	0.0942565	0.3985	0.485938
RVBD_1430	PE family protein PE16	12.1916	9.53796	8.36938	-0.839216	-0.76478	-0.074436	0.4156	0.491742
RVBD_1431	hypothetical protein	15.6956	17.6823	18.0422	-0.313352	-0.0213679	-0.291984	0.2013	0.43567
RVBD_1432	oxidoreductase	0.00741916	0.0152235	0.00746194	0.276591	-0.0932485	0.369839	0.4743	0.509538
RVBD_1433	exported protein	28.3264	20.4895	25.823	-0.952283	-0.355759	-0.596524	0.0759	0.34625
RVBD_1434	hypothetical protein	8.23247	17.957	20.4262	0.63088	1.07553	-0.444652	0.4393	0.49891
RVBD_1435c	proline and glycine and valine rich secreted protein	8.42132	12.6357	7.49801	0.0998635	-0.389456	0.48932	0.2607	0.464137
RVBD_1436	glyceraldehyde 3-phosphate dehydrogenase Gap	0	0	0	0	0	0	NA	NA
RVBD_1437	phosphoglycerate kinase Pgk	0.00480661	0	0	-0.621375	-0.621375	0	1	1
RVBD_1438	triosephosphate isomerase Tpi	0	0	0.0168116	0	1.32944	-1.32944	0.3698	0.48109
RVBD_1439A	hypothetical protein	30.71	67.9424	35.0828	0.658947	-0.0302637	0.689211	0.1487	0.401529
RVBD_1439c	hypothetical protein	27.7421	31.0213	28.4773	-0.323975	-0.184509	-0.139466	0.3747	0.48109
RVBD_1440	preprotein translocase subunit SecG	5.47939	8.04364	3.0795	0.0680608	-1.04568	1.11374	0.2506	0.460407
RVBD_1441c	PE-PGRS family protein PE_PGRS26	9.68996	5.89491	9.41051	-1.20091	-0.264373	-0.93654	0.0499	0.301168
RVBD_1442	biotin sulfoxide reductase BisC	29.6218	24.4308	28.0821	-0.763256	-0.299358	-0.463898	0.0541	0.306644
RVBD_1443A	hypothetical protein	3.06461	0.960696	2.64904	-2.1025	-0.426828	-1.67567	0.152	0.40359
RVBD_1443Bc	hypothetical protein	6.50894	5.38744	3.87757	-0.747462	-0.954731	0.207269	0.4107	0.490015
RVBD_1443c	hypothetical protein	0.0612435	0.212769	1.62431	0.751806	3.46368	-2.71187	0.2098	0.440697
RVBD_1444c	hypothetical protein	2.80171	6.16994	5.23212	0.644715	0.669621	-0.024907	0.4973	0.517274
RVBD_1445c	6-phosphogluconolactonase DevB (6PGL)	0.86129	7.80926	0.239872	2.67294	-1.98568	4.65862	0.1154	0.385108
RVBD_1446c	OXPP cycle protein OpcA	2.51359	2.93574	1.33733	-0.260369	-1.12631	0.865936	0.2336	0.456928
RVBD_1447c	glucose-6-phosphate 1-dehydrogenase Zwf2	4.90981	9.908	5.39746	0.526824	-0.085645	0.612469	0.1965	0.430955
RVBD_1448c	transaldolase Tal	6.71009	6.1344	3.6987	-0.613583	-1.07907	0.46549	0.3415	0.48109
RVBD_1449c	transketolase Tkt	0.368312	0.126181	0.220671	-1.96685	-0.941473	-1.02538	0.3106	0.48109
RVBD_1450c	PE-PGRS family protein PE_PGRS27	10.9841	9.41411	10.566	-0.707582	-0.278265	-0.429317	0.2377	0.458013
RVBD_1451	cytochrome C oxidase assembly factor CtaB	0	0	0	0	0	0	NA	NA
RVBD_1452c	PE-PGRS family protein PE_PGRS28	14.5353	13.0721	14.1776	-0.638037	-0.258179	-0.379858	0.1953	0.430547
RVBD_1453	transcriptional activator	90.4752	73.9707	90.4041	-0.775848	-0.223492	-0.552356	0.0353	0.270729
RVBD_1454c	quinone reductase Qor	36.3113	32.7428	30.6757	-0.634475	-0.465583	-0.168892	0.3119	0.48109
RVBD_1455	hypothetical protein	35.849	35.739	34.9461	-0.489668	-0.2591	-0.230569	0.3146	0.48109
RVBD_1456c	cytochrome C oxidase subunit XV assembly protein	0.931311	0.519881	0.746961	-1.30465	-0.534	-0.770655	0.3032	0.48109
RVBD_1457c	ABC transporter efflux protein DrrB	0	0	0.0223187	0	1.05054	-1.05054	0.1286	0.392385
RVBD_1458c	antibiotic transporter ATP-binding protein	0	0	0.0142688	0	1.13657	-1.13657	0.3567	0.48109
RVBD_1459c	integral membrane protein	7.17459	6.88779	6.51406	-0.543776	-0.361416	-0.18236	0.378	0.481183
RVBD_1460	transcriptional regulator	6.08514	3.40505	2.45018	-1.31742	-1.52769	0.210277	0.4173	0.492143
RVBD_1461	Fe-S cluster assembly protein SufB	0.00130349	0	0	-0.621375	-0.621375	0	1	1
RVBD_1462	Fe-S cluster assembly protein SufD	0	0	0	0	0	0	NA	NA
RVBD_1463	ABC transporter ATP-binding protein	0	0.0122584	0	0.795357	0	0.795357	0.3643	0.48109
RVBD_1464	cysteine desulfurase Csd	0.0135397	0	0.0119033	-1.276	-0.225468	-1.05054	0.3658	0.48109
RVBD_1465	nitrogen fixation protein	0.814762	0.374771	0.754762	-1.54391	-0.324746	-1.21916	0.1898	0.427803
RVBD_1466	hypothetical protein	0	0	0	0	0	0	NA	NA
RVBD_1467c	acyl-CoA dehydrogenase FadE15	28.5772	40.3306	35.2794	0.0115814	0.0815522	-0.0699708	0.415	0.491731
RVBD_1468c	PE-PGRS family protein PE_PGRS29	8.01723	8.70101	7.87246	-0.366603	-0.248199	-0.118404	0.4163	0.491742
RVBD_1469	cation transporter P-type ATPase CtpD	10.4675	9.44565	9.95356	-0.633082	-0.294805	-0.338277	0.2136	0.445461
RVBD_1470	thioredoxin TrxA	17.583	16.3347	22.8484	-0.590489	0.155275	-0.745764	0.1726	0.41514
RVBD_1471	thioredoxin TrxB1	6.0315	3.94507	6.36239	-1.08506	-0.144143	-0.940921	0.187	0.425932
RVBD_1472	enoyl-CoA hydratase EchA12	25.246	36.2729	24.7241	0.0373988	-0.252423	0.289821	0.3073	0.48109
RVBD_1473	ABC transporter ATP-binding protein	2.04031	1.57882	1.08192	-0.852119	-1.13276	0.280641	0.3867	0.483114
RVBD_1473A	transcriptional regulator	7.99954	9.69673	11.9657	-0.206852	0.35711	-0.563961	0.273	0.472107
RVBD_1474c	transcriptional regulator	6.62953	4.26402	4.89978	-1.11756	-0.656341	-0.461224	0.299	0.48109
RVBD_1475c	iron-regulated aconitate hydratase Can	0.0125981	0.0109136	0.00443921	-0.550101	-1.25303	0.702934	0.3145	0.48109
RVBD_1476	membrane protein	0	0	0	0	0	0	NA	NA
RVBD_1477	peptidoglycan hydrolase	0.393212	0.215108	0.72493	-1.32252	0.652221	-1.97474	0.1065	0.380238
RVBD_1478	invasion-associated protein	19.1474	18.6414	13.9332	-0.523541	-0.680289	0.156748	0.3941	0.484863
RVBD_1479	transcriptional regulator MoxR1	0	0	0	0	0	0	NA	NA
RVBD_1480	hypothetical protein	3.99032	0.590439	5.24952	-3.17142	0.17232	-3.34374	0.0123	0.180585
RVBD_1481	membrane protein	0	0	0	0	0	0	NA	NA
RVBD_1482c	hypothetical protein	19.8313	13.6972	24.2249	-1.01856	0.0662895	-1.08485	0.0087	0.152999
RVBD_1483	3-oxoacyl-[acyl-carrier-protein] reductase FabG	0	0	0	0	0	0	NA	NA
RVBD_1484	NADH-dependent enoyl-[acyl-carrier-protein] reductase InhA	0	0	0	0	0	0	NA	NA
RVBD_1485	ferrochelatase HemZ	0	0.013309	0.199976	1.41339	4.95403	-3.54063	0.3565	0.48109
RVBD_1486c	hypothetical protein	17.0751	16.3356	20.5483	-0.548595	0.0446881	-0.593283	0.127	0.392385
RVBD_1487	hypothetical protein	28.2837	23.4568	13.723	-0.753722	-1.26236	0.508638	0.3053	0.48109
RVBD_1488	exported protein	27.5739	34.667	35.0723	-0.155109	0.124594	-0.279703	0.257	0.464137
RVBD_1489	hypothetical protein	34.9391	26.3036	28.3274	-0.894165	-0.524608	-0.369558	0.243	0.459321
RVBD_1489A	methylmalonyl-CoA mutase	17.0857	11.0469	18.5055	-1.11107	-0.106996	-1.00407	0.1183	0.388275
RVBD_1490	membrane protein	5.3531	4.55725	5.89348	-0.716984	-0.0835863	-0.633398	0.1864	0.425932
RVBD_1491c	TVP38/TMEM64 family membrane protein	17.0458	17.0182	23.3086	-0.487437	0.228941	-0.716378	0.0953	0.372241
RVBD_1492	methylmalonyl-CoA mutase small subunit MutA	9.63011	8.08723	11.5288	-0.736443	0.0371865	-0.77363	0.0981	0.373916
RVBD_1493	methylmalonyl-CoA mutase large subunit MutB	11.6817	11.1483	12.8796	-0.552584	-0.0815221	-0.471061	0.1807	0.421066
RVBD_1494	antitoxin MazE4	11.2334	11.7599	10.5745	-0.418575	-0.309056	-0.109519	0.437	0.498814
RVBD_1495	toxin MazF4	18.0278	5.08679	17.3285	-2.3033	-0.279065	-2.02424	0.0047	0.111067
RVBD_1496	LAO/AO transporter ATPase	6.11242	8.15459	5.21889	-0.0693507	-0.448853	0.379502	0.343	0.48109
RVBD_1497	esterase LipL	21.467	21.0003	20.8271	-0.516878	-0.265927	-0.250951	0.299	0.48109
RVBD_1498A	hypothetical protein	19.7935	27.5156	21.5585	-0.0101773	-0.0989147	0.0887375	0.4774	0.509822
RVBD_1498c	methyltransferase	15.325	13.2008	13.654	-0.700171	-0.3887	-0.311471	0.2512	0.460838
RVBD_1499	hypothetical protein	43.7857	36.8402	32.5794	-0.733981	-0.648357	-0.0856243	0.4478	0.501671
RVBD_1500	glycosyltransferase	14.0259	13.1984	12.7348	-0.572954	-0.361594	-0.21136	0.348	0.48109
RVBD_1501	hypothetical protein	7.98215	8.05082	10.7735	-0.472765	0.210135	-0.6829	0.1099	0.381912
RVBD_1502	hypothetical protein	1.88778	2.39187	2.12418	-0.14363	-0.052056	-0.0915744	0.4528	0.503392
RVBD_1505c	sialic acid O-acetyltransferase NeuD	2.2541	4.49553	3.5297	0.509503	0.423737	0.0857663	0.4607	0.506247
RVBD_1506c	hypothetical protein	5.64667	4.3901	4.40713	-0.847116	-0.579052	-0.268064	0.3763	0.48109
RVBD_1507A	hypothetical protein	5.87723	4.11229	3.64051	-0.998674	-0.911672	-0.0870021	0.4361	0.498814
RVBD_1507c	hypothetical protein	2.67291	1.12137	1.84879	-1.73239	-0.752399	-0.979995	0.149	0.401529
RVBD_1508A	hypothetical protein	10.3254	9.41259	12.9764	-0.618141	0.107188	-0.725329	0.1596	0.40746
RVBD_1508c	membrane protein	33.2279	23.5021	32.8096	-0.984889	-0.240645	-0.744244	0.0007	0.0456328
RVBD_1509	hypothetical protein	5.14948	8.50574	4.45647	0.238278	-0.430221	0.668499	0.2764	0.473218
RVBD_1510	membrane protein	32.646	29.3962	39.1705	-0.636552	0.0404591	-0.677011	0.0048	0.11203
RVBD_1510A	hypothetical protein	49.9892	31.2093	38.8749	-1.16421	-0.584825	-0.579387	0.1784	0.419172
RVBD_1511	GDP-D-mannose dehydratase GmdA	37.0322	40.4322	40.3166	-0.358624	-0.099779	-0.258845	0.2498	0.460016
RVBD_1512	nucleotide-sugar epimerase EpiA	0.00591583	0.00713941	0.00686729	-0.0713987	-0.00252628	-0.0688724	0.4929	0.51542
RVBD_1513	FkbM family methyltransferase	3.74308	2.59168	0.906305	-1.00779	-2.23898	1.23119	0.2766	0.473218
RVBD_1514c	hypothetical protein	10.3468	11.9601	9.23074	-0.27616	-0.386725	0.110565	0.4371	0.498814
RVBD_1515c	hypothetical protein	5.64832	3.40734	11.7647	-1.21193	0.835294	-2.04722	0.0044	0.109387
RVBD_1516c	sugar transferase	16.2903	11.2721	13.0427	-1.01551	-0.542642	-0.472865	0.248	0.460016
RVBD_1517	hypothetical protein	8.16609	9.66111	7.95869	-0.242574	-0.259176	0.0166012	0.4628	0.506247
RVBD_1518	hypothetical protein	8.58099	8.77414	7.24564	-0.452575	-0.465661	0.0130859	0.5041	0.521906
RVBD_1519	hypothetical protein	17.7068	4.30974	14.4202	-2.50578	-0.516933	-1.98885	0.0488	0.301
RVBD_1520	sugar transferase	36.6126	35.7291	28.7466	-0.520567	-0.571229	0.0506622	0.4442	0.500602
RVBD_1520Ac	hypothetical protein	47.3031	65.3793	46.0877	-0.0185151	-0.259773	0.241257	0.3177	0.48109
RVBD_1521	fatty-acid-AMP ligase FadD25	11.1497	13.7055	13.1695	-0.187607	0.0177997	-0.205407	0.2696	0.469882
RVBD_1522c	transmembrane transporter MmpL12	19.1789	22.5003	17.4467	-0.254966	-0.358903	0.103937	0.3571	0.48109
RVBD_1523	methyltransferase	31.5296	29.7149	31.0414	-0.570796	-0.244847	-0.325949	0.1463	0.399651
RVBD_1524	glycosyltransferase	6.3556	10.3307	6.83573	0.215068	-0.117114	0.332182	0.3011	0.48109
RVBD_1525	rhamnosyl transferase WbbL2	1.43971	0.47472	1.96922	-2.06518	0.228501	-2.29368	0.006	0.129634
RVBD_1526c	glycosyltransferase	5.53369	5.00415	5.2584	-0.629471	-0.295565	-0.333906	0.3387	0.48109
RVBD_1527c	polyketide synthase Pks5	17.7693	13.2655	14.3126	-0.907039	-0.534447	-0.372592	0.0318	0.257464
RVBD_1528c	polyketide synthase associated protein PapA4	24.5514	18.3624	20.0895	-0.903439	-0.511245	-0.392193	0.2869	0.476814
RVBD_1529	fatty-acid-AMP ligase FadD24	5.92913	7.62704	8.12463	-0.12204	0.23195	-0.35399	0.2725	0.47189
RVBD_1530	alcohol dehydrogenase Adh	4.60004	2.44722	5.96062	-1.39301	0.151247	-1.54426	0.0168	0.206236
RVBD_1531	4-carboxymuconolactone decarboxylase	7.77684	12.612	22.1483	0.211664	1.2856	-1.07393	0.113	0.383506
RVBD_1532c	hypothetical protein	13.8931	8.12136	13.2418	-1.25588	-0.291001	-0.964875	0.1775	0.41867
RVBD_1533	hypothetical protein	6.96802	3.30847	12.4773	-1.55479	0.617154	-2.17195	0.0046	0.109387
RVBD_1534	transcriptional regulator	8.15325	10.9009	6.33512	-0.0663631	-0.58565	0.519287	0.143	0.398203
RVBD_1535	hypothetical protein	36.1819	34.0531	28.1277	-0.572216	-0.584958	0.0127417	0.4917	0.514915
RVBD_1536	isoleucyl-tRNA synthetase IleS	0	0.00117484	0	0.549976	0	0.549976	0.3639	0.48109
RVBD_1537	DNA polymerase IV DinX	13.4825	14.0754	8.50167	-0.422962	-0.886731	0.463769	0.1867	0.425932
RVBD_1538c	L-asparaginase AnsA	7.43156	17.8847	6.04826	0.780734	-0.51868	1.29941	0.0011	0.054725
RVBD_1539	lipoprotein signal peptidase LspA	2.3756	1.47857	1.55848	-1.1576	-0.823106	-0.334491	0.3908	0.483869
RVBD_1540	RluA family pseudouridine synthase	0	0	0	0	0	0	NA	NA
RVBD_1541c	lipoprotein LprI	23.6963	26.8333	21.1153	-0.305837	-0.38847	0.0826333	0.4366	0.498814
RVBD_1542c	hemoglobin GlbN	22.364	30.7439	19.1671	-0.0262839	-0.444517	0.418233	0.1891	0.427803
RVBD_1543	fatty-acyl-CoA reductase	8.7629	4.80296	11.9385	-1.35048	0.223523	-1.574	0.0017	0.0698663
RVBD_1544	ketoacyl reductase	5.15989	5.90556	5.11587	-0.289884	-0.234112	-0.0557719	0.4391	0.49891
RVBD_1545	hypothetical protein	25.7525	14.7238	22.6	-1.28814	-0.409903	-0.878234	0.17	0.414502
RVBD_1546	hypothetical protein	49.5154	48.6905	66.0735	-0.50931	0.193699	-0.703009	0.0947	0.370663
RVBD_1547	DNA polymerase III alpha subunit DnaE1	0	0	0	0	0	0	NA	NA
RVBD_1548c	PPE family protein PPE21	8.13783	5.00631	8.39157	-1.18555	-0.178016	-1.00754	0.0132	0.182818
RVBD_1549	fatty-acid-CoA ligase	48.7527	51.6726	46.4734	-0.401359	-0.291365	-0.109994	0.4013	0.48599
RVBD_1550	fatty-acid-CoA ligase FadD11	24.9007	20.6825	29.95	-0.753003	0.0439658	-0.796968	0.0129	0.180648
RVBD_1551	glycerol-3-phosphate O-acyltransferase PlsB1	4.48308	6.83928	8.3431	0.123813	0.673181	-0.549368	0.1417	0.397454
RVBD_1551A	hypothetical protein	20.5953	23.1039	31.3262	-0.318984	0.382083	-0.701067	0.1325	0.393259
RVBD_1552	fumarate reductase FrdA	7.38087	6.89138	8.4054	-0.584078	-0.0348505	-0.549227	0.1277	0.392385
RVBD_1553	fumarate reductase FrdB	20.7101	26.5926	21.1134	-0.124672	-0.194471	0.0697986	0.4448	0.500907
RVBD_1554	fumarate reductase FrdC	18.7714	20.73	23.3998	-0.34195	0.0954967	-0.437447	0.2135	0.445461
RVBD_1555	fumarate reductase FrdD	60.6871	39.0591	40.1626	-1.12016	-0.817282	-0.302877	0.2664	0.468492
RVBD_1556	regulatory protein	18.4223	25.6599	20.322	-0.00736346	-0.0807621	0.0733986	0.439	0.49891
RVBD_1557	transmembrane transporter MmpL6	20.0547	23.401	23.7844	-0.262696	0.0236728	-0.286369	0.2297	0.455186
RVBD_1558	deazaflavin-dependent nitroreductase	68.9617	69.1726	69.0501	-0.48089	-0.22049	-0.2604	0.2671	0.469088
RVBD_1559	threonine dehydratase IlvA	0	0	0.00459196	0	0.77934	-0.77934	0.373	0.48109
RVBD_1560	antitoxin VapB11	0	0	0.756524	0	3.86962	-3.86962	0.3552	0.48109
RVBD_1561	toxin VapC11	5.0963	3.39897	5.65719	-1.06486	-0.0715269	-0.993337	0.0947	0.370663
RVBD_1562c	maltooligosyltrehalose trehalohydrolase TreZ	6.58764	8.95094	7.73617	-0.0431237	0.00945955	-0.0525833	0.4603	0.506247
RVBD_1563c	maltooligosyltrehalose synthase TreY	5.17365	2.7176	4.1245	-1.41243	-0.548844	-0.86359	0.1126	0.383506
RVBD_1564c	maltooligosyltrehalose synthase TreX	14.8127	10.8683	16.4184	-0.931884	-0.0739043	-0.85798	0.0344	0.269847
RVBD_1565c	hypothetical protein	0.0868442	0.0821677	0.0683926	-0.541588	-0.543199	0.00161161	0.5224	0.5382
RVBD_1566c	invasion-associated protein	2.32194	0.671806	2.03891	-2.24117	-0.407032	-1.83414	0.0212	0.221503
RVBD_1567c	membrane protein	65.792	67.9946	82.9975	-0.437794	0.112737	-0.550532	0.0628	0.323571
RVBD_1568	adenosylmethionine-8-amino-7-oxononanoate aminotransferase BioA	0.412485	0.0419626	0.320455	-3.43733	-0.571356	-2.86597	0.0567	0.3107
RVBD_1569	8-amino-7-oxononanoate synthase BioF1	0.299121	0	0.188517	-3.96873	-0.812051	-3.15668	0.0447	0.294364
RVBD_1570	dethiobiotin synthetase BioD	1.37321	0.0464061	0.378262	-3.78809	-1.8684	-1.91969	0.3547	0.48109
RVBD_1571	hypothetical protein	0.268161	0	1.92476	-2.72931	2.42635	-5.15566	0.1146	0.384816
RVBD_1572c	hypothetical protein	0	0	0	0	0	0	NA	NA
RVBD_1573	prophage PhiRv1 protein	0	0	0	0	0	0	NA	NA
RVBD_1574	prophage PhiRv1 protein	2.53464	2.61275	2.7183	-0.439568	-0.120963	-0.318604	0.4356	0.498814
RVBD_1576c	prophage PhiRv1 protein	0.392707	0.111375	0.0998816	-2.11674	-2.02647	-0.0902735	0.4785	0.509956
RVBD_1577c	prophage PhiRv1 protein	0.959202	0.688379	0.788059	-0.939203	-0.49489	-0.444313	0.3663	0.48109
RVBD_1578c	prophage PhiRv1 protein	0.605093	0.309523	4.23682	-1.31923	2.51675	-3.83598	0.1291	0.392385
RVBD_1579c	prophage PhiRv1 protein	12.0976	8.01239	7.21683	-1.07512	-0.963618	-0.111497	0.4708	0.508524
RVBD_1580c	prophage PhiRv1 protein	19.7615	22.7177	29.4184	-0.283849	0.351181	-0.635031	0.1461	0.399651
RVBD_1581Ac	hypothetical protein	1.24735	0.623851	3.08206	-1.45276	1.07304	-2.5258	0.0397	0.284468
RVBD_1581c	prophage PhiRv1 protein	17.9988	9.39111	11.3575	-1.42121	-0.885266	-0.535947	0.2525	0.462122
RVBD_1582c	prophage PhiRv1 protein	6.23347	2.84806	4.68661	-1.61335	-0.633312	-0.980039	0.0574	0.312649
RVBD_1583c	prophage PhiRv1 protein	3.53444	7.46715	10.3281	0.589742	1.31766	-0.727918	0.3023	0.48109
RVBD_1584c	prophage PhiRv1 protein	8.36756	9.74745	4.70556	-0.263563	-1.04409	0.780526	0.3068	0.48109
RVBD_1585c	prophage PhiRv1 protein	1.48611	0.773518	1.60318	-1.40192	-0.111753	-1.29017	0.1362	0.394815
RVBD_1586c	prophage PhiRv1 integrase	18.7323	16.9301	17.6176	-0.631118	-0.310792	-0.320325	0.1998	0.434316
RVBD_1587c	13E12 repeat family protein	21.3582	20.7388	19.3164	-0.527604	-0.367175	-0.160429	0.3324	0.48109
RVBD_1588c	13E12 repeat family protein	8.29642	10.9311	10.5629	-0.087414	0.125865	-0.213279	0.3334	0.48109
RVBD_1589	biotin synthetase BioB	0.215946	0.0278437	0.0648122	-2.75211	-1.72098	-1.03113	0.1472	0.400117
RVBD_1590	hypothetical protein	0.370207	0.55295	0.039797	0.0830449	-2.35395	2.437	0.123	0.389807
RVBD_1591	transmembrane protein	38.6738	33.188	25.6499	-0.705702	-0.81429	0.108588	0.3871	0.483204
RVBD_1592c	triacylglycerol lipase	2.60705	3.9797	1.77397	0.124554	-0.775576	0.90013	0.0094	0.160096
RVBD_1593c	hypothetical protein	14.002	18.4683	15.0727	-0.0859349	-0.115986	0.0300514	0.4821	0.511167
RVBD_1594	quinolinate synthetase NadA	0.00612435	0	0	-0.514708	-0.514708	0	1	1
RVBD_1595	l-aspartate oxidase NadB	0	0	0.00371978	0	0.618849	-0.618849	0.3637	0.48109
RVBD_1596	nicotinate-nucleotide pyrophosphatase NadC	4.98697	2.34766	5.39572	-1.56656	-0.10851	-1.45805	0.1129	0.383506
RVBD_1597	hypothetical protein	23.6318	23.4804	22.2827	-0.494399	-0.307023	-0.187376	0.3346	0.48109
RVBD_1598c	deazaflavin-dependent nitroreductase	10.0052	10.751	3.71173	-0.38102	-1.64809	1.26706	0.065	0.329003
RVBD_1599	histidinol dehydrogenase HisD	0	0	0	0	0	0	NA	NA
RVBD_1600	histidinol-phosphate aminotransferase HisC1	0	0	0	0	0	0	NA	NA
RVBD_1601	imidazole glycerol phosphate dehydratase HisB	0	0	0	0	0	0	NA	NA
RVBD_1602	amidotransferase HisH	0	0	0	0	0	0	NA	NA
RVBD_1603	phosphoribosyl isomerase A HisA	0	0.0103125	0	0.549976	0	0.549976	0.3615	0.48109
RVBD_1604	inositol-1-monophosphatase ImpA	3.96574	3.00023	2.47542	-0.884555	-0.898849	0.0142942	0.469	0.508502
RVBD_1605	imidazole glycerol phosphate synthase subunit HisF	0	0	0	0	0	0	NA	NA
RVBD_1606	phosphoribosyl-AMP 1,6 cyclohydrolase HisI	0.01946	0	0	-1.06334	-1.06334	0	1	1
RVBD_1607	ionic transporter integral membrane protein ChaA	16.676	7.95035	19.9096	-1.55172	0.0332745	-1.58499	0.0038	0.105646
RVBD_1608c	peroxidoxin BcpB	11.3987	15.7217	16.4234	-0.0215046	0.304059	-0.325564	0.2812	0.474521
RVBD_1609	anthranilate synthase component 1 TrpE	0.00749398	0	0	-1.2088	-1.2088	0	1	1
RVBD_1610	membrane protein	0.233107	0.335801	0.127696	0.0374181	-0.947024	0.984442	0.3915	0.483869
RVBD_1611	indole-3-glycerol phosphate synthase TrpC	0	0	0	0	0	0	NA	NA
RVBD_1612	tryptophan synthase beta subunit TrpB	0	0	0.0142778	0	1.34597	-1.34597	0.365	0.48109
RVBD_1613	tryptophan synthase alpha subunit TrpA	0	0.0256395	0.0132724	1.78063	1.32944	0.451189	0.4629	0.506247
RVBD_1614	prolipoprotein diacylglyceryl transferase Lgt	6.63034	5.54736	4.46266	-0.741933	-0.792728	0.0507942	0.4774	0.509822
RVBD_1615	membrane protein	22.0904	13.9097	16.6539	-1.15149	-0.629388	-0.522101	0.1349	0.393259
RVBD_1616	hypothetical protein	14.1714	19.2506	10.4519	-0.0434711	-0.660842	0.617371	0.2071	0.438613
RVBD_1617	pyruvate kinase PykA	0	0	0	0	0	0	NA	NA
RVBD_1618	acyl-CoA thioesterase II TesB1	23.9972	11.0725	22.9712	-1.60034	-0.285331	-1.31501	0.0014	0.0608437
RVBD_1619	hypothetical protein	7.42986	7.80068	9.14533	-0.414759	0.0772457	-0.492005	0.1793	0.419747
RVBD_1620c	thiol reductant ABC exporter subunit CydC	0.718704	1.02583	0.0287389	0.0276056	-4.49743	4.52503	0.1352	0.39383
RVBD_1621c	thiol reductant ABC exporter subunit CydD	0	0	0	0	0	0	NA	NA
RVBD_1622c	integral membrane cytochrome D ubiquinol oxidase CydB	0.00699143	0	0	-1.05428	-1.05428	0	1	1
RVBD_1623c	integral membrane cytochrome D ubiquinol oxidase CydA	1.11297	0.0934978	0.0220437	-3.93849	-5.47828	1.53978	0.2894	0.477444
RVBD_1624c	membrane protein	32.8039	16.8176	26.5194	-1.44715	-0.528658	-0.918497	0.0832	0.356262
RVBD_1625c	adenylyl cyclase Cya	41.9628	53.8674	45.0203	-0.125109	-0.120913	-0.00419558	0.4866	0.512451
RVBD_1626	two-component system transcriptional regulator	2.76562	1.68748	2.12871	-1.17919	-0.592429	-0.586756	0.2387	0.458013
RVBD_1627c	nonspecific lipid-transfer protein	7.01306	7.00702	6.86805	-0.48605	-0.252239	-0.233811	0.348	0.48109
RVBD_1628c	hypothetical protein	16.4205	22.9851	18.4692	-0.000231116	-0.0527024	0.0524712	0.4813	0.51096
RVBD_1629	DNA polymerase I PolA	1.3277	0.399891	2.11593	-2.20329	0.448982	-2.65227	0.0212	0.221503
RVBD_1630	30S ribosomal protein S1 RpsA	0.0183153	0	0.0117508	-1.66881	-0.532236	-1.13657	0.3667	0.48109
RVBD_1631	dephospho-CoA kinase CoaE	0	0.0239858	0	1.28638	0	1.28638	0.3616	0.48109
RVBD_1632c	hypothetical protein	60.7317	69.4147	61.6941	-0.292567	-0.199665	-0.0929021	0.4124	0.490341
RVBD_1633	excinuclease ABC UvrB	1.09627	0.451454	0.572312	-1.75359	-1.15404	-0.599549	0.1715	0.414605
RVBD_1634	drug efflux membrane protein	38.4656	44.6827	37.1298	-0.269245	-0.27335	0.00410472	0.4949	0.516122
RVBD_1635A	hypothetical protein	10.8171	11.371	14.0042	-0.412327	0.149838	-0.562166	0.2773	0.473218
RVBD_1635c	polyprenol phosphomannose-dependent ManLAM-capping mannosyltransferase	24.4626	26.6973	23.895	-0.359239	-0.256214	-0.103025	0.3582	0.48109
RVBD_1636	iron-regulated universal stress protein family protein	0	0	0	0	0	0	NA	NA
RVBD_1637c	hypothetical protein	31.0975	41.3648	42.5434	-0.073794	0.229669	-0.303463	0.2917	0.477867
RVBD_1638	excinuclease ABC UvrA	1.05979	0.364779	0.623044	-2.00895	-0.983881	-1.02507	0.0564	0.310405
RVBD_1638A	hypothetical protein	6.36863	4.49556	11.7194	-0.981589	0.655088	-1.63668	0.0405	0.287839
RVBD_1639c	hypothetical protein	19.9124	22.1846	18.9065	-0.329384	-0.297041	-0.0323436	0.4778	0.509822
RVBD_1640c	lysyl-tRNA synthetase 2 LysX	3.8292	3.11829	4.79751	-0.781121	0.102793	-0.883914	0.069	0.337502
RVBD_1641	initiation factor if-3 InfC	0.128591	0.0357241	0.168207	-1.87851	0.15068	-2.02919	0.2383	0.458013
RVBD_1642	50S ribosomal protein L35 RpmI	0	0	0	0	0	0	NA	NA
RVBD_1643	50S ribosomal protein L20 RplT	0	0	0	0	0	0	NA	NA
RVBD_1644	23S rRNA methyltransferase TsnR	53.6137	56.7193	68.2702	-0.404075	0.126233	-0.530308	0.1339	0.393259
RVBD_1645c	hypothetical protein	65.2952	71.4103	58.1157	-0.356235	-0.390399	0.0341643	0.4591	0.506228
RVBD_1646	PE family protein PE17	33.6174	36.6478	32.0218	-0.360813	-0.29247	-0.0683421	0.4406	0.499458
RVBD_1647	adenylate cyclase	30.5449	37.5233	30.9966	-0.188487	-0.20112	0.012633	0.5046	0.521956
RVBD_1648	transmembrane protein	30.0225	36.6578	24.646	-0.197278	-0.506876	0.309599	0.244	0.459321
RVBD_1649	phenylalanyl-tRNA synthetase alpha chain PheS	0	0	0	0	0	0	NA	NA
RVBD_1650	phenylalanyl-tRNA synthetase beta chain PheT	0.00635579	0	0	-1.40389	-1.40389	0	1	1
RVBD_1651c	PE-PGRS family protein PE_PGRS30	19.8301	17.3607	20.0228	-0.677174	-0.208407	-0.468767	0.0488	0.301
RVBD_1652	N-acetyl-gamma-glutamyl-phosphate reductase ArgC	0.01249	0	0	-1.2088	-1.2088	0	1	1
RVBD_1653	glutamate N-acetyltransferase ArgJ	8.46277	2.91351	9.20904	-2.00899	-0.100122	-1.90887	0.0853	0.359153
RVBD_1654	acetylglutamate kinase ArgB	0	0	0	0	0	0	NA	NA
RVBD_1655	acetylornithine aminotransferase ArgD	0.0057463	0.0239914	0	0.649486	-0.487734	1.13722	0.1276	0.392385
RVBD_1656	ornithine carbamoyltransferase, anabolic ArgF	0	0	0	0	0	0	NA	NA
RVBD_1657	arginine repressor ArgR	15.9283	13.2484	12.5237	-0.74827	-0.567249	-0.181021	0.4008	0.48599
RVBD_1658	argininosuccinate synthase ArgG	0.0146808	0	0	-1.51085	-1.51085	0	1	1
RVBD_1659	argininosuccinate lyase ArgH	0.0234187	0	0	-1.2088	-1.2088	0	1	1
RVBD_1660	chalcone synthase Pks10	13.6192	21.1328	13.528	0.148279	-0.231844	0.380123	0.2791	0.473218
RVBD_1661	polyketide synthase Pks7	5.46895	5.46636	5.04964	-0.485924	-0.337355	-0.148569	0.3726	0.48109
RVBD_1662	polyketide synthase Pks8	2.39798	1.88779	1.80723	-0.829553	-0.629728	-0.199824	0.371	0.48109
RVBD_1663	polyketide synthase Pks17	3.12393	2.34244	1.99182	-0.897615	-0.868639	-0.0289758	0.4945	0.516027
RVBD_1664	polyketide synthase Pks9	3.39515	2.79008	4.35281	-0.767688	0.135966	-0.903653	0.0452	0.294364
RVBD_1665	chalcone synthase Pks11	6.73552	4.97403	5.77022	-0.920698	-0.444705	-0.475992	0.2528	0.462122
RVBD_1666c	cytochrome P450 139 Cyp139	23.3936	20.2148	21.8053	-0.695857	-0.323713	-0.372144	0.189	0.427803
RVBD_1667c	ABC macrolide transporter ATP-binding protein	14.1194	11.9151	19.8314	-0.729444	0.267494	-0.996938	0.0202	0.218843
RVBD_1668c	ABC macrolide transporter ATP-binding protein	16.1441	21.9905	15.9471	-0.0395228	-0.239932	0.200409	0.3557	0.48109
RVBD_1669	hypothetical protein	10.8415	10.1762	10.9702	-0.575755	-0.205034	-0.37072	0.2959	0.47938
RVBD_1670	hypothetical protein	18.1691	26.9932	19.3856	0.0856232	-0.128787	0.21441	0.3374	0.48109
RVBD_1671	membrane protein	8.51654	6.81334	8.57126	-0.806124	-0.212896	-0.593228	0.1745	0.41622
RVBD_1672c	integral membrane transporter	11.457	8.3287	10.9417	-0.944701	-0.288599	-0.656102	0.1004	0.375111
RVBD_1673c	hypothetical protein	7.62025	10.4855	7.56338	-0.0249049	-0.232885	0.20798	0.3967	0.485569
RVBD_1674A	hypothetical protein	24.8903	6.316	18.0838	-2.45154	-0.681607	-1.76993	0.0126	0.180585
RVBD_1674c	transcriptional regulator	17.1311	21.899	11.9797	-0.131052	-0.737521	0.606468	0.1721	0.41497
RVBD_1675c	transcriptional regulator Cmr	16.993	7.64204	13.2445	-1.63601	-0.581396	-1.05462	0.0238	0.228395
RVBD_1676	hypothetical protein	3.90518	1.74322	6.55807	-1.63787	0.523884	-2.16175	0.0061	0.130306
RVBD_1677	lipoprotein DsbF	4.59015	2.08464	2.03694	-1.61642	-1.38846	-0.227956	0.4462	0.500915
RVBD_1678	membrane protein	4.27761	2.80269	5.02011	-1.08997	0.00849328	-1.09846	0.1059	0.380238
RVBD_1679	acyl-CoA dehydrogenase FadE16	1.45019	1.04234	3.17337	-0.948571	0.900795	-1.84937	0.0378	0.276444
RVBD_1680	hypothetical protein	9.29873	7.36241	9.54163	-0.821149	-0.184989	-0.63616	0.1826	0.422501
RVBD_1681	molybdopterin biosynthesis protein MoeX	22.7658	25.4306	22.1438	-0.325576	-0.262238	-0.0633375	0.4257	0.495233
RVBD_1682	DivIVA family protein	10.8214	11.9893	8.37617	-0.33724	-0.591279	0.254039	0.3235	0.48109
RVBD_1683	bifunctional enzyme long-chain acyl-CoA synthase and lipase	0.835074	0.218989	1.17932	-2.39069	0.274549	-2.66524	0.0037	0.105646
RVBD_1684	hypothetical protein	0	0	0	0	0	0	NA	NA
RVBD_1685c	hypothetical protein	0	0	0	0	0	0	NA	NA
RVBD_1686c	ABC transporter efflux protein DrrB	4.44441	7.43025	4.18061	0.255415	-0.309816	0.565231	0.2974	0.480294
RVBD_1687c	ABC transporter ATP-binding protein	10.0568	12.7715	10.1191	-0.140491	-0.213195	0.0727036	0.4659	0.507579
RVBD_1688	3-methyladenine DNA glycosylase Mpg	23.4541	19.6173	23.2635	-0.7424	-0.233968	-0.508432	0.1894	0.427803
RVBD_1689	tyrosyl-tRNA synthase TyrS	0.00384529	0	0	-0.621375	-0.621375	0	1	1
RVBD_1690	lipoprotein LprJ	5.245	5.52517	2.84728	-0.408741	-1.09814	0.689395	0.2247	0.451553
RVBD_1691	hypothetical protein	1.94115	0.560679	2.84532	-2.24067	0.327333	-2.568	0.0233	0.224166
RVBD_1692	HAD hydrolase, family IIA	12.8691	16.1177	4.81151	-0.160532	-1.63892	1.47839	0.0147	0.19502
RVBD_1693	hypothetical protein	37.5341	4.80123	24.0189	-3.39876	-0.861926	-2.53683	0.0147	0.19502
RVBD_1694	2'-O-methyltransferase TlyA	4.14466	4.05716	4.21469	-0.514082	-0.197492	-0.31659	0.3442	0.48109
RVBD_1695	inorganic polyphosphate/ATP-NAD kinase PpnK	0	0	0	0	0	0	NA	NA
RVBD_1696	DNA repair protein RecN	2.96157	3.94074	3.24546	-0.0731475	-0.0901162	0.0169688	0.5297	0.545424
RVBD_1697	hypothetical protein	0	0	0	0	0	0	NA	NA
RVBD_1698	outer membrane protein MctB	0.559396	0.590352	0.236893	-0.398673	-1.41405	1.01538	0.2915	0.477867
RVBD_1699	CTP synthase PyrG	0.00165523	0	0	-0.514708	-0.514708	0	1	1
RVBD_1700	ADP-ribose pyrophosphatase	1.24011	1.5364	0.843125	-0.174404	-0.768381	0.593976	0.345	0.48109
RVBD_1701	tyrosine recombinase xerD	0.098053	0.421034	0	1.52219	-3.40724	4.92943	0.3659	0.48109
RVBD_1702Ac	hypothetical protein	1.05515	8.74174	35.5265	2.51232	4.78955	-2.27723	0.2028	0.436567
RVBD_1702c	hypothetical protein	20.1192	24.9204	16.855	-0.176615	-0.477616	0.301001	0.2679	0.469088
RVBD_1703c	catechol-O-methyltransferase	31.5273	32.9672	30.1625	-0.420859	-0.286151	-0.134708	0.3762	0.48109
RVBD_1704c	d-serine/alanine/glycine transporter CycA	28.0699	21.4698	25.5698	-0.871865	-0.356881	-0.514984	0.0747	0.345705
RVBD_1705c	PPE family protein PPE22	17.5024	13.6917	16.4161	-0.839317	-0.314719	-0.524597	0.0883	0.364877
RVBD_1706A	hypothetical protein	0	0	0	0	0	0	NA	NA
RVBD_1706c	PPE family protein PPE23	38.6999	39.8074	43.7972	-0.444625	-0.0438765	-0.400748	0.1432	0.398203
RVBD_1706Xc	hypothetical protein	15.1912	11.2317	12.686	-0.920081	-0.481948	-0.438133	0.2629	0.466459
RVBD_1707	SulP family sulfate permease	34.2281	42.9843	38.9179	-0.156766	-0.0371305	-0.119636	0.3675	0.48109
RVBD_1708	chromosome partitioning protein	2.69454	0.563737	1.99896	-2.7197	-0.650885	-2.06882	0.022	0.222412
RVBD_1709	segregation and condensation protein ScpA	11.2746	7.78538	9.55126	-1.01796	-0.461081	-0.55688	0.2112	0.442163
RVBD_1710	segregation and condensation protein ScpB	3.14152	3.72511	7.16518	-0.238818	0.965017	-1.20383	0.052	0.305164
RVBD_1711	pseudouridine synthase	0.00687271	0	0	-0.566659	-0.566659	0	1	1
RVBD_1712	cytidylate kinase Cmk	0.00942208	0.0791927	0	1.72671	-0.893292	2.62001	0.1311	0.393259
RVBD_1713	GTP-binding protein EngA	0	0	0	0	0	0	NA	NA
RVBD_1714	oxidoreductase	12.3078	12.3332	11.3157	-0.48162	-0.34307	-0.13855	0.4335	0.498814
RVBD_1715	3-hydroxybutyryl-CoA dehydrogenase FadB3	5.06297	1.88323	1.82361	-1.8998	-1.68552	-0.214277	0.4511	0.50313
RVBD_1716	arylformamidase	10.2747	11.8661	8.99873	-0.277326	-0.413147	0.135822	0.4199	0.493516
RVBD_1717	hypothetical protein	25.8496	9.90779	20.0819	-1.86366	-0.585642	-1.27802	0.0228	0.223555
RVBD_1718	hypothetical protein	27.7296	23.5425	20.8916	-0.720901	-0.630319	-0.0905817	0.442	0.499612
RVBD_1719	transcriptional regulator	5.6749	2.64996	2.39985	-1.57376	-1.45498	-0.118776	0.4521	0.503206
RVBD_1719A	hypothetical protein	5.96141	12.6472	7.21862	0.595767	0.053258	0.542509	0.3572	0.48109
RVBD_1720c	toxin VapC12	11.8337	11.6063	6.88027	-0.512588	-1.00281	0.490224	0.242	0.459321
RVBD_1721c	antitoxin VapB12	5.28643	1.79586	0.604231	-1.98423	-3.18448	1.20025	0.266	0.468224
RVBD_1722	carboxylase	27.0394	29.1148	28.6563	-0.378636	-0.138568	-0.240067	0.2176	0.448363
RVBD_1723	hydrolase	28.8562	31.403	35.8024	-0.363288	0.0887552	-0.452043	0.1736	0.415169
RVBD_1724c	hypothetical protein	24.4578	22.489	32.1959	-0.606167	0.174113	-0.78028	0.0468	0.295056
RVBD_1725c	hypothetical protein	24.2302	27.0902	27.4318	-0.324298	-0.043327	-0.280971	0.2962	0.47938
RVBD_1726	oxidoreductase	23.0055	27.5822	29.5439	-0.223576	0.138437	-0.362013	0.2485	0.460016
RVBD_1727	hypothetical protein	39.3327	35.4577	27.0161	-0.634577	-0.763692	0.129114	0.418	0.492177
RVBD_1728c	NLP/P60 family protein	14.1283	12.9843	13.8795	-0.606857	-0.24788	-0.358977	0.2152	0.446676
RVBD_1729c	s-adenosylmethionine-dependent methyltransferase	1.91607	0.491227	1.16121	-2.42754	-0.94041	-1.48713	0.07	0.33802
RVBD_1730c	penicillin-binding protein	5.69376	6.49285	8.96991	-0.295684	0.433005	-0.728689	0.1163	0.385722
RVBD_1731	succinate-semialdehyde dehydrogenase GabD2	12.5958	7.80914	12.8336	-1.17431	-0.195311	-0.979	0.0084	0.15124
RVBD_1732c	hypothetical protein	10.0217	3.02315	9.63353	-2.20511	-0.278828	-1.92628	0.0006	0.0436269
RVBD_1733A	hypothetical protein	12.605	13.3077	13.5185	-0.405827	-0.121099	-0.284729	0.3739	0.48109
RVBD_1733c	transmembrane protein	24.3561	7.85247	24.4261	-2.11285	-0.217976	-1.89487	0.0043	0.109387
RVBD_1734c	pyruvate dehydrogenase E2 component (dihydrolipoamide acetyltransferase)	41.7699	31.2341	73.5255	-0.90334	0.592833	-1.49617	0.0189	0.213955
RVBD_1735Ac	hypothetical protein	21.2042	11.092	22.7235	-1.4162	-0.122342	-1.29386	0.043	0.294364
RVBD_1735c	membrane protein	11.3148	9.29492	5.90645	-0.767847	-1.158	0.390154	0.3595	0.48109
RVBD_1736c	nitrate reductase NarX	20.8899	23.1477	22.0541	-0.337301	-0.144123	-0.193178	0.2424	0.459321
RVBD_1737c	nitrate/nitrite transporter NarK2	11.4955	14.6046	12.9149	-0.139952	-0.0543835	-0.085569	0.4148	0.491731
RVBD_1738	hypothetical protein	23.2863	16.9575	11.9517	-0.940269	-1.18092	0.240652	0.3816	0.481746
RVBD_1739c	sulfate-transport ABC transporter transmembrane protein	15.3249	13.5174	14.9302	-0.666299	-0.259978	-0.406321	0.1094	0.381912
RVBD_1740	antitoxin VapB34	10.193	9.86114	2.09687	-0.53093	-2.48033	1.94939	0.029	0.24977
RVBD_1741	toxin VapC34	24.8178	32.2184	25.4331	-0.108825	-0.186898	0.0780724	0.4641	0.506534
RVBD_1742	hypothetical protein	27.2065	28.2457	27.9723	-0.431144	-0.182267	-0.248877	0.3052	0.48109
RVBD_1743	transmembrane serine/threonine-protein kinase E PknE	31.1203	22.1594	29.104	-0.975166	-0.318979	-0.656187	0.0298	0.2532
RVBD_1744c	membrane protein	27.1903	20.1319	25.2649	-0.918073	-0.328075	-0.589998	0.1232	0.389807
RVBD_1745c	isopentenyl-diphosphate delta-isomerase Idi	1.87171	0.224804	1.88535	-3.462	-0.210676	-3.25133	0.0005	0.0370686
RVBD_1746	serine/threonine-protein kinase PknF	29.3509	34.5337	34.9676	-0.250724	0.0302102	-0.280934	0.2237	0.451553
RVBD_1747	transmembrane ABC transporter ATP-binding protein	36.5792	22.6824	36.4354	-1.17466	-0.228045	-0.946617	0.0002	0.0193897
RVBD_1748	hypothetical protein	36.0096	30.1614	29.5834	-0.740787	-0.505787	-0.234999	0.2773	0.473218
RVBD_1749c	integral membrane protein	16.4627	14.9277	17.3296	-0.626206	-0.148272	-0.477934	0.1611	0.408409
RVBD_1750c	fatty-acid-CoA ligase FadD1	14.146	18.0692	15.3485	-0.132249	-0.104656	-0.0275926	0.4625	0.506247
RVBD_1751	oxidoreductase	7.5676	6.27927	5.63698	-0.753682	-0.646496	-0.107187	0.409	0.489531
RVBD_1752	hypothetical protein	2.98364	8.09599	3.70461	0.948071	0.0890298	0.859041	0.195	0.430547
RVBD_1753c	PPE family protein PPE24	4.6435	5.956	5.33331	-0.126233	-0.0225622	-0.103671	0.3985	0.485938
RVBD_1754c	hypothetical protein	15.5256	12.3232	16.5469	-0.818445	-0.130448	-0.687998	0.0259	0.238267
RVBD_1755c	phospholipase C4 PlcD	0.650959	0.390682	0.453515	-1.20021	-0.732738	-0.467473	0.4584	0.506195
RVBD_1756c	transposase	24.41	23.7662	24.5724	-0.523828	-0.21277	-0.311058	0.0907	0.366385
RVBD_1757c	transposase	31.107	36.3508	23.6772	-0.260349	-0.615249	0.354899	0.2989	0.48109
RVBD_1758	cutinase Cut1	40.9205	34.5535	44.0087	-0.729119	-0.117389	-0.611729	0.0523	0.305164
RVBD_1759c	PE-PGRS family protein Wag22	5.18297	5.82547	7.50795	-0.316457	0.31195	-0.628407	0.0957	0.372265
RVBD_1760	diacylglycerol acyltransferase	36.9805	38.5782	33.3295	-0.424338	-0.372302	-0.0520361	0.4288	0.496379
RVBD_1761c	exported protein	26.9631	25.9671	20.779	-0.539155	-0.597604	0.058449	0.4757	0.509822
RVBD_1762Ac	hypothetical protein	7.11692	1.43005	7.41081	-2.7445	-0.16286	-2.58164	0.01	0.162974
RVBD_1762c	hypothetical protein	18.9748	23.8134	18.1032	-0.157614	-0.289995	0.132381	0.4032	0.486404
RVBD_1763	transposase	34.4032	32.1031	35.5784	-0.584509	-0.173741	-0.410768	0.2016	0.435754
RVBD_1764	transposase	30.9092	31.4862	29.6982	-0.458635	-0.279991	-0.178644	0.2153	0.446676
RVBD_1765A	transposase	14.1906	11.447	7.72519	-0.791847	-1.09418	0.302334	0.3916	0.483869
RVBD_1765c	hypothetical protein	32.3142	43.9956	22.8594	-0.0402119	-0.721182	0.68097	0.0461	0.294931
RVBD_1766	hypothetical protein	8.50149	7.8094	11.6672	-0.603726	0.233073	-0.836799	0.1839	0.42361
RVBD_1767	alkylhydroperoxidase AhpD family core domain-containing protein	18.7963	14.3417	16.6812	-0.87435	-0.394127	-0.480223	0.2877	0.477016
RVBD_1768	PE-PGRS family protein PE_PGRS31	20.9368	17.9387	19.3934	-0.708097	-0.332748	-0.375349	0.1367	0.394815
RVBD_1769	hypothetical protein	14.4208	12.4563	14.8005	-0.696299	-0.184806	-0.511493	0.1222	0.389807
RVBD_1770	hypothetical protein	38.2435	36.1867	41.1143	-0.56503	-0.117938	-0.447093	0.0754	0.34598
RVBD_1771	l-gulono-1,4-lactone dehydrogenase	17.2318	14.2816	13.4849	-0.756031	-0.575901	-0.180131	0.292	0.477901
RVBD_1772	hypothetical protein	3.5493	4.44514	4.99265	-0.15904	0.267424	-0.426465	0.3369	0.48109
RVBD_1773c	transcriptional regulator	16.6275	16.4111	15.8164	-0.503856	-0.294285	-0.209571	0.3479	0.48109
RVBD_1774	oxidoreductase	14.4756	12.7387	13.7436	-0.66955	-0.297145	-0.372405	0.1673	0.412831
RVBD_1775	hypothetical protein	14.4198	9.92408	5.4366	-1.02342	-1.62753	0.604114	0.2142	0.445484
RVBD_1776c	transcriptional regulator	10.7765	6.7883	7.11624	-1.15025	-0.819873	-0.330374	0.3399	0.48109
RVBD_1777	cytochrome P450 144 Cyp144	15.3365	11.7126	17.451	-0.87392	-0.0360367	-0.837884	0.0219	0.222412
RVBD_1778c	hypothetical protein	5.16718	16.7296	1.72714	1.20501	-1.78376	2.98878	0.0505	0.301168
RVBD_1779c	integral membrane protein	15.6592	17.2655	11.5879	-0.344296	-0.656238	0.311942	0.3122	0.48109
RVBD_1780	hypothetical protein	11.9708	14.057	7.0862	-0.253402	-0.977542	0.72414	0.052	0.305164
RVBD_1781c	4-alpha-glucanotransferase MalQ	41.1672	34.5016	40.9041	-0.740135	-0.231609	-0.508526	0.0458	0.294506
RVBD_1782	ESX-5 secretion system protein EccB5	0	0.00735507	0.01285	0.795357	1.34597	-0.550608	0.3965	0.485569
RVBD_1784	ESX-5 secretion system protein eccCa5	0.00419798	0.00608605	0.00211811	0.0325445	-0.653571	0.686115	0.2277	0.453999
RVBD_1785c	cytochrome P450 143 Cyp143	6.97477	4.86377	4.15078	-1.00415	-0.969866	-0.0342812	0.4482	0.501671
RVBD_1786	oxidoreductase	53.5298	18.732	41.8718	-1.98878	-0.57487	-1.41391	0.0505	0.301168
RVBD_1787	PPE family protein PPE25	30.2027	27.4213	26.1671	-0.624614	-0.429193	-0.19542	0.3201	0.48109
RVBD_1788	PE family protein PE18	54.9737	48.8959	40.1866	-0.654025	-0.673973	0.0199479	0.487	0.512624
RVBD_1789	PPE family protein PPE26	35.3293	39.0711	28.6028	-0.340112	-0.52697	0.186857	0.3193	0.48109
RVBD_1790	PPE family protein PPE27	33.6827	29.826	28.8393	-0.660686	-0.446255	-0.214431	0.2945	0.479295
RVBD_1791	PE family protein PE19	0.0332321	0	0	-1.26048	-1.26048	0	1	1
RVBD_1792	ESAT-6-like protein EsxK	9.164	9.87456	6.39282	-0.374353	-0.734433	0.360081	0.4345	0.498814
RVBD_1792A	ESAT-6-like protein EsxM	13.7383	39.7941	31.5719	1.04124	0.970722	0.0705152	0.4709	0.508524
RVBD_1793	ESAT-6 like protein EsxN	2.11621	0.173972	1.21686	-3.81076	-1.00107	-2.80969	0.0761	0.34625
RVBD_1794	hypothetical protein	0.00312396	0	0	-0.566659	-0.566659	0	1	1
RVBD_1795	ESX-5 secretion system protein EccD5	0	0	0.00542686	0	0.77934	-0.77934	0.3755	0.48109
RVBD_1796	proline rich membrane-anchored mycosin MycP5	0.00190909	0.0105734	0	0.97099	-0.566659	1.53765	0.1369	0.394815
RVBD_1797	ESX-5 secretion system protein EccE5	0.0207573	0.0899511	0	1.28471	-1.66881	2.95351	0.0425	0.294364
RVBD_1798	ESX-5 secretion system protein EccA5	0.0567722	0.0265596	0.0571303	-1.37449	-0.195639	-1.17885	0.1585	0.406297
RVBD_1799	lipoprotein LppT	22.793	26.9126	9.95936	-0.244897	-1.40935	1.16445	0.2277	0.453999
RVBD_1800	PPE family protein PPE28	29.8081	31.5718	26.8077	-0.402437	-0.375398	-0.0270389	0.4617	0.506247
RVBD_1801	PPE family protein PPE29	32.2727	26.8017	29.2241	-0.753244	-0.365476	-0.387768	0.1567	0.405715
RVBD_1802	PPE family protein PPE30	40.2312	45.7387	37.9969	-0.300269	-0.304767	0.0044984	0.4981	0.517395
RVBD_1803c	PE-PGRS family protein PE_PGRS32	21.653	18.7854	20.6655	-0.69021	-0.289672	-0.400538	0.0946	0.370663
RVBD_1804c	hypothetical protein	25.6122	27.1304	19.4003	-0.402092	-0.622713	0.220621	0.3877	0.483245
RVBD_1805c	hypothetical protein	1.38642	0.176403	0.308904	-3.23471	-2.28886	-0.945847	0.1284	0.392385
RVBD_1806	PE family protein PE20	1.0205	0.612784	1.17232	-1.16986	-0.0216962	-1.14817	0.2389	0.458013
RVBD_1807	PPE family protein PPE31	8.77306	6.8667	7.0118	-0.838008	-0.545173	-0.292835	0.2995	0.48109
RVBD_1808	PPE family protein PPE32	22.6785	19.8876	24.1169	-0.674699	-0.133646	-0.541053	0.0545	0.306644
RVBD_1809	PPE family protein PPE33	17.4735	11.6774	15.7383	-1.06632	-0.373132	-0.693187	0.0679	0.335213
RVBD_1810	hypothetical protein	20.5073	21.8484	13.2197	-0.393772	-0.85516	0.461387	0.1918	0.427803
RVBD_1811	Mg2+ transport P-type ATPase C MgtC	70.0174	76.88	72.0834	-0.350483	-0.180416	-0.170067	0.3276	0.48109
RVBD_1812c	NADH dehydrogenase-like protein	37.245	31.7444	33.2636	-0.715818	-0.385421	-0.330397	0.2361	0.4577
RVBD_1813c	hypothetical protein	13.6988	13.8019	26.3886	-0.473958	0.722817	-1.19677	0.0133	0.182863
RVBD_1814	C-5 sterol desaturase Erg3	58.516	59.1915	57.1219	-0.468811	-0.25715	-0.21166	0.2172	0.447783
RVBD_1815	hypothetical protein	40.0544	43.3232	34.7192	-0.372057	-0.428397	0.0563405	0.4654	0.507367
RVBD_1816	transcriptional regulator	10.6267	9.99819	13.2538	-0.572756	0.0962271	-0.668983	0.1268	0.392385
RVBD_1817	flavoprotein	24.4241	23.5757	25.0336	-0.536304	-0.186796	-0.349508	0.0961	0.372289
RVBD_1818c	PE-PGRS family protein PE_PGRS33	8.51807	5.31455	6.01615	-1.16413	-0.723096	-0.441033	0.2342	0.456944
RVBD_1819c	drug-transport transmembrane ABC transporter ATP-binding protein BacA	32.587	32.7785	28.7482	-0.476898	-0.403158	-0.0737403	0.3794	0.48138
RVBD_1820	acetolactate synthase IlvG	22.2189	32.0244	26.9162	0.0419452	0.0542768	-0.0123316	0.4902	0.51456
RVBD_1821	preprotein translocase ATPase subunit SecA2	2.46852	2.13972	1.24108	-0.69034	-1.21163	0.521288	0.258	0.464137
RVBD_1822	CDP-diacylglycerol-glycerol-3-phosphate 3-phosphatidyltransferase PgsA2	1.57183	0.241521	1.20737	-3.12672	-0.598991	-2.52773	0.0454	0.294364
RVBD_1823	hypothetical protein	4.89063	6.42902	4.35152	-0.0906668	-0.390021	0.299354	0.3637	0.48109
RVBD_1824	hypothetical protein	8.05984	7.08318	5.04217	-0.668762	-0.894698	0.225936	0.4121	0.490138
RVBD_1825	hypothetical protein	12.316	9.28559	8.82253	-0.891469	-0.702617	-0.188852	0.3584	0.48109
RVBD_1826	glycine cleavage system H protein GcvH	0	0	0	0	0	0	NA	NA
RVBD_1827	FHA domain-containing protein GarA	0	0.0116015	0	0.549976	0	0.549976	0.365	0.48109
RVBD_1828	hypothetical protein	0.01112	0	0	-1.06334	-1.06334	0	1	1
RVBD_1829	hypothetical protein	1.50417	0.889355	0.802193	-1.2231	-1.11155	-0.111545	0.4661	0.507579
RVBD_1830	hypothetical protein	0.166027	0.0267457	0.677547	-2.47983	1.72976	-4.20959	0.3734	0.48109
RVBD_1831	hypothetical protein	22.3332	24.2132	29.1831	-0.368284	0.163353	-0.531637	0.2349	0.456944
RVBD_1832	glycine dehydrogenase GcvB	0	0.00420901	0.00156623	1.13722	0.618849	0.518372	0.294	0.479144
RVBD_1833c	haloalkane dehalogenase 2	17.6222	11.7192	21.553	-1.07302	0.0680631	-1.14109	0.0078	0.143862
RVBD_1834	hydrolase	22.6067	23.2843	23.17	-0.44255	-0.186783	-0.255767	0.3013	0.48109
RVBD_1835c	hydrolase	32.15	30.1266	32.4112	-0.579128	-0.210694	-0.368434	0.0494	0.301168
RVBD_1836c	hypothetical protein	0.0737146	0.0351055	0.0755675	-1.43978	-0.178013	-1.26177	0.2312	0.456043
RVBD_1837c	malate synthase G GlcB	0.017963	0	0.00969903	-2.09399	-0.764553	-1.32944	0.3671	0.48109
RVBD_1838c	toxin VapC13	56.1084	60.7868	56.6347	-0.369778	-0.208865	-0.160912	0.3245	0.48109
RVBD_1839c	antitoxin VapB13	5.85691	7.73305	11.9869	-0.083829	0.805846	-0.889675	0.13	0.392898
RVBD_1840c	PE-PGRS family protein PE_PGRS34	9.29852	3.73443	9.37013	-1.7981	-0.211107	-1.587	0.0077	0.143417
RVBD_1841c	hypothetical protein	24.3077	25.8646	24.0459	-0.395653	-0.237898	-0.157755	0.371	0.48109
RVBD_1842c	hypothetical protein	14.5798	19.2473	15.9799	-0.0846909	-0.0900463	0.00535538	0.5206	0.536741
RVBD_1843c	inosine-5'-monophosphate dehydrogenase GuaB1	105.388	138.594	89.1278	-0.0902686	-0.46413	0.373861	0.0542	0.306644
RVBD_1844c	6-phosphogluconate dehydrogenase Gnd1	51.6701	58.7073	49.7252	-0.301161	-0.277694	-0.0234674	0.4586	0.506228
RVBD_1845c	ensor-transducer protein BlaR	0	0	0	0	0	0	NA	NA
RVBD_1846c	transcriptional regulator BlaI	29.0842	20.279	35.5393	-1.0033	0.0666809	-1.06998	0.0875	0.363958
RVBD_1847	hypothetical protein	46.933	38.3473	54.6255	-0.776279	-0.00341881	-0.77286	0.0981	0.373916
RVBD_1848	urease gamma subunit UreA	30.4575	3.10122	9.8421	-3.73891	-1.84337	-1.89554	0.01	0.162974
RVBD_1849	urease beta subunit UreB	4.69509	6.35616	2.93226	-0.0481768	-0.895231	0.847054	0.2811	0.474521
RVBD_1850	urease alpha subunit UreC	9.14426	9.44515	12.4436	-0.438276	0.221899	-0.660175	0.0963	0.372307
RVBD_1851	urease accessory protein UreF	20.9667	7.70415	50.7791	-1.91612	1.0512	-2.96732	0.0283	0.246549
RVBD_1852	urease accessory protein UreG	15.6596	15.9336	17.5231	-0.459412	-0.0600723	-0.39934	0.307	0.48109
RVBD_1853	urease accessory protein UreD	4.33122	3.15383	3.49398	-0.935836	-0.52878	-0.407056	0.3472	0.48109
RVBD_1854c	NADH dehydrogenase Ndh	0	0.0151489	0	1.28638	0	1.28638	0.3691	0.48109
RVBD_1855c	oxidoreductase	22.7308	38.8163	24.3643	0.286473	-0.122212	0.408685	0.1614	0.408409
RVBD_1856c	oxidoreductase	1.36666	0.077403	0.119858	-4.05639	-3.40949	-0.646899	0.3197	0.48109
RVBD_1857	molybdenum-transport ABC transporter molybdate-binding lipoprotein ModA	36.5587	26.2052	30.9354	-0.964893	-0.462995	-0.501898	0.1254	0.39117
RVBD_1858	molybdenum-transport ABC transporter integral membrane protein ModB	27.8454	28.2739	28.1995	-0.463263	-0.204106	-0.259157	0.2512	0.460838
RVBD_1859	molybdenum-transport ABC transporter ATP-binding protein ModC	26.3353	43.0931	26.578	0.224964	-0.209078	0.434041	0.1688	0.414098
RVBD_1860	alanine and proline rich secreted protein Apa	7.06907	2.15015	2.62568	-2.19597	-1.64733	-0.548638	0.278	0.473218
RVBD_1861	transmembrane protein	21.6746	20.2808	18.0395	-0.580647	-0.486692	-0.0939548	0.4353	0.498814
RVBD_1862	alcohol dehydrogenase AdhA	22.2778	30.1385	18.1994	-0.0494061	-0.513845	0.464439	0.1581	0.406297
RVBD_1863c	integral membrane protein	44.2405	46.9412	42.1632	-0.39979	-0.291669	-0.108121	0.4049	0.487211
RVBD_1864c	hypothetical protein	51.5917	53.64	51.5681	-0.429118	-0.222988	-0.206131	0.2698	0.469882
RVBD_1865c	oxidoreductase	19.1969	19.9543	29.2859	-0.429317	0.386744	-0.816061	0.0375	0.276247
RVBD_1866	mycolyltransferase antigen 85B	9.75188	14.6115	6.85085	0.0978832	-0.731379	0.829262	0.0402	0.286245
RVBD_1867	acetyl-CoA acetyltransferase	17.4148	12.2092	13.5339	-0.997182	-0.585832	-0.41135	0.1482	0.401105
RVBD_1868	hypothetical protein	26.6612	24.9018	29.3191	-0.583798	-0.0852803	-0.498518	0.0622	0.323571
RVBD_1869c	oxidoreductase	24.1439	17.0512	18.6494	-0.986891	-0.594755	-0.392136	0.1284	0.392385
RVBD_1870c	hypothetical protein	21.2234	19.1947	21.9691	-0.629935	-0.172474	-0.457461	0.1842	0.42361
RVBD_1871c	deazaflavin-dependent nitroreductase	22.7193	19.1751	17.2093	-0.72945	-0.622581	-0.106869	0.4249	0.495233
RVBD_1872c	l-lactate dehydrogenase LldD2	21.2174	16.8148	19.3927	-0.820417	-0.351937	-0.46848	0.1927	0.427803
RVBD_1873	hypothetical protein	64.5173	49.8562	63.6194	-0.857078	-0.242552	-0.614526	0.0428	0.294364
RVBD_1874	hypothetical protein	39.7359	38.5056	30.6026	-0.53061	-0.598955	0.0683455	0.4208	0.494267
RVBD_1875	hypothetical protein	49.9158	22.8417	33.9949	-1.61156	-0.775985	-0.835571	0.0635	0.32533
RVBD_1876	bacterioferritin BfrA	39.1493	25.5153	40.391	-1.10245	-0.177274	-0.925171	0.0037	0.105646
RVBD_1877	drug:H+ antiporter-2 (14 Spanner) (DHA2) family drug resistance MFS transporter	42.4776	42.0322	43.6501	-0.500573	-0.183091	-0.317482	0.1034	0.3781
RVBD_1878	glutamine synthetase GlnA3	16.4746	18.2469	15.0187	-0.337892	-0.35574	0.0178484	0.517	0.533363
RVBD_1879	hypothetical protein	18.4723	19.4833	11.9369	-0.408362	-0.851858	0.443496	0.2539	0.462749
RVBD_1880c	cytochrome P450 140 Cyp140	25.5649	26.191	25.0837	-0.450332	-0.24971	-0.200622	0.2921	0.477901
RVBD_1881c	lipoprotein LppE	34.9429	36.9619	35.7603	-0.404147	-0.18893	-0.215217	0.3521	0.48109
RVBD_1882c	short-chain dehydrogenase/reductase	37.8199	49.0245	39.9875	-0.11104	-0.141949	0.0309084	0.4676	0.508045
RVBD_1883c	hypothetical protein	29.2053	26.5206	29.4306	-0.624	-0.211146	-0.412854	0.2815	0.474521
RVBD_1884c	resuscitation-promoting factor RpfC	12.4883	10.8408	29.7156	-0.687855	1.02685	-1.7147	0.0179	0.209674
RVBD_1885c	chorismate mutase	30.2999	24.8781	20.5942	-0.769524	-0.779123	0.00959926	0.5025	0.520678
RVBD_1886A	hypothetical protein	15.5275	13.3986	17.0839	-0.696998	-0.0844664	-0.612532	0.1582	0.406297
RVBD_1886c	secreted antigen 85-B FbpB	29.4859	30.2117	34.7314	-0.450245	0.0138196	-0.464064	0.0466	0.295056
RVBD_1887	hypothetical protein	36.4513	37.3362	27.6351	-0.450743	-0.621742	0.170999	0.3066	0.48109
RVBD_1888A	hypothetical protein	-99	-99	-99	-99	-99	-99	NA	NA
RVBD_1888c	transmembrane protein	23.5798	32.0295	24.1801	-0.0435628	-0.186061	0.142498	0.3521	0.48109
RVBD_1889c	hypothetical protein	3.74704	10.6373	3.9778	1.01297	-0.134828	1.14779	0.1444	0.398203
RVBD_1890c	hypothetical protein	28.4591	24.7695	21.569	-0.685202	-0.621835	-0.063367	0.4507	0.502832
RVBD_1891	hypothetical protein	9.65067	10.629	11.6305	-0.345394	0.0467329	-0.392127	0.2883	0.477426
RVBD_1892	membrane protein	46.1608	41.9388	29.9169	-0.623468	-0.847593	0.224125	0.32	0.48109
RVBD_1893	hypothetical protein	-99	-99	-99	-99	-99	-99	NA	NA
RVBD_1894A	hypothetical protein	45.4151	44.0141	51.2606	-0.530381	-0.0476974	-0.482684	0.1638	0.409567
RVBD_1894c	hypothetical protein	55.8484	41.6167	42.1795	-0.90955	-0.627222	-0.282327	0.2156	0.446676
RVBD_1895	dehydrogenase	16.8205	12.4869	16.4972	-0.91463	-0.250259	-0.664371	0.0736	0.343727
RVBD_1896c	hypothetical protein	13.1973	16.1562	16.4811	-0.193488	0.0981353	-0.291623	0.248	0.460016
RVBD_1897c	d-tyrosyl-tRNA(Tyr) deacylase	18.4109	19.668	17.5688	-0.389446	-0.289439	-0.100006	0.4184	0.492177
RVBD_1898	hypothetical protein	20.4215	18.801	25.5583	-0.602962	0.101082	-0.704044	0.2062	0.438613
RVBD_1899c	lipoprotein LppD	26.8567	31.8874	34.6558	-0.237615	0.145365	-0.38298	0.1682	0.41377
RVBD_1900c	lignin peroxidase LipJ	15.7827	21.8356	15.8223	-0.0170837	-0.218684	0.201601	0.3255	0.48109
RVBD_1901	cinA-like protein CinA	64.5295	40.2017	81.6514	-1.16791	0.117113	-1.28502	0.0033	0.102843
RVBD_1902c	sialic acid-transport integral membrane protein NanT	22.6781	22.1898	20.4552	-0.516715	-0.371143	-0.145572	0.3416	0.48109
RVBD_1903	membrane protein	40.9195	44.5645	35.1321	-0.362036	-0.44203	0.0799939	0.4896	0.514216
RVBD_1904	anti-anti-sigma factor	41.2611	38.2043	45.1836	-0.596216	-0.0913404	-0.504876	0.114	0.383814
[truncated: 2,117 more rows]
