# Supplementary material for: Common Variants in the Glycerol Kinase Gene Reduce Tuberculosis Drug Efficacy
Source: mBio. 2019 Jul 30;10(4):e00663-19. doi: 10.1128/mBio.00663-19 (PMC6667613; doi:10.1128/mBio.00663-19)
Supplement: TABLE S3 [file mBio.00663-19-st003.xlsx]

## Sheet: Sheet1
Table S3. Phenotypic drug sensitivity profiles of Korean Mtb isolates
			Glycerol growth phenotype		Drug Sensitivity by LJ Agar Assay																Drug Sensitivity by MGIT
Sample ID	Lineage	Mean Depth of Coverage	from Figure 3A	glpK genotype	INH	RIF	EMB	PZA	SM	KAN	PTH	PAS	CS	OFX	MFX	CPM	LEV	RBU	AMK		INH	RIF	EMB	PZA	SM	KAN	OFX	MFX	CPM
KT0005	Beijing (others)	112.99	ND	wild type	R	R	R	R	R	R	R	S	R	R	S	R	S	R	R		R	R	S	R	S	R	R	S	R
KT0022	Beijing (others)	133.49	ND	wild type	R	R	R	R	S	S	R	R	R	R	R	S	R	S	S		R	R	S	R	S	S	R	R	S
KT0026	Beijing (K)	183.3	ND	wild type	R	R	R	R	R	R	S	S	R	R	R	S	R	R	R		R	R	R	S	R	R	R	R	R
KT0122-1	Non-Beijing	202.97	ND	wild type	S	S	S	S	S	S	R	S	S	S	S	S	S	S	S		S	S	S	S	S	S	S	S	R
KT0124	ND	269.62	ND	wild type	S	S	S	S	S	S	S	S	S	S	S	S	S	S	S		S	S	S	S	S	S	S	S	R
KT0129	Beijing	99.73	ND	wild type	S	S	S	S	S	S	R	S	R	S	S	S	S	S	S		S	S	S	S	S	S	S	S	S
KT0130	ND	154.01	ND	wild type	R	R	R	R	R	S	R	R	R	R	R	R	R	R	S		R	R	R	R	R	R	R	R	R
KT0131	Beijing	247.31	ND	wild type	R	R	S	S	S	S	S	S	S	S	S	S	S	R	S		R	R	S	S	S	S	S	S	S
KT0132	Beijing	93.18	ND	wild type	S	S	S	S	S	S	R	S	S	S	S	S	S	S	S		S	S	S	S	S	S	S	S	R
KT0133	Beijing	123.49	ND	wild type	S	S	S	S	S	S	S	S	S	S	S	S	S	S	S		S	S	S	S	S	S	S	S	S
KT0133	Beijing (K)	167.4	ND	wild type	S	S	S	S	S	S	S	S	S	S	S	S	S	S	S		S	S	S	S	S	S	S	S	S
KT0134	Beijing	183.18	ND	wild type	R	R	R	S	S	R	R	R	R	R	S	S	R	R	S		R	R	S	S	S	R	R	R	S
KT0135	Beijing	142.47	ND	wild type	R	R	R	S	S	S	S	S	S	S	S	S	S	S	S		R	R	S	S	S	S	S	S	S
KT0136	ND	158.59	negative	frameshift	R	R	R	R	R	R	R	R	R	R	R	R	R	R	R		R	R	S	R	R	R	R	R	R
KT0137	Non-Beijing	202.26	ND	wild type	R	R	R	S	S	S	R	S	R	S	S	S	S	R	S		R	R	S	S	S	S	S	S	S
KT0139-1	Beijing	211.32	ND	wild type	R	R	S	R	R	S	S	S	S	S	S	S	S	R	S		R	R	S	S	S	S	S	S	S
KT0140	Beijing(M)	244.08	positive	wild type	S	S	S	S	S	S	S	S	S	S	S	S	S	S	S		S	S	S	S	S	S	S	S	S
KT0144-1	ND	216.68	negative	frameshift	R	R	S	R	S	R	R	R	R	R	R	R	R	R	R		R	R	S	ND	R	R	R	R	R
KT0149-1	Beijing	176.25	negative	frameshift	R	R	R	R	R	R	R	R	S	R	R	R	R	R	R		R	R	R	R	R	R	R	R	R
KT0155-1	Beijing	207.71	negative	frameshift	R	R	R	R	S	R	R	R	R	R	R	R	R	R	R		R	R	R	R	S	R	S	R	R
KT0157-1	Beijing	200.38	negative	wild type	R	R	R	S	R	R	R	R	R	R	R	R	R	S	R		R	R	R	R	R	R	R	R	R
KT0158-1	Beijing	157.81	negative	frameshift	R	R	R	R	R	R	R	R	R	R	R	R	R	R	R		R	R	R	R	R	R	R	R	R
KT0159-1	Beijing	232.57	negative	frameshift	R	R	R	R	R	R	R	R	R	R	S	R	S	R	R		R	R	S	R	R	R	S	R	R
KT0160-1	Beijing	216.39	negative	frameshift	R	R	R	R	R	R	R	R	R	R	R	R	R	R	R		R	R	S	R	R	R	R	R	R
KT0161-1	Beijing	200.73	negative	frameshift	R	R	R	R	R	R	R	R	R	R	R	R	R	R	R		R	R	S	R	R	R	R	R	R
KT0181	Non-Beijing	205.06	ND	missense	S	S	S	S	S	S	R	S	S	S	S	S	S	S	S		S	S	S	S	S	S	S	S	R
KT0182	Beijing	164.12	ND	wild type	R	R	R	R	R	S	S	R	S	S	S	S	S	R	S		R	R	S	R	R	S	S	S	S
KT0184	Beijing	238.4	positive	wild type	S	S	S	S	S	S	S	S	S	S	S	S	S	S	S		S	S	S	S	S	S	S	S	S
KT0185	Beijing (others)	186.78	ND	wild type	S	S	S	S	S	S	R	S	S	S	S	S	S	S	S		S	S	S	S	S	S	S	S	S
KT0186	Beijing (K)	183.66	ND	wild type	S	S	S	S	S	S	R	S	S	S	S	S	S	S	S		S	S	S	S	S	S	S	S	R
KT0187	Beijing (others)	158.19	positive	wild type	S	S	S	S	S	S	S	S	S	S	S	S	S	S	S		S	S	S	S	S	S	S	S	S
KT0188	Beijing (others)	191.76	ND	wild type	S	S	S	S	S	S	S	S	S	S	S	S	S	S	S		S	S	S	S	S	S	S	S	S
KT0189	Beijing(M)	105.07	ND	frameshift	R	R	R	S	R	S	S	S	S	S	S	S	S	S	S		R	R	S	S	R	S	S	S	S
KT0190	Beijing (others)	212.02	ND	wild type	S	S	S	S	S	S	S	S	S	S	S	S	S	S	S		S	S	S	S	S	S	S	S	R
KT0191	Beijing (others)	151.69	positive	wild type	S	S	S	S	S	S	S	S	R	S	S	S	S	S	S		S	S	S	S	S	S	S	S	S
KT0192	Non-Beijing	247.11	ND	wild type	R	R	R	R	R	S	R	R	R	R	S	S	R	R	S		R	R	R	R	R	S	R	R	S
KT0193	Beijing (others)	197.78	positive	wild type	S	S	S	S	S	S	S	S	S	S	S	S	S	S	S		S	S	S	S	S	S	S	S	S
KT0194	Non-Beijing	209.56	ND	wild type	R	S	S	S	S	S	R	S	S	S	S	S	S	S	S		R	S	S	S	S	S	S	S	S
KT0196	Beijing (K)	175.48	ND	wild type	R	R	R	S	S	S	S	S	S	R	R	S	R	S	S		R	S	S	S	S	S	R	R	S
KT0197	Beijing (K)	175.6	positive	wild type	S	S	S	S	S	S	S	S	S	S	S	S	S	S	S		S	S	S	S	S	S	S	S	S
KT0198	Beijing (K)	213.53	ND	wild type	S	S	S	R	S	S	S	S	S	S	S	S	S	S	S		S	S	S	R	S	S	S	S	S
KT0199	Non-Beijing	165.67	ND	wild type	R	R	R	R	R	S	R	S	R	R	S	S	R	R	S		R	R	S	R	R	S	R	R	S
KT0200	Beijing (K)	125.03	ND	wild type	R	R	S	S	R	S	S	S	S	S	S	S	S	R	S		R	R	S	S	S	S	S	S	S
KT0201	Beijing(M)	152	positive	wild type	S	S	S	S	S	S	S	R	S	S	S	S	S	S	S		S	S	S	S	S	S	S	S	S
KT0202	Beijing(M)	145.79	v	wild type	S	S	S	S	S	S	S	S	S	S	S	S	S	S	S		R	S	S	S	S	S	S	S	S
KT0203	Beijing (others)	144.54	negative	frameshift	R	R	R	R	R	R	R	R	R	R	S	S	R	R	S		R	R	R	R	R	R	R	R	S
KT1111	Beijing	466.4	negative	wild type	R	R	R	R	R	R	R	R	R	R	ND	ND	ND	ND	ND		ND	ND	ND	ND	ND	ND	ND	ND	ND
KTL008	ND	34.43	ND	wild type	ND	ND	ND	ND	ND	ND	ND	ND	ND	ND	ND	ND	ND	ND	ND		ND	ND	ND	ND	ND	ND	ND	ND	ND
KTL009	ND	167.64	ND	wild type	R	R	R	R	S	S	R	S	R	R	R	S	R	R	S		ND	ND	ND	ND	ND	ND	ND	ND	ND
KTL018	ND	132.87	ND	wild type	R	R	R	S	R	S	R	S	R	R	R	S	R	R	S		ND	ND	ND	ND	ND	ND	ND	ND	ND
"ND": Not determined
"Beijing (K)": Korean clade of the Beijing lineage
